# Supplementary material for: Genetic screens in isogenic mammalian cell lines without single cell cloning
Source: Nat Commun. 2020 Feb 6;11:752. doi: 10.1038/s41467-020-14620-6 (PMC7005275; doi:10.1038/s41467-020-14620-6)
Supplement: Supplementary file 4 — Supplementary Data 1 [file 41467_2020_14620_MOESM4_ESM.xlsx]

## Sheet: Brunello
Cell line	pDNA	Meljuso	Meljuso	Meljuso	Meljuso	Meljuso	Meljuso	Meljuso	Meljuso	Meljuso	Meljuso	OVCAR8	OVCAR8	OVCAR8	OVCAR8	OVCAR8	OVCAR8	OVCAR8	OVCAR8	OVCAR8	OVCAR8	OVCAR8	OVCAR8	OVCAR8	OVCAR8	OVCAR8	OVCAR8	A375	A375	A375	A375	A375	A375	A375	A375
Genetic perturbation	pDNA	Control guide	Control guide	Control guide	Control guide	Control guide	Control guide	MCL1 Saur-guide	MCL1 Saur-guide	BCL2L1 Saur-guide	BCL2L1 Saur-guide	Control guide	Control guide	Control guide	Control guide	Control guide	Control guide	Control guide	Control guide	MCL1 Saur-guide	MCL1 Saur-guide	BCL2L1 Saur-guide	BCL2L1 Saur-guide	PARP1 Saur-guide 1	PARP1 Saur-guide 1	PARP1 Saur-guide 2	PARP1 Saur-guide 2	Control guide	Control guide	Control guide	Control guide	PARP1 Saur-guide 1	PARP1 Saur-guide 1	PARP1 Saur-guide 2	PARP1 Saur-guide 2
Small Molecule	pDNA	Dropout	Dropout	A-1331852	A-1331852	S63845	S63845	Dropout	Dropout	Dropout	Dropout	Dropout	Dropout	A-1331852	A-1331852	S63845	S63845	Olaparib	Olaparib	Dropout	Dropout	Dropout	Dropout	Dropout	Dropout	Dropout	Dropout	Dropout	Dropout	Olaparib	Olaparib	Dropout	Dropout	Dropout	Dropout
Construct Barcode	pDNA	RepA	RepB	RepA	RepB	RepA	RepB	RepA	RepB	RepA	RepB	RepA	RepB	RepA	RepB	RepA	RepB	RepA	RepB	RepA	RepB	RepA	RepB	RepA	RepB	RepA	RepB	RepA	RepB	RepA	RepB	RepA	RepB	RepA	RepB
AAAAAAAATCCGGACAATGG	660	850	1155	1103	1062	1032	1095	588	773	1006	1302	472	466	723	556	447	468	1292	1080	361	322	775	728	398	283	574	278	634	575	868	721	467	555	719	671
AAAAAAAGGATGGTGATCAA	607	904	1252	1076	1222	1168	1149	733	831	1171	1441	536	357	547	651	444	634	1403	1195	484	529	746	903	401	373	725	371	1045	800	1107	871	1113	915	1117	747
AAAAAAATGACATTACTGCA	499	196	369	332	335	459	334	209	272	407	725	226	142	101	217	181	229	247	79	131	177	435	287	175	175	291	188	306	133	474	165	140	210	146	196
AAAAAAATGTCAGTCGAGTG	208	439	615	685	732	523	685	235	652	602	791	278	273	157	345	250	241	786	969	210	246	321	525	174	134	417	181	629	481	844	714	572	706	619	504
AAAAAACACAAGCAAGACCG	302	605	669	710	544	749	632	253	463	600	697	317	302	247	267	238	339	1020	745	167	244	491	491	194	177	359	209	672	459	483	567	293	758	696	464
AAAAAACAGATGCCACCTGT	230	190	85	194	85	199	133	132	59	149	137	147	100	77	187	103	120	110	355	69	117	255	234	88	100	139	102	142	56	84	71	62	177	115	74
AAAAAACCAAACTTTGAAGT	239	354	624	435	642	486	429	266	539	525	732	227	155	332	264	115	162	397	381	146	185	249	345	162	128	274	98	804	725	869	929	454	585	715	388
AAAAAACCCGTAGATAGCCT	156	306	530	497	307	422	474	225	262	335	226	129	122	111	341	150	175	489	418	173	120	270	369	110	121	253	111	255	320	341	316	319	256	405	171
AAAAAACCTGGGCAAAACAG	151	247	304	364	360	335	228	176	372	191	278	91	70	85	213	125	94	574	301	110	86	262	266	101	78	143	122	152	262	208	258	192	165	335	200
AAAAAACCTTCAAAGTACAA	278	426	645	749	635	699	629	307	530	669	488	312	334	203	260	232	340	757	968	249	274	239	372	202	195	438	198	1131	511	951	630	516	706	737	560
AAAAAACGAACGGATTAACA	746	1481	1667	1888	1898	1629	1499	910	1153	1399	1916	772	581	567	925	691	812	1542	2250	676	608	1099	1184	564	500	932	569	1343	1239	1460	1843	2096	1555	1786	1424
AAAAAACTCTACCACCCAGT	450	686	1045	733	885	883	1005	492	982	921	932	493	350	459	448	421	458	970	1405	377	469	807	794	401	314	500	394	701	585	839	861	475	1101	934	807
AAAAAACTGGAGTACGACAG	533	856	1207	1107	1035	1159	1025	517	996	1030	1603	382	418	521	783	424	541	1589	1665	415	433	791	810	437	415	732	319	479	425	644	498	557	403	824	355
AAAAAACTTACAAGTCCAGG	151	295	392	442	309	553	429	248	256	319	355	206	106	237	201	160	113	422	563	147	162	191	191	125	98	208	127	407	341	530	474	487	429	466	410
AAAAAACTTATGTCCATGGA	284	682	672	967	646	674	656	333	649	648	941	410	278	208	391	361	334	800	930	301	343	462	509	229	220	421	229	620	613	867	724	957	788	669	546
AAAAAACTTGTATCAGCTGT	403	528	854	832	742	796	734	473	871	747	932	240	355	451	522	358	361	884	1187	320	367	352	549	351	258	550	380	786	822	760	1023	882	1100	1107	780
AAAAAAGAATGCCCCAAAGG	174	241	166	369	149	276	198	173	176	227	207	162	136	134	201	121	132	478	389	107	149	222	181	162	106	178	46	150	78	101	78	181	82	217	72
AAAAAAGACCCCATCCGAGA	830	1273	1802	1639	1492	1786	1410	804	1568	1665	1582	622	646	903	1009	674	706	2299	2097	700	724	1035	1142	624	476	898	632	645	633	602	758	828	1018	820	598
AAAAAAGCATTGCCTGACAG	357	674	935	669	852	776	1000	571	736	1082	661	353	276	361	527	316	244	772	1314	351	354	454	493	336	222	378	204	412	339	328	512	419	704	501	442
AAAAAAGCCCTCACCAACTG	287	840	646	1041	465	825	679	301	499	610	531	346	318	330	341	374	224	707	555	233	257	360	628	204	168	369	194	564	428	633	763	460	636	790	290
AAAAAAGCGGTCCTACACCA	432	159	220	243	331	301	190	262	211	376	350	173	208	166	342	210	179	385	432	172	188	379	392	237	209	204	123	272	177	285	299	333	434	236	156
AAAAAAGGGCTCCAAAAAGG	368	361	442	570	374	556	482	174	398	590	624	200	237	173	334	250	278	504	533	214	208	419	407	219	169	294	192	291	293	306	372	226	269	456	344
AAAAAAGTCTCCATCAGCAT	257	363	643	343	603	478	644	228	422	570	683	312	283	229	372	183	296	643	606	195	186	345	325	207	172	306	194	441	524	523	569	370	755	695	545
AAAAAAGTTAAGTCCACCGG	286	308	504	298	437	341	494	323	423	603	520	252	152	203	309	246	210	476	537	166	203	386	359	147	157	274	203	261	235	362	200	167	266	222	225
AAAAAATATGTGCTATGGAG	342	398	578	612	586	455	507	255	528	601	802	290	309	282	365	322	323	652	737	259	263	498	380	204	220	310	208	531	269	580	412	421	578	495	343
AAAAAATGAAGACTTGAGGG	148	216	328	288	325	249	283	116	244	221	245	128	55	115	154	83	109	419	389	95	110	184	146	91	98	133	104	151	96	116	60	105	319	193	63
AAAAAATGAATGCAATGCGA	765	814	1207	1095	1293	1042	1140	677	784	1171	1418	569	456	533	784	592	607	1196	1593	480	602	967	989	494	301	797	410	1101	732	1357	1027	821	834	763	674
AAAAAATGTCTGCCCCACCA	497	890	1218	1104	1317	1050	1067	531	904	1183	1263	478	463	574	691	429	525	1470	1712	475	462	942	732	437	371	711	327	895	708	1081	834	978	631	917	716
AAAAAATTCCTGGAAAACCC	196	302	325	546	632	459	336	240	362	323	511	172	172	101	143	176	112	145	137	97	143	146	182	180	77	256	92	170	272	242	261	366	56	331	209
AAAAACACCCGTGGAGCCGG	401	195	281	202	277	329	173	199	202	359	293	142	158	219	191	215	184	248	33	140	177	286	318	148	115	208	131	167	75	192	90	361	250	205	112
AAAAACACTCACATATCGCT	279	486	594	618	708	624	506	327	491	726	704	307	227	256	384	318	303	704	940	271	296	532	456	290	183	415	234	400	304	537	334	371	211	566	316
AAAAACACTCACCTTACGGA	447	753	996	839	947	999	792	499	751	962	1065	434	346	382	681	379	372	1039	1254	352	451	754	668	434	232	623	257	692	559	832	666	742	824	863	716
AAAAACACTCACCTTATGGT	254	416	637	489	566	488	544	289	454	597	589	287	216	204	230	254	284	920	1126	195	217	515	214	192	178	304	196	458	488	385	583	359	470	357	416
AAAAACACTTCATCAAACAC	346	480	704	666	712	669	604	274	605	680	616	399	291	332	397	354	316	731	916	290	250	404	550	325	240	431	268	888	499	805	561	552	953	781	573
AAAAACCAAGGAATACAGTG	328	529	660	463	627	735	623	324	589	615	699	280	211	242	346	194	285	944	1073	275	295	394	527	243	220	450	196	808	565	727	701	431	593	786	522
AAAAACCACAAGTTGGGACA	633	1488	1508	1761	1573	1744	1546	836	1188	1690	1507	628	521	632	817	728	590	1815	2199	662	662	1162	1301	562	482	899	539	1371	1226	1619	1627	1587	1377	1545	929
AAAAACCAGCGGCTTCAAGA	755	1368	1515	1713	1643	1801	1704	1048	1453	1763	1666	777	680	881	989	715	597	2080	1989	638	807	1063	1257	669	490	856	533	2274	1227	2597	1397	1227	1293	1788	1546
AAAAACCCACCAGCCTTCTG	665	356	537	631	513	510	596	395	570	724	649	362	304	354	382	400	278	349	469	314	407	696	428	339	270	519	264	360	462	264	547	219	763	316	357
AAAAACCCTCCAGACATAGT	449	771	926	1117	992	1096	871	440	681	786	1036	384	459	363	501	330	445	1096	931	314	414	682	702	295	278	435	309	332	418	542	466	346	836	499	380
AAAAACCTATTCCAATGACG	265	401	726	460	719	621	745	281	427	655	741	156	179	160	334	216	224	694	710	241	232	421	317	177	219	334	177	432	269	559	299	587	397	345	411
AAAAACCTGAGAGTCAATGC	605	935	1296	1004	1281	1254	1012	624	1157	1163	1203	576	546	467	833	392	658	1297	1160	481	472	815	879	447	360	781	392	1021	818	1194	1120	1294	1009	1165	973
AAAAACCTTTAACTATGAAG	184	236	304	349	264	299	233	120	106	412	295	128	123	96	188	118	123	375	461	130	91	327	162	148	146	169	110	239	150	129	153	52	186	210	99
AAAAACGAAGGCTCCTACGG	483	635	1026	971	1084	942	1030	381	742	1054	1078	396	395	424	550	338	456	1346	1015	401	383	627	608	347	328	595	298	512	604	604	623	623	614	665	695
AAAAACGCAAACATCGTGCA	355	704	732	1127	527	1050	705	340	622	712	823	404	261	383	624	328	352	1058	564	392	291	552	587	337	200	502	240	799	952	734	1134	477	997	960	739
AAAAACGCAACAATCAGATA	653	173	313	346	465	339	301	209	274	776	616	316	213	267	537	428	348	335	266	301	264	596	633	336	239	468	180	218	214	187	241	258	748	196	233
AAAAACGCATGTCACAAATG	472	830	1043	920	1079	1176	1061	576	724	1003	1072	431	409	368	626	471	410	1352	1234	364	358	622	849	369	327	456	343	868	616	1122	886	1297	1205	754	636
AAAAACGCGTTTCTTAGCCG	153	243	285	175	324	297	250	85	178	203	283	113	80	91	244	100	181	219	268	198	125	169	161	104	103	151	100	152	105	179	90	318	171	172	164
AAAAACGGGTCACTATCCCA	545	873	1005	1108	1073	1284	970	530	888	1102	1249	360	296	430	607	501	483	1472	1305	452	379	738	812	458	313	669	430	1068	827	930	738	1005	1152	1140	792
AAAAACGGTCCATTGGTAGG	217	320	511	482	535	572	531	248	576	695	459	212	142	208	260	149	243	346	680	178	209	497	280	243	149	405	190	327	239	543	283	428	652	570	302
AAAAACTCACGAAGGCAGGA	247	583	531	773	477	618	479	437	566	529	617	245	256	240	447	219	251	686	628	249	228	267	333	212	169	428	200	437	635	431	696	272	561	439	420
AAAAACTCTGGGAAATGACT	219	267	443	301	351	289	349	173	361	388	378	139	144	235	250	168	242	370	453	136	192	203	307	167	155	198	116	140	230	235	292	103	418	263	139
AAAAACTGCCAACCAACTGA	368	245	280	270	267	372	227	278	284	565	615	171	187	272	211	213	210	428	246	180	135	377	370	220	184	262	205	274	163	153	207	177	282	319	125
AAAAAGAAGACCTTAGATTG	600	519	747	742	742	653	675	268	559	710	1021	450	444	437	674	288	370	1381	1083	418	411	681	701	390	275	587	379	563	611	511	377	435	782	683	459
AAAAAGAAGCGGGAGAATCT	150	191	263	185	311	206	273	149	152	204	302	126	109	146	164	64	137	250	296	99	74	145	175	59	45	78	95	194	211	299	220	141	251	182	220
AAAAAGACAACCTCGCCCTG	324	441	710	586	500	710	634	397	500	528	597	265	256	284	280	256	171	1011	642	279	281	371	379	265	173	377	216	479	302	542	291	538	487	497	519
AAAAAGACACCTGACATATG	631	1011	1190	1414	1346	1550	1010	716	1085	1126	1204	627	581	512	763	546	453	1795	1641	376	623	1044	895	481	371	767	449	1066	927	1160	1205	852	815	1212	885
AAAAAGACATACGATTGGAG	341	565	828	892	972	738	884	365	642	642	658	351	302	318	534	300	352	403	851	209	337	556	635	187	199	412	235	430	396	584	519	630	823	504	494
AAAAAGAGAGTTGCATTCGA	231	338	443	369	563	387	361	301	375	497	520	178	220	173	361	181	177	488	339	161	202	339	275	138	140	294	190	448	446	633	626	364	521	351	288
AAAAAGAGGAGAATGCTACG	367	527	867	823	800	656	697	351	662	758	884	375	448	249	366	336	320	895	731	349	308	533	535	405	246	492	267	918	665	937	641	828	525	961	571
AAAAAGATATGGGTAACACC	375	95	189	129	194	188	174	63	147	522	307	121	127	140	268	169	193	67	119	133	133	279	236	112	121	181	50	170	87	291	109	77	97	309	93
AAAAAGATCAGTATTAACAG	598	462	660	540	690	567	641	234	480	380	784	213	247	297	290	195	352	760	1062	239	211	397	466	212	176	302	183	522	520	507	362	304	398	528	294
AAAAAGATCATGATTGAGCG	314	175	154	281	232	199	150	174	180	265	338	95	117	101	192	161	134	117	148	78	142	255	210	112	96	171	72	126	99	199	156	117	115	146	77
AAAAAGATCCTCATATGGTC	581	658	983	1120	859	973	668	320	619	720	904	338	235	260	450	326	424	573	688	282	300	544	417	250	204	476	292	473	312	445	422	686	483	546	449
AAAAAGCAATCGTTCAGCAG	218	537	656	663	727	466	497	345	626	626	514	323	174	238	288	205	259	540	776	162	263	312	359	204	155	360	229	442	689	522	925	375	653	624	370
AAAAAGCAGTGATCATTCTG	497	384	589	627	591	528	514	384	531	465	452	258	114	239	228	323	293	354	447	209	289	396	343	242	197	256	148	619	293	676	449	319	366	414	306
AAAAAGCAGTTTATCCAATG	228	361	666	408	541	496	515	215	511	506	630	252	203	299	361	184	229	374	781	256	258	450	483	161	168	412	252	443	561	342	512	249	287	582	309
AAAAAGCCCCGAGCATTCAA	325	631	726	817	698	787	523	524	730	632	891	315	280	290	438	307	300	1170	738	262	285	489	429	250	172	429	247	581	680	631	928	503	1178	815	479
AAAAAGCCTGGATAACGGAA	358	414	601	539	669	606	638	257	398	673	831	282	220	101	440	278	308	593	626	317	247	442	471	251	220	398	184	337	649	457	578	561	438	547	448
AAAAAGCCTTAAGTTAACCG	178	400	531	410	531	411	563	366	306	547	655	167	263	170	367	188	212	835	763	190	178	318	451	150	144	323	205	554	378	530	329	251	489	412	290
AAAAAGCTCATTACCCGAGC	398	780	944	869	880	910	864	422	890	794	1042	402	230	409	570	322	382	989	1437	293	493	896	654	345	315	481	288	681	558	767	992	661	932	639	613
AAAAAGCTTCCGCCTGATGG	724	1459	1965	2109	1906	1672	1920	972	1549	1369	1458	647	723	660	1045	606	678	2130	1854	765	684	1002	1094	570	504	975	549	1571	1279	1578	1621	1913	1765	1771	1456
AAAAAGCTTGTGGTGAAGGG	407	702	875	1902	1113	886	942	587	718	977	928	257	205	315	349	287	223	556	383	198	292	302	409	215	126	364	131	165	128	150	186	340	269	173	52
AAAAAGCTTTCTGCTAGGGG	298	478	658	932	921	689	804	302	696	661	832	295	261	200	364	267	357	1066	596	223	268	407	575	236	188	390	215	550	436	522	489	469	781	715	449
AAAAAGGCAGCTGAACCGTG	648	1129	1546	1616	1357	1569	1313	811	1157	1358	1671	660	461	599	887	531	589	1519	1491	510	449	962	922	500	355	741	437	1067	918	1142	1199	918	1247	1172	1189
AAAAAGGTGAAGGACAGGAT	198	251	439	317	471	387	470	110	283	357	479	92	193	186	175	172	196	446	429	168	206	217	239	172	100	190	132	354	245	408	263	181	217	432	158
AAAAAGGTGAATATATGCAG	470	569	852	801	876	809	681	389	844	689	975	368	439	290	518	562	439	1386	1197	279	286	537	454	255	209	393	283	534	212	487	387	261	462	471	335
AAAAAGTAGACTGACCTGGT	447	875	975	1107	1125	1041	1084	516	748	1010	1039	390	417	354	465	399	431	886	891	356	400	482	584	395	196	419	244	558	353	835	471	277	551	674	372
AAAAAGTATGTCCTACTTTG	286	496	578	422	359	521	448	243	417	502	380	177	179	210	353	171	281	565	568	359	237	445	378	206	150	396	227	618	746	787	1375	315	667	741	597
AAAAAGTCACTATAACACCC	368	441	651	976	634	491	488	303	473	608	505	205	168	207	298	168	256	481	293	160	183	289	294	153	131	321	131	269	212	304	377	286	140	436	126
AAAAAGTCCCCACGCGCTCG	298	498	601	583	570	651	547	463	453	624	741	272	304	226	394	226	300	445	502	217	184	388	543	257	149	266	152	484	375	518	535	334	466	486	474
AAAAAGTGATTAAGTTTCTG	311	364	645	548	667	427	416	276	420	645	342	138	122	131	348	225	201	861	582	186	191	460	345	143	162	230	206	384	411	289	488	440	423	800	342
AAAAAGTGTCTAAACGACGT	255	376	622	706	469	558	384	264	433	511	433	315	225	196	346	184	226	380	689	202	117	283	292	181	111	272	136	478	273	352	372	293	573	364	365
AAAAAGTTAAAAAAGACCGT	589	665	930	1057	1082	801	789	401	660	711	915	374	384	292	383	362	330	1358	892	272	329	697	499	292	268	519	230	592	539	553	537	781	504	700	321
AAAAAGTTACCATTCCAGGT	405	559	1167	925	851	872	896	496	934	720	981	517	402	385	600	488	456	1079	846	460	358	438	535	399	298	511	343	747	490	831	665	662	809	1350	652
AAAAAGTTCCCAAACAACTG	263	480	533	429	423	537	536	278	336	570	461	238	284	185	344	234	224	580	748	210	168	479	378	182	164	349	136	346	275	158	270	233	268	187	209
AAAAAGTTCTTCCAAATGGT	405	1005	1201	1416	1440	1464	1283	757	881	1027	1154	405	370	420	626	465	398	1340	1266	347	378	769	773	417	344	645	323	625	759	621	869	959	853	1127	765
AAAAATACATCAGACTTACA	405	486	997	770	747	623	705	486	592	750	795	297	286	295	587	438	342	1027	1124	292	294	515	566	354	217	432	330	617	302	572	384	539	428	623	428
AAAAATACTGGACGTCACGG	589	982	1776	1269	1335	1352	1368	679	1194	1149	1436	567	534	660	784	531	620	1652	1801	471	537	946	856	536	367	704	491	1073	1109	1095	1474	1139	1576	1592	848
AAAAATAGAAAAGGACCGCA	683	1222	1665	1313	1341	1535	1393	664	1263	1417	1901	603	668	618	912	755	661	2121	2024	579	637	1083	1025	513	535	796	490	1665	1534	1682	1774	1247	1658	1688	1107
AAAAATCAAGGAGGTTACCG	426	826	919	1034	886	850	955	515	703	843	726	434	399	427	462	333	470	1275	742	363	437	710	511	275	306	435	335	1088	906	1331	710	1002	1273	1400	860
AAAAATCCCGACAGTTACAA	670	681	957	774	1023	668	1016	617	837	1086	1442	455	256	400	389	339	429	840	858	283	329	757	798	356	299	673	388	811	406	778	790	511	873	845	680
AAAAATCCTAAAATAAAATA	970	419	675	531	596	473	479	245	462	622	615	251	223	280	387	244	263	510	967	235	294	420	445	211	229	330	240	614	537	598	826	338	537	523	440
AAAAATCGATGGGACAACTG	423	586	884	747	981	844	796	417	771	626	825	348	336	457	527	401	352	806	1250	351	316	557	480	295	267	433	330	631	490	428	787	322	695	695	487
AAAAATCGCGTTCAAAACCT	230	387	440	576	364	554	481	191	416	469	544	229	203	232	347	153	283	336	646	145	213	367	291	135	140	349	149	446	421	310	533	464	495	505	493
AAAAATCGTGGAATTTGACT	557	632	937	694	978	850	1007	426	770	720	1045	606	370	477	815	374	470	893	1271	391	509	646	754	366	291	514	359	1035	704	998	937	676	905	686	709
AAAAATCTCCACTTAAAACA	491	986	1442	1544	1452	1546	1338	521	1002	1028	1159	592	482	519	742	374	580	1616	2109	447	615	681	837	373	336	736	451	993	987	1443	1185	1025	1239	1280	1095
AAAAATGATAACAAAAACAG	368	552	722	655	567	511	613	388	554	709	796	337	303	204	483	284	288	696	695	233	269	471	412	177	169	340	284	558	493	404	837	355	515	773	471
AAAAATGATGATTAGCAGAG	187	227	260	268	217	329	261	285	255	333	308	177	182	179	233	146	162	552	324	125	131	258	276	84	137	157	105	250	229	358	251	177	486	527	344
AAAAATGCGCAAATTCAGCG	581	983	1075	1377	1019	1138	1009	657	863	997	1263	388	496	491	688	445	449	1598	1226	499	516	643	959	416	331	585	435	967	1189	1008	1260	1317	1424	1639	1101
AAAAATGGCTCTGCTACAGG	497	767	803	909	804	976	850	431	732	810	916	359	398	400	599	496	501	829	953	246	353	688	656	374	297	527	374	500	638	606	718	533	647	540	462
AAAAATGTACCCAAGCAACG	704	1184	1502	1123	1532	1541	1586	791	1336	1508	1459	540	564	587	755	652	624	1583	1578	537	639	760	947	533	430	952	565	1804	1184	1629	1263	1535	1885	2054	1278
AAAAATGTGAAATTTATCGG	145	283	334	169	314	215	225	216	211	269	236	299	89	133	177	171	120	173	310	141	171	201	190	73	68	156	86	167	158	189	189	215	256	187	216
AAAAATTAAGAAAGCAACGG	463	659	985	934	860	766	823	490	622	746	931	426	342	404	743	348	451	1010	1683	398	442	585	645	276	294	528	360	523	746	764	984	534	737	1019	564
AAAAATTCATACCTGACTCG	555	667	1128	831	1085	796	1013	526	843	1228	1000	451	383	390	701	442	443	1489	1390	518	415	916	716	511	395	671	397	718	474	671	748	1168	703	1094	648
AAAAATTGAGAGTAACACAG	276	459	613	641	493	737	613	224	400	732	609	252	212	316	464	257	326	517	1000	268	249	395	366	242	169	373	157	514	366	695	602	528	636	620	483
AAAAATTGGCTGCCATCTCA	434	692	928	957	879	810	869	385	731	1090	1006	443	522	352	712	424	388	1125	1059	420	321	798	662	371	300	649	353	540	540	588	602	587	803	925	510
AAAAATTGTAGGGCGCACCA	476	155	271	263	281	282	315	162	211	487	491	280	275	165	361	304	191	137	163	152	159	324	319	231	125	219	115	208	90	155	107	205	239	152	67
AAAACAAAAGCAGATGACCG	372	624	980	1037	920	788	845	514	682	747	933	255	314	329	538	309	318	808	1036	290	320	496	512	271	222	520	229	288	437	404	448	381	531	468	428
AAAACAAAGGTAGAACATGG	434	260	294	376	342	366	214	78	197	547	490	302	227	233	326	165	264	241	382	223	274	421	325	273	169	218	225	332	246	261	281	201	302	261	243
AAAACAACACCCCATACGTG	714	1213	1388	1745	1565	1451	1409	808	1024	1471	1501	521	423	857	718	569	864	1728	1932	502	549	1035	1071	484	397	850	501	881	834	1032	962	1194	1375	1077	1116
AAAACAACATCGAAGATGTG	368	415	416	495	489	589	420	336	565	608	461	373	257	354	321	281	249	1088	769	380	346	538	617	331	202	465	295	528	562	669	573	1326	1121	678	476
AAAACAACTTGGTCATAGTG	320	238	236	228	259	263	294	136	254	483	579	157	177	151	294	151	191	713	409	162	157	358	298	156	93	180	112	176	163	174	250	384	851	244	102
AAAACAAGAAATTGGCACCT	671	1142	1550	1558	1262	1138	1502	938	1251	1250	1553	660	529	489	789	481	548	1629	1761	558	563	798	1008	492	413	1048	466	1168	1155	1469	978	1304	1532	1692	1029
AAAACAAGAGTTGACTGCAC	572	821	1134	1007	1205	1144	1100	608	755	1072	1050	496	505	503	759	318	453	1449	1268	397	390	660	790	428	402	726	312	926	1002	1252	1059	802	838	1327	833
AAAACAAGGGAGCTACAAGT	589	1104	1113	1470	1251	1523	1285	571	906	1069	1617	418	414	490	707	437	439	934	1082	440	470	641	795	451	377	719	419	810	686	927	737	830	966	951	733
AAAACAAGTCCAGCTAGAGC	781	714	1341	1083	1268	897	1196	527	767	1270	1185	605	486	672	737	616	604	1504	1450	566	638	909	899	443	378	626	445	588	382	748	486	586	650	789	541
AAAACAATACCTTAGCACTG	247	403	504	524	330	479	436	232	398	399	656	219	213	233	283	173	197	322	484	213	180	204	243	153	111	283	188	385	305	462	339	541	346	396	327
AAAACACATCAGTATAACAT	303	286	455	593	794	435	536	175	254	617	768	212	210	212	211	248	193	364	502	208	327	254	354	201	190	318	203	97	99	111	137	82	57	118	69
AAAACACATCCTGCTCTAGG	364	604	1038	922	884	1127	869	481	620	693	762	313	239	452	395	386	438	965	622	385	309	391	483	308	246	414	298	886	950	843	795	1028	964	921	595
AAAACACATCTTGGAGCACA	784	1399	1952	1678	2083	1742	1826	992	1607	1795	2036	686	744	761	820	533	607	1539	1976	729	742	1244	1228	554	425	879	616	2009	1463	2042	1780	1546	1864	1746	1544
AAAACACCAGACGAATTGGC	554	1388	1622	2393	2076	1939	1514	716	1073	1322	1381	553	431	529	681	535	541	1349	1666	503	540	1004	861	501	376	709	432	1541	1184	1342	1089	942	858	1397	945
AAAACACTATTAGCTGACAA	186	382	552	649	588	561	554	194	291	410	658	155	183	151	320	124	183	782	676	176	148	217	369	154	172	310	128	433	316	562	474	147	410	393	453
AAAACACTGAAGAGAACCGC	399	538	933	785	690	813	759	424	814	675	899	270	328	250	508	314	308	900	826	264	328	504	554	265	244	408	290	622	263	492	440	551	657	568	358
AAAACAGCATAAGATTCCAG	672	1095	1433	1362	1327	1566	1413	834	1143	1280	1686	523	628	647	863	652	616	1963	1928	636	644	831	1114	638	432	811	583	1036	1107	975	1151	976	1215	1219	848
AAAACAGCATGATCCCTAAG	574	1034	1222	1333	1281	1190	1389	929	976	1245	1183	486	447	387	745	397	526	1290	1486	549	546	912	1008	414	368	767	451	1150	1028	1224	1103	1295	1359	1264	897
AAAACAGCGTCCGCGCACTG	195	423	440	396	704	560	546	282	353	345	513	286	155	209	305	162	213	686	569	154	166	220	155	158	101	217	136	460	338	557	311	253	280	569	315
AAAACAGGACGATGTGCGGC	711	1164	1933	1835	1587	1796	1427	860	1430	1644	1507	754	509	525	891	630	770	1782	2091	666	638	1182	1115	629	499	972	558	1773	1469	1965	1755	1691	2115	2261	1483
AAAACAGTCATCAGGTACAA	758	1557	1927	1767	2145	1888	1798	1105	1529	1864	2050	802	674	653	1050	694	878	2330	2429	759	776	1231	1241	628	490	1062	624	987	762	1232	1069	1244	1392	1403	968
AAAACATAAAAGCATAACTG	399	694	821	696	597	775	797	302	651	847	735	441	360	322	297	378	352	756	1025	287	372	514	480	322	237	486	295	852	517	895	559	648	1120	853	499
AAAACATAGAAAAACGTGTG	179	253	296	383	295	375	232	148	237	314	340	145	115	105	131	156	184	320	428	166	212	176	192	131	81	260	145	243	306	398	448	398	433	393	283
AAAACATCACAAGGAGACAC	310	361	555	523	665	519	531	368	374	617	750	254	169	154	264	281	229	277	420	262	261	440	507	173	183	305	159	149	122	304	179	232	322	179	213
AAAACATCATCTCCTACGCA	644	836	1391	1282	1131	958	1324	696	1085	1474	1567	482	571	520	828	670	561	1706	1831	512	666	1027	891	561	468	898	578	1198	1098	935	1017	639	1277	932	817
AAAACATCGACCGAAAGCGT	676	1409	1700	2003	1610	1669	1607	993	1158	1492	1873	698	669	552	947	566	771	1411	2131	691	655	1126	1203	619	431	742	555	1817	1764	1817	2135	1326	1793	2019	1738
AAAACATCGGCAGATACCAA	230	370	481	632	508	587	562	339	494	355	688	188	135	218	198	223	174	745	662	155	176	285	305	164	141	343	193	539	229	509	186	373	304	472	357
AAAACATGGTCCTATCACTG	321	500	585	773	711	559	625	262	759	570	858	208	332	201	374	285	258	685	1068	240	258	527	331	181	253	381	277	554	398	741	464	397	343	360	389
AAAACATTAGGCCGGCATGG	561	616	951	754	704	883	840	350	800	875	819	559	381	409	553	311	390	944	1183	296	428	617	734	369	295	491	236	570	569	732	672	490	588	769	559
AAAACATTTAAAGAAAGTAG	719	781	1114	1027	1001	991	1061	446	564	1155	1420	402	332	443	573	251	305	1283	2010	432	409	675	736	328	296	632	300	875	640	805	771	975	1077	819	680
AAAACCAAAAAAGAACTACG	370	833	897	1052	992	844	861	469	708	816	895	357	349	365	618	341	486	816	1073	303	345	579	630	272	206	563	276	768	675	755	853	527	722	1101	664
AAAACCAAAGCCCCACACTG	301	558	616	688	545	625	652	439	648	659	871	250	343	353	377	300	281	1213	804	330	371	473	400	273	259	421	259	656	510	791	617	641	363	695	466
AAAACCAACTGTTATCAAGA	651	1043	1793	1721	1338	1631	1566	844	1217	1376	1459	797	576	627	834	608	673	2053	1528	666	766	1284	1064	563	465	984	525	1407	1332	1876	1630	1593	1895	1226	1263
AAAACCACAGAACATGCCAA	194	491	625	611	465	609	547	272	562	493	533	251	233	174	281	200	171	597	695	234	268	365	464	187	181	368	239	472	335	464	429	371	570	532	560
AAAACCACAGTCAGTATACA	363	695	1009	826	938	834	790	520	670	1106	950	302	390	496	415	387	414	858	682	314	277	685	695	386	291	405	319	1001	569	1115	727	744	708	999	570
AAAACCACCACCCGCTCAGT	859	1404	2128	1740	1817	1833	1837	901	1458	1743	1977	887	642	913	1005	724	860	2059	2872	713	929	1375	1398	659	556	1195	599	1170	1206	1081	1355	1751	1460	1281	1304
AAAACCACCACTTACACCCA	1004	1736	2003	2491	2106	2399	2116	1246	2386	2378	2608	873	811	1001	1260	810	842	2324	2004	1005	985	1823	1600	856	711	1350	710	1513	1249	1537	1636	1719	1508	1872	1201
AAAACCAGAAGCGTACCCAG	469	996	973	814	1142	988	1022	598	1039	873	1156	367	387	389	699	313	364	1144	1401	380	398	605	776	323	304	570	315	919	571	736	658	862	1016	914	707
AAAACCAGTTTGTTCCACGA	382	694	914	888	708	838	828	427	679	861	837	358	249	388	482	263	295	875	938	348	333	791	564	315	289	487	219	363	388	443	404	420	365	553	322
AAAACCATACCCCAACAGTG	444	285	343	377	517	353	366	286	339	580	362	286	218	198	265	215	237	316	343	248	205	436	417	221	208	303	182	196	78	233	147	190	337	153	90
AAAACCATGGAATTGCACAA	410	758	1129	1539	1072	1360	919	494	1076	1175	1172	462	422	362	640	468	456	1173	1138	386	634	773	718	409	371	472	372	1064	810	1252	1066	795	1078	1450	905
AAAACCATTTACCTCTGCAA	589	223	287	273	179	284	196	194	249	726	476	214	200	261	345	215	252	343	340	209	164	475	312	303	180	321	127	81	136	133	254	187	109	89	78
AAAACCCAACTGATGTCTGA	855	1824	2234	2827	2285	2076	1994	990	1850	1853	1853	879	585	869	1163	818	903	1982	2762	830	874	1409	1211	779	626	1041	665	2305	1713	2538	2279	2520	2576	2565	1915
AAAACCCCAGGATGGTACTG	606	1052	1078	1366	961	1284	984	692	947	950	1222	528	555	512	771	527	510	1323	1724	537	453	735	821	475	351	695	367	718	628	916	671	789	806	1164	722
AAAACCCCCAAAAGTTGACA	255	108	234	319	315	124	158	194	188	337	387	105	132	108	253	146	96	120	205	139	151	382	273	139	84	249	120	82	90	75	141	229	245	264	103
AAAACCCCGTAACTCAGATG	663	1027	1231	1212	1396	1185	1131	721	864	1302	1598	505	514	617	871	632	544	1554	1587	459	511	866	1044	601	386	746	518	965	723	1039	1043	1540	1162	1126	1057
AAAACCCCTGATACTCTCTG	321	646	783	648	763	719	709	266	475	610	629	273	268	296	409	269	207	467	693	291	287	535	522	227	215	365	221	662	578	801	736	502	388	567	609
AAAACCCTTACAGAAAATCT	442	510	735	471	630	550	682	321	416	693	811	346	337	398	427	345	326	616	482	289	309	587	398	242	225	453	267	482	458	571	648	376	606	573	309
AAAACCGAGACCATTACGGC	233	479	570	600	659	682	520	238	471	378	484	219	232	178	352	169	238	718	393	240	230	395	385	187	198	348	215	467	399	357	436	311	808	660	435
AAAACCGATTCTTCAATGTG	406	603	1115	577	924	784	973	584	657	849	777	314	340	390	452	488	435	1113	947	320	342	682	751	274	250	447	295	989	911	886	948	819	1353	1127	959
AAAACCGCAAAATCAGCCAG	540	1232	1670	1479	1533	1298	1588	842	1176	1364	1950	625	510	370	925	451	641	1164	1282	544	533	888	717	502	333	744	492	1396	882	1528	967	1330	1150	1136	953
AAAACCGGACCCCTCCGAAG	171	208	465	343	339	387	309	221	261	317	434	171	174	118	184	140	130	729	638	169	169	269	225	119	121	204	116	206	274	202	313	253	195	193	182
AAAACCTCAAAATATGATGG	204	304	414	487	455	451	418	212	286	288	313	142	157	132	263	140	113	852	662	123	113	209	309	144	98	197	115	367	170	259	316	333	477	390	238
AAAACCTGCAAGTTACAGTG	666	1638	2019	2552	1916	2129	1614	936	1496	1624	1487	794	685	712	1006	733	844	1900	2184	843	645	1138	1215	638	577	947	586	1684	1788	1603	1754	1428	1442	1552	1349
AAAACCTGTTACAGAGACAA	231	319	422	402	633	336	421	314	398	494	538	147	177	233	453	176	256	851	673	205	340	371	551	214	246	254	173	532	389	552	458	405	770	421	557
AAAACCTTACTATCTGACAC	615	725	1241	1075	1221	989	1072	680	1038	1328	1619	498	554	446	570	446	603	1735	1207	453	530	783	729	405	404	667	502	563	372	516	516	251	774	691	451
AAAACGACACAGAGAAAGGG	224	380	525	788	684	570	546	315	577	605	629	171	166	192	273	261	210	432	328	167	176	441	233	145	101	204	144	642	473	666	405	535	619	504	469
AAAACGACGACTGGATATCG	229	385	445	703	315	533	338	167	432	438	561	222	207	165	214	190	156	641	686	247	204	216	214	125	134	242	159	397	458	399	746	466	624	522	451
AAAACGCAAGATAGACCAGG	570	621	951	1103	844	818	893	515	945	945	815	636	516	616	768	499	570	1645	1332	405	459	779	797	507	482	773	369	459	482	620	512	542	656	605	437
AAAACGCCCAGTGATAGTGA	774	1469	1775	2244	1873	2087	1953	1097	1489	1591	1992	742	687	642	984	732	743	2088	2152	616	765	1309	1173	658	414	993	578	1268	1222	1434	1940	1584	1658	1331	1041
AAAACGCCCCCTACTGCCAG	268	491	603	743	381	611	593	338	529	535	705	234	255	409	285	329	209	896	912	275	273	538	358	251	193	292	206	584	505	779	389	484	558	425	396
AAAACGCGGGCATTGGACTG	193	285	329	450	352	277	363	207	355	249	517	166	174	172	232	142	231	300	548	173	116	300	243	139	96	192	158	458	317	522	564	273	430	371	318
AAAACGGGCTTATCATTGTG	398	757	1019	1036	1001	989	923	487	671	724	724	256	301	440	587	407	316	1141	708	333	261	596	484	213	241	501	274	678	586	1043	832	426	671	774	607
AAAACGGTTCATGATTACGA	315	573	743	1013	652	704	490	342	647	733	879	257	216	366	453	229	265	574	541	184	308	398	467	237	175	332	253	862	359	756	405	513	659	542	419
AAAACGTCCGATAAAAGTCT	152	21	53	42	99	45	103	54	114	235	203	117	68	119	115	85	72	37	39	58	61	123	193	114	65	84	67	104	35	122	42	114	205	31	51
AAAACGTGAAACTTACACAG	481	628	608	844	863	844	705	495	666	844	952	373	338	355	460	440	392	621	390	270	263	590	568	266	203	368	277	407	261	557	464	446	546	339	324
AAAACTAAAAGCCGTTACCA	634	1165	1430	1644	1093	1780	1253	975	1055	1078	1553	601	477	526	732	611	732	1399	1727	508	595	891	900	383	528	955	505	1170	1118	1218	1160	1558	1080	1288	1159
AAAACTACAGCAATAACCGA	182	469	386	518	308	382	423	139	469	439	278	136	138	198	201	225	188	253	443	136	115	294	296	130	119	190	136	439	287	496	226	202	313	284	395
AAAACTACCAACAGGCACAG	698	1061	1460	1766	1744	1213	1465	680	1043	1414	1792	763	646	816	1055	764	865	1752	1814	621	545	1038	1163	617	520	1066	670	1038	960	933	961	1981	801	1589	1074
AAAACTACGACCCCAACCTG	771	1127	1638	1525	1525	1666	1476	638	1396	1469	1644	781	549	627	887	543	680	1625	2417	646	578	913	1143	678	507	968	560	1261	1257	1316	1648	755	1450	1677	1150
AAAACTACGTACCATTCTGT	825	1116	1301	1420	1126	1316	1307	683	1022	1210	1308	622	683	667	1005	541	688	1506	1683	657	656	966	1074	618	402	911	520	816	956	1053	1110	838	1567	1388	1046
AAAACTCAAACGATAAAACA	432	718	842	1220	976	863	647	418	759	1044	1356	402	292	482	496	359	377	983	1138	433	427	587	501	275	264	507	246	724	803	918	781	769	869	890	652
AAAACTCTACCTGATTGACT	382	426	669	571	465	575	500	255	453	757	666	310	234	248	348	227	323	680	614	217	309	471	364	250	159	348	196	523	386	515	498	337	728	481	456
AAAACTCTGACTATTTCGCA	383	571	774	709	1073	807	814	327	761	1056	806	463	363	263	437	342	414	826	681	277	275	434	524	239	262	409	237	720	555	636	935	415	987	772	591
AAAACTGAAAACTATCTGGG	551	966	1346	1162	1374	1084	1253	633	929	1145	1354	467	438	488	711	575	617	1280	1300	384	480	941	817	496	391	666	406	1531	857	1232	1302	974	1520	1022	907
AAAACTGAAGCAATTAATGG	211	382	516	413	559	508	427	294	340	497	592	148	262	128	377	260	264	371	265	236	247	462	327	190	120	224	164	319	394	287	343	340	545	460	233
AAAACTGCAAACCAACACCA	361	621	1448	916	1367	898	1206	603	915	1115	1044	412	273	391	414	362	365	1590	1263	447	540	864	612	415	334	769	477	1123	952	1039	1017	950	1263	1009	997
AAAACTGCACATAACTCCGA	651	1569	1631	2652	1481	2066	1530	932	1163	1767	1469	595	551	474	599	474	520	1077	980	523	647	774	799	472	381	904	428	1097	1098	982	1247	999	858	1140	957
AAAACTGGTACGTGATGCTA	410	657	892	974	905	870	1022	476	766	918	1029	433	374	329	505	268	337	921	1060	430	283	502	503	392	250	505	359	573	750	761	826	479	644	935	585
AAAACTGGTTGGTATTGAGA	332	555	658	890	663	794	637	296	421	771	707	349	143	200	448	309	315	776	953	193	293	454	431	287	219	404	252	367	335	407	335	339	283	465	393
AAAACTGTAGGAACTAGTCC	379	542	910	823	785	825	641	396	853	684	830	292	237	364	415	318	266	867	791	284	344	573	538	291	281	429	303	537	314	583	418	658	483	618	428
AAAACTGTCCATAGTGACCG	301	342	659	476	497	529	598	320	470	619	752	204	269	279	343	146	265	684	1030	231	345	293	410	254	171	346	234	413	434	391	497	524	455	688	477
AAAACTTAGCAAGACTCCAG	181	326	362	269	304	250	324	263	322	326	368	112	123	202	269	227	170	381	723	170	147	206	180	152	78	168	136	370	369	213	459	312	443	280	320
AAAACTTAGTTTCAACCCTG	437	267	319	297	455	336	367	255	327	359	392	113	185	219	280	231	197	169	217	165	131	407	264	175	129	245	90	157	107	224	84	203	216	305	132
AAAACTTCGAAACTCATGCA	288	71	200	98	235	118	253	79	99	298	293	186	167	83	179	110	103	250	188	140	128	237	263	99	126	211	114	147	111	297	186	77	103	128	130
AAAACTTGAAGAGCATCTGG	317	434	645	762	571	538	632	256	391	652	684	278	316	326	355	154	258	724	1346	246	198	489	447	261	163	395	182	410	435	270	392	587	519	399	356
AAAACTTTAGTCCTCCCAGT	411	471	776	610	698	578	608	500	650	851	740	280	325	406	537	276	386	1081	933	260	384	616	503	244	296	437	250	263	309	260	295	228	479	389	396
AAAAGAAAACGTGACCCCTG	175	209	458	349	376	328	338	191	487	491	315	157	132	148	225	145	141	423	194	191	201	306	267	189	126	161	136	359	274	301	323	232	204	400	292
AAAAGAAACTCTCGCCTGGT	521	814	1208	1111	1099	1093	1025	693	910	1120	1136	661	417	475	572	438	463	1157	1052	462	483	921	791	446	356	815	410	771	682	939	1152	870	1142	1214	1040
AAAAGAACAACGTTTCATGC	677	1297	1998	1624	1466	1619	1431	985	1469	1247	1698	615	614	714	1015	572	838	1565	1801	587	806	970	859	532	442	782	501	1345	1043	1383	1273	943	1926	1522	1130
AAAAGAAGACCAACGTCACA	269	666	1116	782	1289	760	1089	501	829	1155	1006	216	275	326	465	208	278	865	1156	374	241	476	494	237	259	432	240	314	348	420	440	259	367	366	424
AAAAGAAGATTCCCGATGCG	489	1115	1520	1396	1424	1490	1431	777	1030	1098	1087	447	453	594	731	425	473	1659	2282	482	533	915	774	450	428	729	506	1074	954	1409	1359	1185	1108	1330	1139
AAAAGAAGGACATCGCCGAG	366	692	800	850	999	844	742	487	657	771	846	205	236	342	424	309	446	945	1387	347	316	583	490	238	250	433	249	853	484	874	610	455	659	968	460
AAAAGAATCAGATAGACCCG	724	926	1415	1610	1407	1105	1488	785	1235	1456	1360	719	724	593	1018	738	693	2005	1447	627	550	1060	1007	610	467	914	508	1111	782	1252	1036	901	1208	1094	947
AAAAGAATCCAACGTGCAAG	368	485	482	635	392	636	439	280	388	552	865	419	367	338	608	438	407	1441	797	359	391	598	638	366	266	599	393	686	528	900	902	910	757	668	550
AAAAGACAACTCGGTGACGG	170	331	357	534	449	374	303	224	411	504	509	236	128	116	274	175	216	305	236	167	232	347	333	163	91	300	118	226	225	271	148	287	365	330	199
AAAAGACCAGCAATCAAAGA	326	559	641	775	882	799	652	348	649	727	568	304	297	212	289	205	303	621	604	305	286	521	485	227	217	350	230	711	643	775	667	548	1294	568	593
AAAAGACCTGCTACTAGAGA	533	943	1540	1317	1201	1321	1400	637	927	1291	1434	477	519	357	729	439	621	1514	1763	431	399	753	759	449	378	507	361	1742	1488	1426	1762	1906	1934	1522	1281
AAAAGACGAGCCATCACTGA	211	549	561	837	480	640	592	192	492	542	511	196	146	182	297	201	191	785	816	163	196	170	370	191	153	295	227	508	225	466	327	501	593	480	330
AAAAGAGAAAAGAGAAACGT	201	224	279	302	300	328	241	96	217	450	234	171	80	104	106	105	96	159	11	82	78	131	247	61	59	153	55	143	145	110	154	70	268	160	117
AAAAGAGAAAGCCGACCGGG	663	1014	1259	808	1026	1081	1092	612	1140	1120	1445	560	445	579	845	613	575	1331	1971	467	549	1014	945	513	357	763	492	1272	1082	1378	1129	1324	1267	1460	859
AAAAGAGACTGAGCCCCGTG	171	273	403	415	574	385	425	243	367	410	264	126	136	194	308	212	115	524	604	136	198	284	249	138	109	248	150	415	323	336	346	591	446	550	409
AAAAGAGATTCCTTCAGACA	542	1017	1454	1670	1226	1385	1129	787	869	1292	1297	609	448	445	707	501	564	1639	1458	417	484	1416	1144	451	403	775	436	787	640	1057	962	996	885	717	676
AAAAGAGCAGCATCAGACAA	194	447	483	375	612	595	467	361	462	631	593	200	295	190	227	194	164	894	534	189	174	249	362	177	144	333	170	456	532	525	525	325	504	406	488
AAAAGAGCCGATATTCCATC	283	541	609	612	495	727	524	365	463	462	548	236	249	185	230	341	201	497	861	232	279	308	345	244	137	415	192	374	370	580	442	257	391	438	319
AAAAGAGCGATGATAACTCA	904	1402	1796	1870	1730	1453	1680	940	1480	1775	1986	810	644	517	1122	765	721	1941	2635	699	771	1160	1096	646	474	849	598	950	1042	1001	1273	963	1115	1042	949
AAAAGATAAACAAATTTGCA	467	409	616	386	639	417	672	249	532	672	599	199	419	370	598	290	325	840	739	305	248	561	511	260	209	468	203	339	329	304	670	187	297	351	339
AAAAGATAATTCGAGAACGA	376	642	879	860	778	832	802	492	715	644	899	440	223	376	401	324	335	947	873	311	290	517	516	310	278	443	286	737	613	982	1063	650	753	559	665
AAAAGATACCGTATTTCCGG	284	130	279	113	269	172	237	106	263	253	230	209	86	86	200	145	80	576	288	108	101	249	201	91	126	169	108	111	79	111	183	61	171	154	121
AAAAGATACTCACCATAGCA	497	762	1055	1048	1333	954	989	537	785	943	1193	400	325	280	633	362	398	1369	1539	407	324	668	638	329	254	515	316	871	641	902	646	558	640	909	901
AAAAGATATTAAACACAATG	255	114	141	139	84	166	136	91	62	173	152	73	73	99	155	102	113	159	75	66	68	217	242	79	92	84	50	61	56	74	87	46	66	105	116
AAAAGATCGGAACCGGTCTG	492	812	1080	1333	1030	1158	1023	532	958	882	1283	590	368	427	555	456	473	1118	1233	388	534	775	663	364	389	603	383	1293	917	1168	1405	1099	1191	1305	1156
AAAAGATGAAAAAATAGCCT	491	609	797	1048	572	815	939	467	712	850	1102	310	377	366	588	313	393	854	859	403	301	535	870	361	269	470	323	808	828	744	801	814	1260	1211	720
AAAAGATGACACTTATGACA	385	617	764	564	798	580	540	441	601	786	825	369	350	276	474	263	366	1149	824	287	345	524	607	375	201	603	326	406	278	386	294	443	638	448	446
AAAAGATGCCAAGTGCGCTG	596	1127	1359	1273	1157	1414	1276	629	942	1297	1360	552	469	538	805	676	547	1869	1548	531	685	897	1096	481	389	843	500	1264	979	1355	1067	709	1283	1076	870
AAAAGATTCTAGCAGCCAGG	450	880	1015	1020	1029	1111	1055	755	947	1124	1181	429	511	608	857	362	481	1661	1610	442	428	745	588	456	394	615	349	1133	747	1282	863	1005	1181	1166	733
AAAAGATTGAATGTAACAAG	642	741	998	1139	956	1033	780	519	678	962	1082	527	366	580	672	496	542	1543	1568	614	623	774	910	463	416	683	435	983	646	2013	1238	578	860	682	566
AAAAGATTGGTGTTTACGAG	230	300	439	514	713	640	544	163	377	450	552	244	192	211	236	176	213	593	266	147	113	357	259	157	154	248	151	473	311	435	442	404	537	480	170
AAAAGATTGTGACGAATGGG	436	622	875	938	849	783	830	436	784	804	1170	424	336	354	590	426	418	959	693	313	361	634	551	297	293	532	310	531	641	567	871	587	740	755	547
AAAAGCAAGATTGACTTACA	431	791	1160	1142	1104	1203	1173	721	891	1014	1426	547	352	569	604	486	552	1489	1603	503	402	774	816	383	314	790	424	1308	834	1488	1296	872	1814	1228	1070
AAAAGCAAGGACGGTAACGG	377	748	876	1237	637	862	777	567	810	790	986	399	325	357	441	405	299	702	1160	295	357	603	696	325	260	468	268	911	680	764	675	511	1160	1116	596
AAAAGCAAGTGCCAACCCAA	458	670	1035	863	1101	1050	915	550	768	1071	978	550	412	506	757	520	564	1295	844	424	530	706	722	401	320	593	297	1032	676	1184	775	789	855	1078	792
AAAAGCACCACCTTAACGCA	821	1345	1760	1367	1687	1341	1554	825	1247	1757	1612	797	845	813	1071	750	816	1776	2271	739	879	1267	1188	635	580	1248	627	1442	962	1484	1362	1217	1349	1369	1177
AAAAGCACGGAAACTTCTAG	165	385	358	468	331	427	297	272	348	409	365	141	118	182	322	156	107	272	113	197	147	261	246	139	107	132	87	333	203	294	301	238	164	277	198
AAAAGCAGATAGAGCTCCCG	135	167	255	205	217	246	201	165	201	270	289	217	112	116	146	99	112	461	280	65	176	190	141	72	68	159	87	323	269	222	288	205	221	375	180
AAAAGCAGATGAATAGCGCC	322	506	648	663	696	663	729	423	619	712	587	310	207	238	260	252	325	448	1000	210	254	386	473	173	228	386	257	633	575	733	456	726	662	747	594
AAAAGCAGCCTATGACCGGG	336	511	786	808	714	680	797	306	620	665	958	345	255	261	385	248	345	615	720	235	188	408	455	190	199	399	192	678	485	546	549	513	539	603	356
AAAAGCAGTCTGATACTGCA	590	1044	947	1492	1419	1154	1067	519	911	955	1003	283	245	233	361	283	249	128	224	234	222	379	417	230	151	230	176	307	301	556	498	299	253	401	223
AAAAGCATTTGGGATAACTA	246	399	457	674	388	616	385	220	501	644	787	357	158	301	326	211	245	1126	681	176	288	547	394	198	170	306	166	501	253	536	424	357	380	324	489
AAAAGCCAACACGCTGAAGT	251	452	496	534	521	721	571	199	467	501	467	321	280	211	299	206	235	790	833	207	254	466	276	184	156	302	182	415	182	326	192	153	567	289	170
AAAAGCCAACTTCTTAGGGA	429	272	318	343	241	307	282	178	310	440	582	135	175	196	260	217	191	396	241	204	195	451	427	219	188	201	184	171	181	156	284	121	215	137	122
AAAAGCCACCGACCTCATGG	293	538	637	703	706	702	808	426	712	704	740	282	227	289	342	304	341	980	632	268	265	421	484	242	221	420	248	429	333	429	393	512	585	379	349
AAAAGCCATACAAAGGATCG	256	422	600	547	661	488	515	336	495	513	406	201	243	291	292	250	202	733	492	201	238	417	330	172	176	294	216	500	369	486	270	386	376	525	319
AAAAGCCGGACCCTACAAAG	340	642	867	841	843	944	776	436	570	743	840	248	262	370	512	297	306	734	706	301	343	609	530	278	222	478	268	505	365	529	396	406	878	566	492
AAAAGCCGGAGATACAAGGG	159	276	357	375	386	264	445	186	402	461	232	153	144	157	206	83	146	385	305	116	160	319	136	120	106	191	165	288	235	293	303	186	271	203	127
AAAAGCCTCGACCACACACA	402	919	993	1188	1070	1020	999	706	914	1157	1150	340	319	408	581	336	402	746	957	443	483	650	644	416	256	738	421	715	720	755	995	552	1124	839	747
AAAAGCCTGCAGAGACAACG	717	1279	1941	2232	1540	1698	1681	854	1717	1668	1815	702	829	519	1082	861	904	1930	2376	702	807	1016	1113	641	520	1084	529	1178	1137	1758	1395	1115	2279	1384	1181
AAAAGCCTGCTCAAACTCAG	146	221	507	300	445	249	484	219	242	427	244	152	108	121	309	184	133	590	461	163	143	389	282	141	117	194	145	486	343	440	422	296	414	496	292
AAAAGCCTGGAATCCTTCCG	429	1026	1272	1223	1078	1151	1256	658	1221	1017	1077	450	457	504	921	481	605	1237	1659	559	520	765	765	481	404	729	373	997	868	987	827	691	1183	1038	611
AAAAGCGAAGTCCCTAGCAG	478	933	843	918	904	1001	843	515	768	1033	989	395	432	379	519	362	508	1006	1565	364	518	731	837	325	309	589	396	639	486	1077	575	678	634	606	806
AAAAGCGACAAAGTTCCAAA	314	473	705	990	679	774	715	324	636	664	511	374	360	226	391	264	342	686	1014	286	297	516	463	304	303	503	236	789	674	815	784	475	526	615	426
AAAAGCGCAAAGGCGTTGAA	504	812	971	552	810	866	1084	539	757	714	1091	309	361	242	566	279	412	726	389	347	367	446	371	371	243	596	345	873	490	1009	805	527	683	746	490
AAAAGCGCATTGCAATTCAG	386	696	863	1155	684	1004	756	525	757	710	932	320	404	312	460	252	345	1147	1140	418	437	640	591	318	227	434	282	853	601	968	650	550	1105	791	659
AAAAGCGGCGAATTGAGGCT	290	539	526	635	439	665	499	297	369	579	501	263	220	194	349	227	276	598	393	185	173	309	426	219	156	276	200	595	407	579	562	277	685	679	334
AAAAGCGTCTTATACAAATG	266	384	383	546	488	400	343	258	371	482	509	188	149	181	360	191	182	296	951	219	174	292	409	114	146	233	119	388	375	537	547	478	478	430	362
AAAAGCTCTCTGTTGAACAA	552	418	673	409	489	493	538	456	464	698	700	340	250	253	291	248	257	295	249	193	227	424	439	198	224	249	178	299	349	440	514	511	623	609	303
AAAAGCTCTGTGGTGCAGTG	437	255	341	192	304	235	326	146	208	477	277	215	286	195	233	390	282	402	381	220	233	452	494	230	176	303	174	291	151	317	362	160	137	285	128
AAAAGCTGGCAATGTCAAGA	197	296	468	502	332	567	358	254	376	357	452	242	114	210	332	215	154	554	644	104	188	358	281	192	109	281	167	231	178	367	328	499	207	221	274
AAAAGCTGTACGTTATATGT	383	91	202	384	174	162	159	113	119	244	578	144	61	180	154	173	144	72	38	140	138	255	212	124	112	147	96	90	225	83	259	81	72	132	110
AAAAGCTTTCGGACTGCTGA	268	428	599	514	554	427	412	370	407	528	526	212	176	264	286	243	224	498	455	177	180	284	311	172	134	240	149	516	477	689	682	390	798	477	373
AAAAGCTTTCGGATTCGGAG	253	278	539	344	649	526	572	253	478	567	441	282	253	376	410	252	337	874	465	231	193	454	302	165	186	272	111	336	351	476	446	481	570	313	431
AAAAGGAACGAATTCAGGTA	572	1075	1488	1266	1304	1140	1046	852	968	1511	1163	565	513	415	684	473	660	1187	1280	503	534	867	912	434	303	849	366	829	705	842	815	624	693	1075	892
AAAAGGAAGGTGTTAGGTCA	553	1255	1612	1840	1536	1652	1480	862	1299	1361	1608	495	502	596	854	589	730	1560	1328	566	609	1178	1207	516	518	770	577	1164	907	1001	1091	1034	1723	1421	1034
AAAAGGAATAAGTAAAACAA	186	202	247	399	213	321	259	161	175	202	200	225	126	135	157	123	157	240	485	112	116	274	188	85	75	153	83	182	104	116	273	281	268	274	176
AAAAGGAATCAGAATCGAGA	414	169	256	343	147	281	218	132	243	406	371	122	158	186	244	208	211	69	255	150	170	387	419	151	159	192	113	199	146	266	150	280	160	196	63
AAAAGGACCCCCCTTAGCAG	286	434	715	490	670	518	674	252	373	525	783	210	258	358	434	204	218	682	487	294	281	422	528	223	157	371	209	408	377	442	291	308	377	389	324
AAAAGGACGGCACTGAGAAG	137	35	105	12	69	36	71	74	57	147	60	54	50	59	145	88	81	45	40	34	58	73	89	29	59	168	67	49	78	78	57	56	263	43	71
AAAAGGAGAAATTTCCATCC	200	424	548	519	453	529	479	207	477	313	465	109	213	253	240	136	204	641	492	124	185	291	275	149	90	330	134	298	220	449	341	231	248	449	256
AAAAGGATCAAGACGCTCTG	915	317	488	519	536	395	349	236	336	865	519	418	288	421	648	380	362	296	223	292	338	666	656	301	289	407	282	211	167	267	229	353	322	294	236
AAAAGGATCAATAGACAACG	616	698	1175	1118	1210	1010	1035	577	875	1063	1128	538	320	449	683	334	540	697	1468	381	504	746	697	446	346	678	346	959	718	1360	871	1197	1014	1078	933
AAAAGGATGATATTGGACGA	778	598	660	487	576	665	649	350	659	645	970	436	448	437	534	390	366	718	561	290	344	659	580	331	291	616	262	423	412	468	495	304	660	559	525
AAAAGGATGCCATCGGAGTG	204	330	419	357	398	493	318	162	255	531	466	156	136	230	193	140	170	686	476	183	197	258	323	152	159	222	119	331	198	326	220	327	340	240	420
AAAAGGCAGGGTAGTCACCG	539	944	1332	1270	1195	1318	1196	752	1076	1393	1292	526	565	456	879	390	495	1032	1181	532	424	886	827	386	344	714	421	689	618	849	801	632	987	871	723
AAAAGGCAGGTGAAATACCA	341	616	818	783	788	641	832	449	609	934	821	342	363	250	579	321	397	522	1326	310	443	649	570	348	247	492	309	361	546	435	541	698	557	515	583
AAAAGGCATCAAGACGAGTG	811	1460	1700	1850	1661	1895	1721	953	1308	1643	1741	816	652	808	1002	830	794	2167	2481	668	920	1207	1304	655	617	1080	755	1281	1279	1263	1360	1331	1098	1578	1226
AAAAGGCATGACCTTCACTG	583	246	319	252	181	323	198	229	210	633	454	169	225	281	285	254	242	96	255	194	235	522	351	224	144	258	143	236	151	152	151	207	146	185	131
AAAAGGCCAAGATTGTCGGA	214	335	493	433	456	505	417	107	299	453	443	227	285	172	276	230	262	477	398	224	232	340	395	183	115	398	240	382	133	409	212	262	661	372	275
AAAAGGCTCAACATTTACAC	232	71	131	114	124	141	93	100	85	178	185	91	131	91	176	95	116	184	46	72	108	244	142	80	89	120	69	84	57	51	26	65	114	91	68
AAAAGGCTTCAACCATTCCA	362	651	892	1306	866	823	839	375	775	662	971	285	365	292	403	257	387	875	1275	340	425	447	701	356	263	417	268	537	625	825	887	1314	587	723	470
AAAAGGGAAACATGGACGTG	573	987	1027	1271	926	1227	1007	664	1071	835	1096	651	516	530	649	515	572	821	1111	455	578	694	871	384	293	684	364	1256	928	1120	1320	1126	867	1489	895
AAAAGGGAATGGTCTAACTT	480	503	799	826	836	750	655	417	617	617	650	417	330	344	599	259	482	1110	939	294	358	646	580	225	203	391	283	641	655	864	770	488	769	829	753
AAAAGGGACATCAGTGACTG	368	740	929	1079	855	742	708	457	748	779	758	278	338	348	406	348	338	896	493	277	290	502	472	280	220	305	262	412	665	547	642	552	710	542	328
AAAAGGGAGAAAGAATGATG	290	270	324	313	337	504	241	217	238	470	414	264	115	156	229	141	152	813	808	105	202	269	224	173	134	222	135	161	134	224	124	359	110	363	151
AAAAGGGATGTTTATGACCA	382	504	1090	705	878	771	971	352	678	965	873	316	252	309	352	304	417	1285	936	314	384	627	596	311	245	445	258	630	498	862	668	440	366	739	482
AAAAGGGCAAAGTTTAGATG	246	473	546	460	478	543	620	212	356	330	319	246	194	253	207	183	164	411	450	180	279	340	476	232	133	260	132	520	413	439	509	397	486	580	386
AAAAGGGGACGATGGACATG	191	317	367	408	324	383	330	175	288	540	332	133	171	146	332	121	155	331	262	193	135	198	294	154	92	164	152	289	207	458	247	334	446	393	425
AAAAGGGTGCATCGGATGTG	502	1072	1097	1309	1079	1152	1093	625	896	909	967	512	488	507	785	415	514	1260	1629	452	443	902	722	347	317	812	433	1558	827	1563	1199	1140	1232	1321	976
AAAAGGTAAAGAGCTAATGG	541	779	1380	848	1160	1044	1215	685	1087	1048	1204	511	505	390	726	370	553	1963	2163	480	520	980	914	465	391	739	412	805	742	903	898	683	711	1021	860
AAAAGGTATCGTGTATTAGC	892	1334	1836	1725	1635	1614	1528	897	1154	1595	1520	865	625	656	1079	619	731	1620	1612	617	653	1099	1126	563	500	1053	573	1619	1256	2093	1392	1395	1774	1645	1400
AAAAGGTCAATTCTTGATGG	297	328	559	539	469	404	470	165	287	460	478	268	148	197	210	208	193	780	631	212	170	301	345	244	226	269	162	330	345	291	364	396	380	258	264
AAAAGGTCCACACATTCAGA	336	741	931	799	660	846	707	430	736	708	1017	302	226	282	389	486	410	1144	1102	241	281	598	542	359	215	462	198	470	376	490	551	497	398	782	486
AAAAGGTCGCCGCAACCCCG	249	338	402	572	435	572	519	342	548	644	508	154	193	210	274	226	232	517	272	249	177	332	378	173	148	266	236	385	332	480	367	336	399	392	300
AAAAGGTGGCGATACTGATG	300	437	656	570	594	522	587	376	496	676	486	217	214	211	315	345	270	685	703	263	255	420	409	153	270	312	180	439	384	464	377	481	419	782	362
AAAAGGTGGGACTCCACAAG	456	965	1173	1157	1158	1314	1134	553	914	1325	1064	672	550	462	668	451	618	1794	1116	469	569	819	849	364	390	537	347	531	652	663	687	987	1087	781	718
AAAAGTAATATTCGACACAG	425	641	844	998	1012	876	855	471	645	686	1028	343	274	376	507	341	365	812	1323	277	393	645	550	318	307	486	264	1041	630	1094	660	347	996	973	821
AAAAGTAATGCAAGCAAAGG	473	841	1013	913	1135	1103	1176	553	1033	1140	1162	468	237	491	554	357	394	734	1196	349	385	732	578	290	300	521	293	957	740	1117	930	705	612	779	799
AAAAGTACAACCTGCCACTG	297	503	555	504	498	509	466	361	415	907	644	285	214	245	368	210	301	888	687	218	187	524	413	224	154	459	156	444	431	495	702	227	308	520	351
AAAAGTACATGGGACGATGA	275	368	525	491	523	611	421	265	560	417	524	243	206	173	276	199	220	779	174	218	184	313	376	189	203	399	188	771	465	800	513	457	514	812	472
AAAAGTACCTTTGCAAGACG	285	381	648	469	575	546	440	225	521	458	578	238	230	227	270	173	140	548	815	250	167	451	258	190	141	320	201	576	426	776	536	507	271	620	558
AAAAGTAGTTAATTACCTGT	471	562	848	1023	716	724	1026	407	537	682	750	280	345	460	455	267	347	473	852	346	290	612	661	378	236	489	283	389	378	446	662	487	478	624	452
AAAAGTATAGAAAAGTCTGG	263	288	404	287	411	376	471	188	375	656	322	212	162	189	248	157	217	289	851	173	182	382	318	130	170	278	127	287	168	453	156	287	284	316	225
AAAAGTATTCTCAAACTAGA	395	546	614	576	519	624	549	211	524	565	621	348	220	235	402	272	279	674	716	257	367	364	391	200	222	443	188	373	325	354	330	251	366	590	333
AAAAGTCAGTAATCATCTTG	331	151	259	237	250	222	157	181	183	358	387	232	180	212	195	295	215	453	201	134	185	352	448	177	141	273	128	175	128	236	129	131	132	96	169
AAAAGTCATTGCCGATCCGA	639	1191	1515	1469	1587	1588	1440	720	1342	1459	1523	686	508	621	862	704	594	1927	1699	587	544	1034	987	487	367	668	450	1207	1359	1120	1457	1282	1866	1476	1027
AAAAGTCCTCCTGCAAAAGT	438	932	1038	945	1220	969	1031	450	1043	1162	1053	568	375	444	544	395	531	1020	1028	326	375	535	634	334	252	579	266	897	821	911	923	561	734	1024	794
AAAAGTGAACACAGACACCG	249	448	553	571	586	552	477	290	973	557	534	305	180	247	304	259	247	620	724	189	284	432	349	155	177	319	168	739	519	592	1034	393	912	509	368
AAAAGTGAGAGAATAAATGG	798	1274	1791	1539	1711	1733	1471	684	1125	1336	1592	749	685	626	884	564	737	1634	2179	676	660	1051	1075	584	324	760	452	1199	963	1011	1197	892	1993	1243	941
AAAAGTGATGTATGAAAAAG	217	127	87	66	44	88	87	89	115	194	249	76	108	129	119	47	175	44	72	76	97	218	127	89	64	151	47	160	171	109	319	84	86	114	55
AAAAGTGCTTCAAATATTCG	390	599	762	822	931	678	812	493	808	642	961	394	355	368	516	454	325	1373	991	331	292	482	668	268	269	574	243	813	537	796	538	832	992	823	579
AAAAGTGGATCAATTTCCAA	321	440	424	704	366	629	492	295	467	470	375	94	234	196	315	283	235	600	683	176	211	224	303	203	179	208	181	394	259	377	258	289	681	445	329
AAAAGTTACTACATTGCTCA	408	759	959	785	840	780	873	481	814	874	780	315	325	427	805	322	356	1245	1143	391	315	592	800	383	278	505	282	1141	689	1123	797	745	895	900	729
AAAAGTTCTCCTCTTATTTG	650	736	1243	1537	1203	1118	1166	540	759	952	1236	545	545	530	791	562	555	1314	1543	398	386	1131	831	533	371	588	322	810	453	1070	814	606	978	771	539
AAAAGTTCTCGACCGTCGAG	561	877	1171	826	946	990	1059	532	856	1027	1197	524	444	484	658	417	443	1236	1054	363	451	665	644	393	331	527	418	1009	725	1105	892	628	833	1066	796
AAAAGTTGTGCATTACGCCA	302	320	625	398	477	538	596	232	296	729	739	202	220	222	419	307	353	416	747	252	316	425	364	244	163	262	173	505	327	547	307	96	368	280	524
AAAAGTTTCTTATCACACGT	442	680	722	965	778	742	781	373	517	1265	741	256	231	339	285	335	290	846	1152	284	243	459	524	292	211	386	201	636	392	857	639	783	681	609	555
AAAAGTTTGGAAGCTACACT	569	876	1014	1207	1255	963	794	524	770	894	1085	355	410	524	668	520	345	822	870	321	280	581	742	347	318	589	316	566	556	863	713	554	444	537	600
AAAAGTTTGTAGCAGATCTA	218	307	439	368	347	332	318	148	173	297	417	221	142	175	237	126	158	464	551	133	173	261	316	174	74	198	148	59	141	135	325	91	157	139	97
AAAATAAATTGATTCACAGC	246	236	362	291	331	260	367	217	346	359	498	143	163	150	167	169	112	506	673	172	148	264	167	155	145	257	142	562	276	525	415	388	585	278	302
AAAATACAAGAAGAATGACG	288	561	587	721	513	481	490	240	459	581	622	167	151	282	308	248	224	725	630	216	229	354	343	182	135	351	171	406	285	308	231	306	236	269	305
AAAATACAGAATGAATACCT	486	115	183	228	220	204	141	139	247	480	180	309	200	249	332	284	370	932	406	193	277	585	477	224	188	262	181	245	294	230	432	186	423	374	300
AAAATACCATTATAAAGAAG	418	339	623	466	460	388	365	218	386	322	569	192	207	130	279	104	178	455	455	144	145	232	366	144	157	220	154	260	267	260	246	147	369	280	229
AAAATACCTATAATACCCTC	313	303	457	319	304	326	315	279	275	405	440	174	207	138	301	124	236	552	568	173	118	348	379	175	120	311	200	259	149	191	252	292	124	407	350
AAAATACTACTAGCTCACTC	363	405	571	482	610	567	556	288	511	515	553	176	275	150	332	183	224	728	1050	207	240	400	346	174	158	323	189	527	457	470	461	546	690	469	470
AAAATACTGCGTGTCCTCAG	508	943	1071	1044	1011	1417	1027	736	1157	1053	903	500	316	461	568	505	474	1308	2102	448	529	685	843	425	367	633	324	722	783	910	860	865	1301	1119	660
AAAATAGCAAACGATCCAGA	463	638	729	625	710	874	779	542	667	803	1200	345	363	343	507	286	235	897	843	314	361	557	523	305	206	419	268	496	490	765	619	403	1163	635	525
AAAATAGCAGTAAACTCAAC	773	1384	1641	1775	1793	1971	1587	1089	1633	1594	1779	781	733	855	1000	720	766	2468	2310	594	781	1104	1152	608	501	1025	637	1969	1420	1754	1838	1331	2128	1807	1745
AAAATAGTTACCTCTCCGCG	229	248	489	359	322	355	452	134	332	365	475	216	176	170	291	190	208	586	499	147	233	281	269	165	111	279	215	426	328	419	299	307	378	428	299
AAAATAGTTCCAGGCGCCAA	264	459	678	612	741	630	474	243	533	662	601	314	222	282	362	266	312	811	898	216	277	470	453	287	196	365	183	338	372	373	492	265	696	382	446
AAAATATCTCCATGGTGGAA	100	154	150	166	121	216	153	87	196	132	174	82	93	92	112	81	65	254	189	53	84	165	165	77	59	124	56	69	83	161	94	71	101	104	23
AAAATATGAAGGACTAACAA	523	392	429	338	323	373	339	294	224	417	511	357	303	190	515	328	400	898	829	317	360	583	606	313	274	398	297	270	183	253	237	192	317	258	262
AAAATATGAAGTGCGTGCTG	241	257	383	398	455	327	466	119	240	419	406	231	98	217	280	212	189	356	533	97	79	306	188	127	108	202	93	304	291	291	408	134	352	277	109
AAAATATTGATGACCCCGGG	356	498	630	457	805	583	724	425	612	567	895	305	238	337	414	309	329	1029	886	280	320	483	532	241	183	369	212	622	529	688	517	548	596	600	416
AAAATCAAACCAGATACCAA	630	714	1034	789	944	937	944	448	884	1107	1349	381	428	572	592	505	407	1300	1705	351	573	823	813	445	433	711	456	611	560	678	822	749	724	886	488
AAAATCAAAGTATTTATACG	650	591	871	873	857	769	764	290	520	923	708	430	295	331	623	306	332	786	829	223	348	557	582	270	195	425	217	766	483	708	534	632	378	808	584
AAAATCAAAGTGGACGACTG	717	926	1365	1233	1251	1382	1210	698	1113	1063	1470	590	419	643	723	611	651	1402	1549	576	473	1059	916	508	392	748	441	1074	1048	1277	1098	1181	1471	1422	1039
AAAATCAAATGACATGCCAG	180	278	393	414	466	450	439	237	253	433	346	164	192	237	163	164	167	558	521	114	141	374	372	142	160	169	163	284	246	330	269	81	262	286	236
AAAATCAACAGATTCCACAC	234	471	797	681	591	730	681	352	627	406	822	470	285	307	394	270	229	826	1030	277	305	439	446	320	220	424	297	865	460	961	429	406	471	646	431
AAAATCAATGTAGCATCCGG	324	453	568	495	614	576	428	335	611	606	589	248	217	330	280	210	288	711	858	235	184	486	317	204	159	236	148	425	363	525	432	444	503	471	294
AAAATCAATGTGGATCGACG	447	626	807	902	1027	954	802	443	619	777	738	424	333	373	428	286	311	1242	988	347	449	707	634	334	283	487	220	681	654	714	717	340	925	586	592
AAAATCACAAGATACATCTG	615	1073	1279	1318	1537	1581	1341	697	1300	1331	1562	443	525	450	679	455	526	2079	1508	478	433	810	839	374	329	618	344	1352	660	1441	885	907	1209	1368	911
AAAATCACCAGTGCTGTTTG	769	420	478	555	391	414	471	288	427	791	747	343	412	388	639	433	314	277	343	278	380	720	620	316	265	419	243	435	418	423	507	526	594	261	274
AAAATCAGATGAACAATTGA	515	901	1227	1000	1149	1163	1063	599	946	1179	1015	439	388	468	539	437	405	1286	1694	429	423	852	864	418	318	496	421	1178	630	1066	680	622	868	1134	784
AAAATCAGCATAGTTGAACC	626	899	1267	1099	898	1322	1157	536	837	1195	1317	461	513	739	775	420	442	1217	1728	548	532	823	924	429	375	914	427	935	759	1101	939	1150	1082	929	909
AAAATCAGGCAAAATAGCTG	410	777	899	948	1057	1012	900	477	746	1208	1005	490	393	422	585	358	373	835	1563	347	403	727	749	331	289	477	296	587	681	645	660	773	429	842	623
AAAATCAGTAGATTCCACAC	323	488	801	701	569	633	638	496	581	562	914	312	183	385	296	255	302	429	648	255	221	471	584	192	203	417	241	504	380	780	361	498	661	760	312
AAAATCAGTTATGCTGCGAA	299	470	698	591	701	508	621	352	747	567	508	313	158	303	322	294	314	668	529	349	302	528	566	211	190	384	269	632	765	709	975	744	586	822	518
AAAATCATAATTGTCAGAAG	196	272	369	348	383	368	318	162	237	277	253	130	78	191	167	170	75	474	517	153	163	365	257	108	178	186	170	156	236	239	225	157	296	476	221
AAAATCCACCAACTGAGTTG	514	863	1343	1081	1329	1113	1116	617	861	1128	1330	496	388	376	748	509	481	916	1163	500	477	710	714	438	331	567	298	1037	852	908	1212	856	1410	1077	888
AAAATCCACTAGGGTTGGTA	249	405	536	418	442	609	470	305	402	435	573	329	173	300	320	299	353	684	950	170	266	342	454	247	189	485	177	485	431	458	565	382	451	446	264
AAAATCCACTCAGTAGGCCA	470	993	1250	1305	1063	1343	1229	631	974	1332	1358	502	483	383	830	461	556	1669	1697	432	543	933	782	450	381	764	408	772	751	678	1150	762	1095	1014	1040
AAAATCCAGTCTCATAGCAG	140	97	183	125	233	201	184	100	117	250	98	109	176	144	132	95	141	291	480	111	146	139	159	88	82	235	85	111	88	117	135	84	115	239	132
AAAATCCCATTACCACACAC	335	572	767	818	817	707	715	367	724	639	793	399	338	307	333	231	290	678	613	289	336	456	434	292	267	402	234	494	698	651	685	314	574	830	617
AAAATCCCCATACCTTAGTG	333	792	840	886	825	804	735	450	675	632	1064	496	316	456	424	361	305	1053	1021	260	284	591	567	207	232	467	277	655	448	505	501	546	839	658	489
AAAATCCCCCCCAGCCAATG	278	483	650	729	666	639	576	383	705	580	641	260	219	278	397	237	303	781	1134	230	239	437	482	256	148	490	213	761	744	791	1037	612	633	847	718
AAAATCCTGTAGCTGTGCAG	385	475	772	619	538	550	589	293	596	496	526	314	291	223	487	300	364	644	1054	248	380	444	501	227	285	451	191	364	235	327	292	145	363	318	407
AAAATCGAAGGCAGGCCCGT	229	373	449	236	355	422	420	150	363	564	454	242	213	119	269	143	174	709	249	238	223	302	365	157	200	225	135	231	298	204	148	394	202	278	215
AAAATCGAGACTTCGCCACG	242	450	691	906	494	765	567	425	535	494	563	289	271	275	393	166	242	869	875	213	371	526	421	283	243	409	245	485	627	620	857	633	791	889	722
AAAATCGATGGGCTGAATCT	1033	2101	2261	2697	2306	2683	2116	1445	2011	2275	2387	964	1053	1010	1517	1050	1035	3105	2587	934	997	1625	1912	926	658	1624	809	3111	2087	3599	2300	2177	3996	3151	2245
AAAATCGCAAATGCCCATCG	260	479	575	586	709	610	625	253	437	556	494	276	215	224	342	193	157	453	421	187	189	350	401	181	154	341	150	454	338	384	342	527	439	696	340
AAAATCGTCCCATTCCCCAG	370	107	158	143	57	184	107	133	164	348	267	101	169	173	201	122	104	47	45	100	176	257	258	110	86	196	50	31	84	103	174	54	203	68	77
AAAATCTACAGACACAGACG	155	321	324	359	378	347	360	172	376	335	285	136	108	129	235	142	160	441	213	142	162	269	270	114	83	260	56	363	258	314	280	143	332	204	288
AAAATCTACAGCCTTAACGA	364	552	654	860	715	807	763	367	904	849	1246	334	298	282	397	273	414	728	992	290	342	543	544	261	218	393	242	367	564	328	592	436	692	459	445
AAAATCTACTAACATATTTG	436	446	602	656	521	643	554	188	420	499	519	327	208	389	447	223	349	874	662	261	220	302	358	267	143	257	177	775	311	879	536	308	658	481	519
AAAATCTATGACATGTACGT	289	309	328	328	290	373	290	166	268	429	469	244	148	178	232	150	206	422	734	207	288	214	332	161	131	281	159	298	183	212	162	214	127	178	123
AAAATCTCGTTTCTGCCGAG	189	567	428	557	418	588	381	250	308	439	538	191	175	267	267	193	229	677	774	137	225	232	270	164	119	270	118	504	354	499	586	367	586	748	460
AAAATCTCTGAAATTTGGGG	564	949	1377	1631	1315	1324	1350	710	1236	1207	1433	640	420	588	622	571	627	1572	1666	493	512	932	943	468	362	827	427	1198	1344	1295	1463	1333	1172	1936	986
AAAATCTGCCAAGACTAGGA	656	1221	1715	1600	1635	1771	1577	979	1456	1394	1600	678	692	634	881	580	791	1578	1806	781	766	956	958	582	538	919	600	768	547	654	715	715	962	1075	619
AAAATCTTCGAAATGCTTGA	221	423	475	404	461	561	591	332	445	431	576	249	179	298	285	219	239	484	465	212	229	277	337	212	160	255	187	304	438	309	497	259	926	440	332
AAAATGAATGATACCTCAGG	286	366	453	376	453	520	454	286	281	433	329	250	144	225	290	208	222	435	353	238	237	375	292	183	201	349	190	323	255	216	253	266	177	412	326
AAAATGAATGTCACCCAGAG	162	170	251	272	332	323	342	97	289	342	481	185	146	109	228	179	178	267	425	115	145	240	223	152	138	154	99	213	197	228	293	394	204	186	242
AAAATGAGAATCAAAGATGC	493	793	825	771	799	778	665	465	580	757	874	455	390	483	545	326	379	1098	997	276	419	662	536	288	245	671	392	480	518	617	470	470	673	874	482
AAAATGAGACCGGTTTCCTG	345	500	589	726	755	609	602	255	771	508	432	285	312	249	405	366	282	363	1242	245	273	571	505	187	150	373	268	352	242	345	275	773	479	488	304
AAAATGAGCCTGACTCGCAG	356	216	366	280	230	251	402	234	346	474	559	287	206	222	404	295	367	395	680	267	299	586	435	239	255	431	246	424	312	377	564	435	462	590	276
AAAATGAGCCTTGAACACGA	808	1875	2482	2349	2605	1941	2147	1214	1616	2121	2325	947	740	910	1000	653	915	3071	2590	905	769	1125	1369	660	572	1011	619	1679	1314	1577	1707	1662	2626	2080	1568
AAAATGAGTAGGCGAGAAGC	180	354	449	247	298	441	367	211	371	310	261	132	174	159	249	177	140	187	542	147	192	254	303	181	119	165	93	197	278	360	335	207	356	244	203
AAAATGAGTTCCAGTGAAGT	482	1060	1062	1102	1138	1019	1022	658	956	1128	1041	473	281	542	521	431	455	971	1358	413	460	724	705	399	273	613	340	958	878	1222	1395	881	1021	1209	723
AAAATGAGTTCTGAACGTGA	357	362	553	564	533	553	493	323	489	409	585	234	208	247	360	254	265	826	601	223	265	409	396	255	192	397	247	301	234	262	286	269	228	499	438
AAAATGATGCTTAGTCATGA	597	907	1394	1185	1073	1409	1016	673	1094	1167	1011	435	482	506	516	487	522	1250	1281	439	468	905	874	383	283	513	420	1210	924	1273	1326	1378	850	1239	800
AAAATGCAAATGGTTTATCC	436	720	871	791	859	899	924	467	777	1074	764	279	372	389	488	354	429	789	1480	369	444	771	760	367	318	683	318	1003	700	1025	730	697	643	701	738
AAAATGCAACAGATGTACCC	769	887	1325	1064	1491	1405	1409	736	1080	1263	1494	566	679	703	948	620	668	1640	1888	510	604	1070	762	647	390	609	467	812	751	940	1017	542	772	1047	802
AAAATGCAGATCACATCCTG	753	1077	1397	1593	1274	1525	1316	804	1152	1588	1412	622	556	647	949	572	673	1610	1944	612	639	1041	904	608	437	978	460	1084	1024	904	1279	881	1462	1298	1159
AAAATGCAGGTGAAGACCCA	659	1019	1557	1261	1257	1424	1286	775	1049	1337	1943	617	404	642	852	473	577	1429	2109	548	510	816	732	505	385	984	372	803	741	1018	950	832	1313	1384	870
AAAATGCCACTCGAAGCACC	228	453	565	478	491	385	586	323	326	520	578	190	191	195	329	205	152	718	208	156	174	349	434	230	150	232	141	424	325	344	493	355	183	283	379
AAAATGCCAGTGACCCTAGG	295	523	560	456	415	663	650	357	513	504	443	305	162	197	321	253	148	324	442	227	168	375	346	159	183	252	168	448	258	473	404	358	213	436	384
AAAATGGAGAAAGGTACACT	218	104	133	95	130	129	118	108	92	335	214	58	94	114	100	103	77	46	48	86	97	109	197	63	63	153	73	70	67	32	100	63	150	113	147
AAAATGGAGTGGATATGTTG	394	477	420	600	253	700	501	420	496	427	531	217	179	215	282	188	384	703	739	225	227	386	393	176	154	232	149	315	360	340	436	627	377	463	569
AAAATGGCCAAAAACTGGAG	717	371	385	590	463	405	382	236	592	852	469	276	289	335	490	259	319	372	321	274	327	538	605	283	284	422	199	271	205	401	326	474	638	394	252
AAAATGGCCACATCTCGCGG	464	826	975	1064	883	892	1151	500	938	967	1009	499	326	488	584	462	440	1435	1382	447	533	595	912	404	308	713	313	1015	781	950	963	689	840	767	1075
AAAATGGCGCCTCACGACCC	195	302	402	568	343	539	413	237	417	323	472	127	87	170	222	110	164	617	577	119	166	247	253	151	128	162	152	432	345	369	458	285	238	482	355
AAAATGGCTAGGCAGCATCG	257	436	674	507	466	451	572	276	541	517	411	135	84	210	203	290	159	1013	526	201	174	273	344	163	110	272	163	305	338	377	396	102	230	343	418
AAAATGGCTGTAGTTAACTG	360	779	847	1198	844	1177	803	477	621	769	949	327	342	309	451	349	409	920	1290	280	274	491	600	290	177	490	264	685	766	688	1021	762	935	1071	759
AAAATGGGCAACGAGAAACC	477	838	931	1256	939	904	878	556	722	800	1017	420	391	437	497	410	441	840	1061	349	312	550	626	319	264	529	256	771	730	684	848	463	1087	1138	780
AAAATGGTACCTGGCCACTT	227	470	526	541	402	518	494	361	577	530	474	241	156	165	242	171	195	286	586	240	198	351	236	157	152	317	169	239	160	374	325	231	343	323	259
AAAATGGTGCAGTCCCGCGT	344	604	659	590	535	557	530	251	403	485	472	229	289	237	407	281	282	917	773	201	208	577	216	249	160	330	145	260	295	318	295	402	174	286	217
AAAATGTAACGGTGACCGTG	347	540	655	606	769	544	588	494	470	833	883	256	311	323	414	325	368	592	848	268	284	508	401	253	199	432	205	761	694	757	780	649	681	860	615
AAAATGTACCTTCTGCGAAG	424	533	780	769	838	556	713	343	629	854	576	381	471	322	595	395	423	941	784	355	377	613	588	322	269	509	272	390	323	351	390	399	688	314	458
AAAATGTATGTGTTCATCCG	697	404	568	640	556	524	524	320	494	810	941	389	251	411	446	205	312	915	664	220	316	571	492	258	204	479	204	315	311	349	328	541	372	450	456
AAAATGTCAGACAAGCTCAA	448	286	327	387	315	351	327	178	457	509	609	258	270	215	513	274	388	358	547	192	242	442	406	204	178	324	192	462	485	410	289	261	284	351	238
AAAATGTCTATCCTGGGCAA	202	253	405	298	447	377	505	278	388	460	745	185	215	196	201	145	133	436	502	135	149	345	233	115	133	215	96	342	176	373	177	92	306	312	287
AAAATGTGAACTTACCGGAT	242	377	564	585	541	550	464	272	355	514	476	252	179	221	303	243	229	608	432	178	202	334	391	183	126	377	130	460	464	744	760	265	329	366	419
AAAATGTGATTGGCCCCAAG	395	718	813	875	1006	842	768	421	890	708	827	309	484	386	614	429	481	1276	1755	371	414	647	560	370	204	537	366	862	780	942	804	483	835	513	538
AAAATGTTAGCTGAGACAAG	274	501	604	662	724	676	633	306	708	657	687	236	177	237	387	250	224	729	982	304	194	425	245	220	240	272	263	605	373	543	500	477	535	505	329
AAAATGTTGGCAATACATGT	326	896	974	1786	1308	1318	1060	686	873	1016	1168	236	288	285	347	210	287	651	522	269	218	437	475	195	199	387	212	502	384	851	532	750	1258	619	668
AAAATGTTGTAGGAGCCCGT	780	367	527	460	622	406	453	220	415	544	801	608	548	612	753	493	477	1244	1378	471	553	1054	1000	399	352	718	393	546	527	523	650	1018	627	640	489
AAAATTATCGGAAACGGTAG	508	1109	1630	1673	1608	1288	1330	678	1099	1207	1482	543	515	622	800	646	584	1609	2274	519	616	932	1052	510	417	771	485	1071	905	1305	1377	1760	1012	1686	1111
AAAATTCACAAACCTGTGCG	479	1061	1126	1404	1116	1165	1219	556	765	1042	1161	501	496	532	532	439	517	948	1415	460	428	729	669	403	295	499	292	1516	1038	1019	1280	1284	1829	1404	1039
AAAATTCAGAGGAGTTACAT	247	347	481	348	642	314	495	285	315	375	310	80	237	161	277	152	80	659	610	237	214	213	290	148	132	277	115	272	314	324	480	534	631	423	180
AAAATTCCGCAAAATTGACA	417	578	984	616	829	876	822	475	826	1009	845	426	317	338	413	260	352	1234	1000	356	374	517	590	266	260	574	342	946	670	1143	780	787	859	985	824
AAAATTCCTGGTTACCGTTG	481	704	771	944	903	1030	885	357	795	813	1080	556	378	472	690	460	369	1071	1357	362	428	758	745	315	298	483	295	699	557	775	852	508	1677	1035	491
AAAATTCTACTAACAATACG	320	377	571	350	362	483	471	257	383	576	351	168	142	167	346	193	209	885	647	168	220	339	406	184	139	224	164	462	233	473	262	412	202	413	240
AAAATTCTAGGCGCTAGAAT	179	233	401	362	519	287	381	171	202	383	383	138	207	185	209	122	104	505	354	183	131	205	266	121	148	195	112	103	67	118	192	103	100	188	72
AAAATTCTTGAACCACCTGA	428	252	332	213	270	217	208	137	271	444	392	229	248	205	208	206	208	200	284	225	197	397	275	221	143	262	197	247	127	220	230	89	121	196	108
AAAATTGACACACCTCAGCA	470	1103	1305	1509	1305	1325	1274	614	1229	1243	1350	520	590	452	768	540	564	1344	1266	493	482	1030	730	429	390	586	404	1258	1182	1227	1574	1770	1313	1685	1211
AAAATTGCGGAGAAGATATG	132	310	259	429	275	329	319	121	232	308	283	145	230	167	205	90	156	815	210	125	124	242	225	123	83	151	89	249	235	229	267	106	308	410	209
AAAATTGGAGATTCATACCG	249	408	472	399	418	393	616	274	534	401	453	218	223	157	224	278	206	758	448	176	215	372	331	198	100	196	130	275	318	290	462	612	340	370	293
AAAATTGGATAGTATCCACA	275	450	507	500	697	669	575	176	512	564	650	248	132	259	286	195	200	877	696	212	235	456	380	163	168	297	170	391	263	390	320	442	484	674	400
AAAATTTATCCAGACCCACC	423	730	750	874	941	1016	1087	383	689	773	937	422	365	291	593	307	464	1070	1162	331	341	753	722	331	296	481	284	827	583	793	823	562	941	960	697
AAAATTTCAACTTACCAGAG	218	62	74	129	152	144	64	62	100	267	117	90	132	77	111	66	118	53	280	99	103	260	143	78	84	81	71	58	38	32	62	57	27	48	53
AAAATTTCTGCCATCAAGTG	288	433	657	844	604	796	732	380	712	666	764	241	378	426	444	415	340	850	719	334	358	434	308	299	155	367	203	584	748	662	894	528	877	614	618
AAAATTTGCAGGAAGCCCAG	220	600	490	695	553	597	649	282	421	616	611	373	169	240	301	190	238	405	1064	221	179	398	251	233	141	273	215	560	588	580	585	391	656	625	251
AAAATTTGGATACGAACATG	360	323	714	414	600	487	623	276	594	674	463	333	246	254	361	230	306	845	824	190	281	485	440	220	153	352	161	504	463	727	578	794	537	654	424
AAAATTTGGCTGCACTGCGG	370	422	841	463	565	638	690	364	465	819	810	350	341	369	493	292	382	1186	730	255	383	582	438	242	159	507	231	461	293	449	432	222	451	480	368
AAAATTTGTCCAGTCAAAAG	383	504	554	863	581	571	516	229	348	626	603	273	267	229	326	239	282	325	359	200	171	403	394	213	135	336	168	210	149	322	192	188	187	213	122
AAAATTTGTGAATTCAGCCT	263	368	595	650	592	467	563	248	407	547	663	220	319	313	350	267	295	981	1005	201	234	469	448	185	141	367	181	747	333	992	432	715	532	1006	510
AAACAAAACTAACTCAACCG	809	1195	2117	1524	2043	1756	2028	826	1643	1494	1788	621	639	827	878	665	710	1397	2173	706	605	1066	1130	678	583	1142	548	1320	1060	1458	1417	947	2023	1375	905
AAACAAAAGAGGATACGAAT	387	298	314	397	235	514	279	269	249	431	557	171	150	157	235	205	223	334	380	181	206	330	414	132	134	272	120	321	133	385	119	134	205	263	204
AAACAAAAGCCCATGAATGT	296	262	366	251	240	181	273	193	259	278	472	221	217	122	274	145	186	215	280	179	188	300	330	176	165	238	157	137	134	220	137	122	139	174	141
AAACAAAAGCTATTACAATG	591	387	634	443	594	400	541	224	499	562	495	258	262	294	392	301	356	571	485	263	266	488	499	328	256	334	249	404	400	583	329	374	612	432	466
AAACAAAAGTAGCGCATCGG	215	300	284	335	304	350	271	140	239	278	463	113	94	179	305	159	195	54	433	176	97	261	277	148	76	192	135	88	187	283	272	187	290	292	162
AAACAAAATCATCTGCACAT	367	766	662	862	714	680	684	365	625	575	690	345	331	269	502	327	364	836	833	275	268	534	495	291	250	537	302	552	592	622	513	306	803	813	580
AAACAAACCTGGCTAAACGT	625	139	299	179	140	226	245	193	282	404	473	268	253	144	349	245	329	114	127	293	178	529	391	189	143	348	141	100	124	273	220	241	223	50	123
AAACAAACGTACCACCCTGT	885	1135	1578	1348	1603	1422	1405	875	1133	1516	1298	650	577	617	875	509	595	1624	1706	602	439	812	1019	517	352	750	485	1213	1044	1223	1330	877	1555	1739	920
AAACAAAGGACATTAGACTC	325	304	323	417	236	306	255	248	336	434	401	191	111	174	227	202	165	285	270	148	138	416	312	255	157	280	152	197	139	286	221	534	271	212	224
AAACAAAGGACTGTATTGGG	857	1322	2017	1592	1963	1859	1715	1055	1551	1840	1735	814	640	764	1052	750	737	1689	2188	558	708	1498	1247	650	578	1031	607	1406	1195	1702	1556	1320	1204	1591	1513
AAACAAAGGCGACCCTCGAA	286	547	535	678	481	684	534	300	428	562	433	286	230	277	309	236	208	721	398	248	183	364	457	207	182	454	189	398	382	487	554	532	390	543	527
AAACAAATAATGAATTCCTG	544	784	951	1107	605	969	899	515	691	694	984	403	369	387	460	346	352	937	861	308	304	591	507	271	252	444	288	433	589	408	625	688	481	571	549
AAACAAATGAACATTCCTGG	468	840	1082	1140	914	915	991	396	635	751	1248	507	406	423	589	382	491	735	1531	410	411	720	670	410	328	516	324	681	439	711	699	491	733	669	546
AAACAAATGGATTGTCCGAG	264	429	556	715	618	634	536	292	416	529	542	206	200	195	289	250	188	762	575	158	329	404	501	243	215	403	166	413	280	541	370	506	268	271	183
AAACAACAACCAGCATTGGG	229	422	565	415	681	471	469	263	405	384	498	236	199	164	251	201	167	402	580	231	142	292	287	168	153	377	218	311	428	470	413	271	314	672	267
AAACAACACCCATAGCAGAG	387	677	930	977	1101	817	887	484	675	811	999	325	276	178	479	352	293	660	588	335	466	564	676	335	269	452	285	720	696	913	775	483	610	815	605
AAACAACATCCAACTTCAGT	413	505	678	868	541	676	661	337	540	655	572	227	236	237	365	302	248	468	494	310	323	487	558	327	170	471	215	464	237	333	334	363	252	492	300
AAACAACCAGATCCGCCGGG	656	999	1348	1372	1383	1307	1398	700	1304	1286	1531	499	360	471	707	519	701	1422	1521	412	491	946	897	447	404	650	456	1156	1009	1131	1185	1085	1377	1346	819
AAACAACCCATATGGGTGTG	523	1000	1388	1619	1042	1703	1263	856	1088	1030	1073	560	451	639	699	395	525	1313	1445	461	571	719	871	452	275	676	465	1198	1120	1656	1259	1132	1280	1602	980
AAACAACCTGAATCCAACTT	266	299	482	400	453	450	514	302	639	477	506	284	166	207	368	256	224	526	701	257	213	337	347	175	182	436	167	334	554	385	487	180	805	657	400
AAACAACGCAAGTTGGATTG	248	305	304	590	412	427	250	249	420	420	432	225	125	124	204	176	158	329	548	169	101	287	320	156	176	269	204	328	429	378	283	271	296	320	242
AAACAAGAAAACAGATCGCA	225	374	386	427	454	347	503	223	346	479	653	233	225	144	171	212	211	597	419	197	258	572	318	187	143	222	215	579	224	659	301	467	492	530	374
AAACAAGAAAGGTCCTCGAG	394	791	1120	894	1020	704	734	326	879	972	1134	421	252	357	483	352	293	365	771	325	281	637	550	362	267	522	267	453	608	514	678	383	725	653	495
AAACAAGAAATGTAATGCAA	550	692	839	1055	908	1034	972	723	712	1104	1230	536	445	512	532	346	412	1391	917	381	482	607	777	432	400	674	410	679	835	741	762	523	549	1074	757
AAACAAGTGCAGTTCAACCC	301	668	725	635	632	683	817	435	508	695	583	218	272	274	278	194	257	676	700	233	220	472	524	269	203	246	212	646	466	628	660	491	504	731	350
AAACAAGTGCTCAGCTCTAG	188	91	160	90	138	169	189	136	173	263	183	120	103	24	140	40	108	41	172	61	88	104	137	55	63	102	62	39	24	32	38	35	10	63	51
AAACAATCAAAGGACCGAGA	803	2106	2228	2314	1663	2734	2028	1184	1772	1867	1978	560	690	666	1056	760	640	1779	2238	633	715	876	1128	701	541	963	542	2316	1978	2830	2860	3215	2958	2741	2005
AAACAATCACTGTTACTCCG	470	638	942	882	980	870	867	496	662	749	976	323	347	364	428	363	470	1113	1299	347	410	589	595	347	322	577	365	476	680	801	769	686	1379	668	574
AAACAATCCACAAACAAAGT	503	889	1305	1119	1259	1105	1399	749	1150	1140	974	420	602	467	894	548	552	1367	2512	561	631	1000	1001	527	458	660	404	1167	1107	1297	1118	1277	1274	1216	1146
AAACAATCTGATGACCTCTG	301	589	682	515	454	698	538	284	309	492	573	168	259	188	345	226	300	713	629	216	215	356	390	176	184	180	171	570	301	615	505	294	375	412	513
AAACAATGCCTATCCTCACA	597	358	348	289	336	355	337	173	553	667	578	474	452	505	667	353	474	1689	1437	503	423	803	720	416	392	745	386	392	281	440	436	576	915	385	316
AAACAATGTATAGGTCATAG	270	284	379	339	250	470	375	188	244	232	340	260	87	231	323	259	201	479	469	153	205	259	325	226	140	251	160	290	275	352	357	152	427	322	251
AAACAATTCCCTGTCACTCG	769	1637	2211	2203	2232	1820	2088	1239	1651	1764	1851	579	686	669	626	735	1064	1853	1753	760	801	1186	1087	538	494	999	588	1501	917	1620	1231	1773	1699	1400	930
AAACAATTCTCCTTAGATCG	252	309	485	488	414	334	425	280	415	562	556	219	204	155	285	305	196	721	261	177	218	291	287	144	87	425	97	258	364	413	387	451	319	310	476
AAACACAAAATTCACGTCCA	737	563	593	655	773	726	542	350	716	801	953	351	476	392	663	404	435	757	547	398	445	726	656	318	297	628	358	342	318	762	615	722	383	433	220
AAACACAACTGTATTAGTAG	418	385	421	740	423	439	417	339	419	578	454	153	231	279	261	189	230	91	236	228	148	433	273	225	171	293	164	112	100	225	258	246	130	112	158
AAACACAATTAACTGGACAC	653	1366	1261	1892	1291	1890	1344	798	1239	1362	1368	501	458	402	744	369	505	1037	1175	587	417	779	907	477	363	657	397	1414	781	1652	1015	1110	1153	1457	1175
AAACACACATAGTCAAAACA	389	588	764	571	755	689	687	428	559	656	908	269	205	280	298	278	299	609	749	243	271	400	478	278	179	309	219	464	449	683	511	520	754	489	533
AAACACACATCCCTACCTCT	1016	1454	2039	1527	1687	1475	1852	952	1771	1654	1705	1028	830	1033	1328	912	867	2222	2603	729	866	1436	1475	700	600	983	849	1388	1219	1142	1362	1160	1304	1647	1295
AAACACACTCTGTATCAATG	234	348	426	378	471	434	369	221	503	408	542	177	140	224	240	245	213	546	521	177	184	297	272	144	91	240	160	372	303	304	435	739	779	448	348
AAACACAGGACATGAGGGTA	304	611	575	628	478	543	527	445	688	567	764	349	371	318	341	325	373	886	811	223	356	412	507	299	240	477	262	736	572	680	830	597	506	667	592
AAACACATAAGGCACAGCTG	768	758	856	844	960	868	964	503	723	820	888	456	350	365	505	442	386	328	641	367	351	881	503	337	269	507	253	326	254	500	484	243	450	336	277
AAACACATCAATCACTCTGA	697	168	390	284	300	295	184	234	488	558	749	285	196	255	286	290	334	288	20	229	199	552	627	278	230	327	173	150	156	221	150	126	224	174	150
AAACACATCCGTGTTGGGGT	344	533	755	716	721	728	728	302	771	720	574	167	264	279	358	250	222	816	675	202	240	525	360	319	222	345	232	502	454	621	503	569	397	645	446
AAACACATCTCCATTGACTG	382	580	967	792	844	642	564	413	770	520	677	371	291	252	429	339	335	757	1319	261	271	493	571	240	170	473	199	620	560	558	445	467	741	610	567
AAACACCAACAATACAAAGG	417	845	1182	1098	1152	1032	971	708	924	900	1043	450	371	421	458	428	534	1309	1133	315	441	752	682	289	386	695	283	901	827	952	730	784	987	886	707
AAACACCAGAATCCCATCCA	816	1556	2391	1692	2161	1953	1858	1272	1819	1925	1949	675	729	645	1009	757	759	1943	2389	743	891	1099	1180	690	564	1283	623	1839	1611	2137	2206	1753	2029	2262	1481
AAACACCATACCACTAGCAG	584	1312	1949	1546	1533	1365	1576	741	1094	1181	1174	626	326	584	651	464	478	1724	1788	378	584	717	930	437	426	783	420	1274	803	1348	856	728	1373	1129	1220
AAACACCCGCCTATAACCTC	332	403	500	410	313	385	391	252	329	487	589	187	127	218	257	186	332	345	509	145	221	382	347	163	138	278	170	130	52	95	126	92	76	235	197
AAACACCGAGAAGACATGCG	687	1359	1742	1716	1695	1797	1686	1241	1429	1470	1627	635	592	598	1002	626	542	1329	1892	584	658	744	836	537	516	1035	548	1428	1520	1540	1601	1281	1472	1823	1453
AAACACGAAACCTTATAGGA	422	695	877	956	873	793	718	502	736	836	936	289	215	360	578	261	254	1134	1417	229	254	636	391	260	238	444	268	658	512	508	676	548	774	756	553
AAACACGATCACTAGCAGAG	228	342	614	636	520	499	538	343	571	373	506	250	179	285	307	231	225	520	534	205	177	383	394	181	164	302	163	491	373	460	414	676	345	362	340
AAACACGCAGAAGCCACACT	334	642	721	634	687	743	578	320	600	802	615	286	248	181	436	312	239	490	670	168	265	444	568	241	172	465	163	418	689	582	1531	254	461	898	350
AAACACGCCTGCGCTCATAG	527	955	1035	1155	866	1162	878	501	1078	853	1086	456	324	409	607	479	359	763	1236	461	373	678	522	336	366	615	327	977	567	825	525	833	742	546	628
AAACACGGCTATTGACCAGG	338	693	888	767	748	951	840	562	678	800	782	315	233	452	397	317	336	760	978	334	306	578	662	297	219	461	251	752	689	1151	868	344	708	933	767
AAACACTCACCGATCTGTGA	296	81	233	110	107	100	153	98	147	289	175	92	120	122	173	225	158	79	58	115	143	250	281	139	109	177	76	105	63	117	28	234	53	113	22
AAACACTCACCGTGCCATTG	234	514	538	565	413	515	606	184	337	327	568	200	248	214	310	138	228	475	383	157	142	204	335	115	128	236	180	331	345	318	332	388	497	360	342
AAACACTCCGGACCTCATGT	590	736	840	896	957	913	941	460	866	784	977	481	435	434	731	427	508	1556	1480	458	526	788	775	529	314	640	375	629	560	591	710	409	705	919	483
AAACACTGGTTCTCAGTGGG	408	923	929	1253	1000	1086	997	462	1056	912	1223	469	337	445	610	463	394	1247	1372	446	364	791	632	335	293	521	302	944	660	987	806	769	1239	981	653
AAACACTTACTTCACTGCGG	288	377	566	379	476	555	487	224	434	370	485	276	190	175	306	322	300	603	554	178	178	425	342	275	159	347	244	380	258	416	220	291	311	402	211
AAACACTTGAGAGTTCACAC	326	438	408	398	405	606	579	344	493	448	634	300	231	153	282	268	369	671	925	233	270	357	505	193	206	241	197	260	185	276	154	299	290	196	145
AAACACTTTATCTCGCATGG	318	434	494	739	541	616	493	357	514	598	350	177	235	206	344	144	315	514	643	184	229	431	487	218	171	380	235	447	361	416	279	388	323	377	345
AAACACTTTCTAAGCAGGCA	678	1504	1990	1852	1917	1825	1720	969	1508	1732	1841	769	663	657	1055	765	791	1448	1933	545	648	1123	1170	645	607	1089	656	1600	1228	1905	1233	1207	1534	1650	1455
AAACAGAGGTCATCGAATGT	401	741	954	667	873	756	835	495	810	873	730	384	322	389	638	364	348	981	899	359	381	624	654	378	259	567	354	710	555	653	642	515	710	766	505
AAACAGATTGTTGAGGAACA	291	442	577	587	562	703	665	450	558	1006	702	280	230	260	480	290	278	571	896	199	231	516	328	178	173	300	260	649	423	653	474	715	618	535	473
AAACAGCACAAGTTAGACAC	230	105	147	171	84	138	162	84	191	279	283	187	98	117	198	124	143	199	48	81	102	150	234	124	54	204	73	132	47	109	78	82	155	121	84
AAACAGCAGCAAATCAAAAG	323	728	677	1131	669	848	636	478	613	630	704	278	314	245	512	245	304	900	856	210	356	513	458	219	259	427	356	579	409	628	524	595	649	583	444
AAACAGCAGTATCAGAACTG	220	449	555	443	370	551	412	356	422	505	542	304	157	226	311	178	254	410	588	108	154	443	339	176	143	287	165	480	615	431	615	304	312	220	266
AAACAGCATCATACGTGTCA	346	151	162	232	166	177	161	170	249	399	475	152	170	117	175	230	128	309	64	159	112	307	184	150	137	220	165	96	197	115	238	103	265	118	64
AAACAGCATCCCGTAGTGCG	480	1097	1228	1172	1043	1554	1061	876	1205	1339	1417	445	472	487	669	430	411	1429	1862	480	515	874	892	411	352	621	457	1413	1350	1373	1601	937	1316	1373	1052
AAACAGCTATAAGAGCCGGA	443	690	985	845	847	858	864	469	627	762	899	454	271	319	574	329	378	1109	1154	266	380	540	530	287	286	561	316	652	471	906	691	602	1025	700	582
AAACAGGAACAGCTATTACG	425	892	1089	961	1283	940	1073	619	865	1244	1223	374	298	368	615	444	423	721	1452	404	435	628	661	325	275	474	341	681	737	718	1056	461	447	907	613
AAACAGGAACATGGAACGGG	491	906	1004	1123	1020	976	875	645	864	1022	862	412	426	428	654	463	484	1404	1004	297	408	626	523	296	314	620	344	903	502	884	645	656	1133	1148	631
AAACAGGCGCCACATGACCG	383	437	719	587	532	620	607	431	515	596	817	295	288	320	453	305	361	484	593	364	333	496	486	274	216	426	243	476	415	548	371	224	409	446	241
AAACAGGCTGACAAACCAAG	257	488	562	518	513	513	626	322	463	510	651	268	263	273	379	223	274	788	966	198	233	442	357	235	120	419	251	442	439	565	457	779	697	749	440
AAACAGGGACTGGATACCCA	360	645	957	1109	1172	944	985	433	828	938	912	384	338	376	438	504	391	997	1268	393	328	562	830	347	336	644	343	782	795	1108	996	1310	950	934	654
AAACAGGGATGTGTCTACAC	226	341	431	550	375	443	379	202	501	451	453	247	226	146	230	238	110	429	208	171	220	256	208	142	126	181	154	205	307	166	397	271	164	351	341
AAACAGGTGCTGTCACATTG	415	663	917	692	647	911	687	698	674	740	925	327	407	416	437	465	327	918	1026	316	508	707	515	273	271	524	233	694	593	715	996	705	854	1180	677
AAACAGGTGTGGATTACAAC	289	635	850	601	788	671	802	366	385	726	613	268	238	442	480	248	299	678	1248	357	269	495	576	287	204	424	316	573	498	577	607	548	752	800	565
AAACAGTAGAGTGTACCACG	200	260	422	336	410	269	365	260	197	494	291	171	146	179	157	174	200	424	407	176	182	268	281	234	149	342	138	256	365	473	330	363	237	266	370
AAACAGTCACAGTTGACCCT	521	525	634	585	420	716	746	324	660	510	740	391	332	407	558	434	342	725	486	292	354	574	437	335	270	506	218	248	183	304	224	268	274	380	349
AAACAGTGGCAAAACAACAC	485	984	1012	1118	853	975	813	714	774	843	1177	503	442	431	561	341	347	964	752	437	351	538	588	351	215	613	298	827	540	728	695	692	969	790	566
AAACAGTGTCTAGCATGCTG	552	757	972	1326	1103	1027	1052	604	846	1287	1060	519	446	356	560	594	461	1318	1199	416	422	811	622	378	308	785	357	906	405	870	665	995	870	807	659
AAACAGTTAACCCTGAACCT	193	341	556	481	619	437	561	168	287	313	424	146	130	112	105	103	88	682	350	188	170	291	203	128	145	211	136	362	273	282	201	114	284	355	270
AAACATAAAATAATACATGC	1231	601	775	824	865	966	812	361	668	771	649	243	341	317	629	398	340	1048	556	336	429	638	507	382	270	530	319	569	449	550	473	518	538	727	658
AAACATAAAATGAAAGCTAC	587	571	732	568	648	709	607	397	470	682	813	252	235	390	300	163	210	419	414	279	319	544	386	234	174	309	203	839	650	845	708	762	960	1038	926
AAACATAAAGGAAAAGCGAA	468	343	477	511	385	562	424	231	432	752	644	304	252	209	368	305	220	668	567	272	286	499	445	244	195	344	219	327	362	296	449	297	437	250	345
AAACATACGGGCATTCATGG	492	735	1132	977	988	990	1170	585	922	1118	906	530	420	374	624	368	388	1271	1131	424	422	691	744	338	319	594	336	1062	776	1138	798	851	751	935	889
AAACATAGGTTATATATTTG	369	307	435	363	436	596	350	169	273	341	231	164	184	138	161	183	136	580	461	82	172	257	240	145	111	194	141	394	213	524	355	319	279	364	225
AAACATAGTATAATTCACAC	551	638	1044	824	955	907	812	477	546	701	943	306	321	282	460	378	292	979	968	378	373	621	511	375	278	407	208	862	858	875	901	747	623	997	707
AAACATCACATGCTGGTAGA	323	492	839	691	761	627	828	528	636	591	791	469	338	398	408	364	322	1197	1345	237	313	572	488	316	220	327	244	722	502	665	791	619	911	593	410
AAACATCCATATCAACACGA	353	449	714	696	844	797	736	358	374	694	652	227	255	278	417	257	337	713	637	256	236	451	314	221	250	382	320	716	391	652	374	599	682	655	639
AAACATCGTGAGTCCGACTG	802	1412	1761	1483	1572	1424	1722	904	1277	1552	1905	757	756	652	1301	825	902	2123	2587	762	806	1052	1118	678	522	1090	503	1406	1150	1274	1398	1350	1243	1824	1195
AAACATCTCAGGTTTAAACT	299	557	506	687	531	629	436	280	422	555	614	195	168	298	344	226	280	706	552	178	216	461	456	187	177	363	185	551	383	770	338	400	752	741	390
AAACATCTCCATGTAGTGAT	210	241	336	174	242	381	397	153	258	236	210	171	172	202	291	138	188	187	680	198	128	425	200	105	85	240	155	382	180	458	335	179	175	197	267
AAACATCTGAGAAATTTACG	230	382	622	533	738	603	645	244	397	439	462	158	202	251	375	164	231	507	614	202	215	318	301	196	122	222	134	379	389	409	613	378	586	708	331
AAACATCTTGATGTATTTGG	276	64	195	52	60	74	91	54	122	123	210	96	140	116	175	119	169	335	166	90	142	246	219	105	93	132	52	40	12	40	28	78	53	94	72
AAACATGACAGCTGCCCTAC	240	505	527	494	530	627	496	255	486	509	577	161	233	218	366	263	201	736	786	215	251	423	411	237	173	282	204	293	170	282	191	459	372	270	279
AAACATGATTGAACGATCTG	469	148	322	254	219	258	240	134	179	226	203	86	174	175	303	228	218	193	206	148	165	446	378	169	151	207	169	135	64	105	31	120	378	74	54
AAACATGCAGAAGCAACTCT	641	862	960	814	1154	1128	1289	777	1247	982	1275	582	513	611	705	533	514	1396	1252	377	480	828	853	549	368	818	388	1004	667	847	918	1015	1038	1175	713
AAACATGCGCAGGTGCATGT	537	852	1154	1131	1052	1038	957	618	766	1118	1319	410	397	368	760	410	351	919	1124	437	475	735	606	312	277	422	419	947	670	1384	681	1101	1004	1143	924
AAACATGGATGAGAGTATGT	479	730	826	836	833	908	673	368	755	574	731	340	310	406	478	475	471	802	893	338	369	416	485	369	292	474	335	416	359	588	395	590	522	675	399
AAACATGTGCCATTATTATG	251	379	475	547	479	393	414	215	393	435	502	83	251	208	311	237	267	876	644	207	211	318	370	166	156	262	124	389	484	366	659	458	497	516	341
AAACATTACATAGCTGACGG	680	1048	1400	1142	1285	1425	1286	916	1244	1486	1414	548	485	566	785	535	494	1223	1308	563	555	985	873	469	351	736	431	903	951	1181	1063	694	1263	1149	855
AAACATTCGGAACACTATGG	261	241	195	153	94	268	226	141	178	234	278	205	94	175	277	256	193	401	678	239	228	355	402	201	188	364	173	101	92	99	164	36	107	83	112
AAACATTTGGTGGTCAACAT	385	376	765	371	749	617	622	350	513	629	970	283	347	283	448	318	333	571	603	254	214	476	509	225	223	327	189	496	313	662	284	391	434	377	434
AAACCAAAATCAAACCAACT	530	857	990	1128	1104	1113	1109	746	909	1134	1302	405	461	341	544	403	512	832	1161	424	415	784	711	397	323	592	304	1140	855	1100	696	843	1481	1072	596
AAACCAAAGAGAACTGATGA	406	645	798	859	851	1029	740	474	723	1101	828	392	385	318	570	368	347	1144	1079	340	427	552	802	373	253	493	360	1016	473	908	674	707	643	704	692
AAACCAAATGCATACAACAG	443	803	1027	944	929	1018	1137	503	870	1292	1115	339	456	418	708	452	505	1130	1573	403	354	821	659	310	348	439	340	1188	518	1200	474	1064	1388	963	593
AAACCAAATTAAACACGTAG	371	623	883	1237	922	875	729	488	810	772	982	256	250	283	405	453	321	1459	1008	328	450	619	507	277	298	554	285	735	442	628	506	836	916	761	459
AAACCAACATTTCGAGAAGG	473	881	991	820	931	898	1182	518	844	900	1071	431	502	402	570	457	434	1172	1359	461	456	522	538	384	322	555	349	1239	1176	1317	989	1255	850	1271	945
AAACCAACCTCACCTTCCCA	1131	1169	1171	2498	1896	1450	1468	892	1205	1664	1545	700	783	706	885	724	837	2268	2085	686	720	1254	1158	781	531	1062	624	266	369	350	380	789	466	414	284
AAACCAACGACCTCCAGGCG	211	398	364	569	504	515	525	260	546	476	541	231	157	242	287	233	207	598	467	220	172	299	286	193	120	279	169	253	313	371	371	346	256	488	355
AAACCAACTCTACTTGTGGT	285	518	593	606	485	687	590	406	675	617	544	160	454	221	388	323	197	548	901	202	280	493	355	220	195	313	203	606	444	894	436	651	924	599	478
AAACCAATCCTTCAGCCGGG	246	476	498	567	607	677	405	403	382	511	546	285	221	208	207	142	259	497	676	281	255	409	373	227	211	343	184	451	313	545	276	530	240	696	387
AAACCAATGAGAATTAAGGA	276	170	301	350	145	233	267	82	376	327	323	164	92	176	237	168	194	310	427	124	98	219	320	118	94	199	133	96	136	158	188	106	258	165	148
AAACCAATGTACTACACGGG	689	652	1072	859	849	1022	1029	477	532	1279	1101	546	513	534	744	488	682	756	1482	469	401	904	732	467	341	798	330	388	530	509	505	452	426	649	386
AAACCACAATGAATAAGAAG	189	269	448	331	318	451	478	242	207	636	442	194	124	131	296	86	123	592	600	205	136	214	189	143	139	266	135	313	283	373	317	303	593	670	154
AAACCACAGAGTGAACCGGG	517	1095	1091	1146	996	1161	983	680	961	1296	1149	383	425	454	761	373	429	1222	1430	464	489	888	833	440	417	644	331	824	670	875	777	640	1167	1087	644
AAACCACCAGAACCAGATGC	918	529	665	656	630	790	681	447	590	1162	920	422	404	487	689	433	494	474	558	404	475	854	864	466	350	676	358	254	311	233	269	194	461	354	229
AAACCACCTAAACAACGTAG	367	592	747	734	723	551	699	272	659	635	915	359	321	397	564	224	347	1265	889	332	320	517	676	322	269	516	352	382	387	406	501	575	651	782	392
AAACCACCTCTAGAAAAGCA	511	286	308	505	353	457	284	214	265	400	540	242	218	256	318	205	267	511	315	253	309	466	405	229	210	387	208	222	240	142	249	507	470	273	172
AAACCACTAGCATTTCGAGT	343	662	779	754	856	811	845	442	617	874	916	419	299	314	423	346	287	817	1067	311	309	735	423	246	212	277	190	648	540	599	856	711	547	882	564
AAACCAGCATCACGTCCATG	662	1055	1053	843	1043	1152	1195	624	805	1095	1456	620	600	488	820	586	567	1695	2051	530	579	998	865	525	421	914	482	512	564	743	808	286	740	383	498
AAACCAGCATCATGTCCATG	245	417	584	585	605	488	685	394	683	530	780	191	198	301	251	252	178	800	500	152	231	409	468	233	122	377	126	438	427	360	564	462	587	689	446
AAACCAGGGCCAACACATGA	689	1310	1669	1910	1661	1836	1617	1115	1768	1835	1788	597	706	610	926	762	961	2003	2200	586	782	1328	1327	638	465	1072	642	1286	1021	1458	1068	1264	1109	1576	948
AAACCAGGGCCACCGAAAGG	250	411	708	526	703	453	553	272	635	708	641	243	249	289	380	292	321	444	505	187	221	446	354	136	155	339	172	496	392	503	434	516	346	634	310
AAACCAGTACCTGAACCTAG	221	405	526	549	540	548	442	372	415	445	479	154	178	219	465	250	212	1128	679	216	242	466	438	186	153	337	158	529	334	351	429	510	452	362	365
AAACCATCTGAAGAAGAGAC	3	11	9	47	15	4	0	15	1	6	7	0	4	7	2	5	2	27	32	5	4	0	4	7	3	0	1	10	0	4	46	1	19	1	15
AAACCATTCTGCATTCGATG	367	499	605	673	415	758	627	346	561	748	519	343	194	286	466	250	273	1371	964	282	263	584	609	255	216	327	220	323	211	471	297	318	138	314	175
AAACCCAAAGATAAGGCACT	523	807	984	788	1002	865	905	554	653	1040	1095	474	324	489	622	404	455	1616	1057	365	390	684	634	425	326	490	331	567	660	597	888	624	1234	545	590
AAACCCAAATACTAAACATG	212	295	333	382	327	405	416	239	257	314	580	223	171	141	225	145	184	366	942	145	185	338	215	127	161	176	173	305	275	269	394	272	570	514	301
AAACCCAACCCTGATAAGGA	641	1084	1507	1722	1194	1326	1394	906	1230	1254	1522	562	491	588	1098	575	692	2191	1707	743	658	1299	973	627	482	977	536	884	876	858	966	881	1145	1471	1029
AAACCCACCTTGCGTACAAG	299	573	582	612	511	600	563	304	492	560	762	214	164	228	304	196	228	667	554	232	285	403	515	299	155	416	159	613	641	689	844	635	720	972	693
AAACCCAGAACATAGCCACA	667	511	816	874	855	795	832	448	680	832	913	389	314	375	370	422	478	492	300	440	476	702	492	341	390	645	261	383	237	767	491	160	268	239	236
AAACCCATAGTGGTGCTGCA	786	1390	1653	2192	1515	1867	1586	1205	1637	1773	1535	592	716	736	1076	774	822	1922	2179	640	573	1063	1379	615	527	1063	585	1368	1584	1297	2428	1633	1879	1680	1457
AAACCCATATAGAGGGCGCT	495	809	1154	801	1116	1101	1094	586	907	816	1098	485	435	555	545	480	484	961	1368	455	458	813	697	356	340	517	340	705	538	915	544	608	1068	1017	658
AAACCCATCGACTGACAACG	441	881	964	1027	836	994	871	601	949	912	963	393	296	400	430	336	419	693	1225	434	364	583	561	326	346	603	279	795	747	826	640	681	528	922	565
AAACCCATTGCATTTGCTCG	212	376	534	562	471	507	378	275	481	478	622	151	171	167	221	183	262	497	387	223	211	299	269	142	172	277	188	555	413	441	486	399	484	586	543
AAACCCATTTAGGCTAACTG	298	526	699	507	466	518	358	358	330	438	531	155	217	224	293	165	211	541	705	264	332	393	401	202	192	325	175	703	272	786	390	417	1067	593	427
AAACCCCAATTACGCCGGCG	117	166	285	218	212	186	191	130	233	181	237	187	72	86	125	91	90	163	203	113	107	168	182	105	79	197	130	153	105	193	154	127	147	312	152
AAACCCTATGCCCAAATGAG	743	1595	2017	1922	1863	2028	1863	1343	1899	1594	2106	611	674	850	1274	829	839	2357	2228	772	740	1416	1334	632	559	1076	616	2203	1960	2503	2186	1754	2662	2252	1764
AAACCCTCCGAGCTTAGCAA	579	222	379	393	358	235	395	204	401	608	609	341	228	300	382	255	301	239	216	239	277	493	426	243	198	283	199	194	145	258	137	49	174	157	136
AAACCCTGCAAAGAAAACGA	689	1411	1838	1648	1323	1594	1324	830	1559	1780	1633	429	524	576	888	561	729	1880	2009	742	752	1086	1098	543	501	981	518	1508	1415	1613	1683	1297	1132	1783	1782
AAACCCTTACCGATTTCTCA	652	1112	1328	1195	1376	1315	1150	693	892	1134	1305	496	538	697	934	625	554	1260	1390	384	536	1035	980	492	439	794	428	955	729	907	811	767	842	1337	907
AAACCCTTCAAAGCACCCCA	1171	2276	2708	2903	2718	2878	2373	1514	2486	2855	2806	1032	931	1076	1409	1201	1091	2557	3355	1138	916	1685	1575	944	784	1324	818	2766	2031	3454	2340	2324	3582	2936	2401
AAACCGAAATGAGACTCCAT	246	433	576	664	648	505	631	348	419	492	495	326	245	201	328	193	306	645	798	222	250	388	455	266	125	429	208	590	467	537	439	498	275	579	356
AAACCGACAAGCACGTCACC	685	1359	1575	1644	1430	1381	1539	862	1063	1538	1764	516	574	755	1041	546	625	1414	1508	628	602	824	901	518	358	1066	569	623	618	752	674	1189	848	750	773
AAACCGAGAATAGTTTCCAG	202	291	379	376	475	352	481	223	485	431	474	135	230	242	273	185	236	548	1169	140	247	297	264	196	155	223	188	334	304	466	384	254	271	382	351
AAACCGCTTGGTCCTACTCG	207	336	533	400	359	390	339	229	422	373	513	239	173	203	328	223	244	1007	613	212	201	323	298	172	163	237	156	312	297	172	596	96	340	275	360
AAACCGGGCAAGTAAACATG	314	678	898	628	747	810	712	422	587	849	789	461	272	318	439	388	373	552	862	246	348	470	541	288	170	529	196	706	518	914	521	721	520	575	574
AAACCGGTATTGACTAACCC	207	267	344	233	377	330	325	227	472	452	435	154	216	294	243	236	160	263	242	140	127	272	349	181	100	172	126	256	196	257	212	322	256	263	151
AAACCGTAATCTTAGTGGAG	394	515	799	925	600	798	765	488	821	675	708	498	255	381	353	382	269	1120	680	340	328	469	637	276	204	350	200	459	506	311	550	638	597	631	325
AAACCGTGAATGTTGATGTG	551	765	737	828	715	855	861	558	825	1059	1102	381	489	498	714	458	486	705	1230	352	400	863	607	323	330	503	328	800	635	823	689	615	893	666	590
AAACCGTTCTGTGAACAATG	281	451	421	447	447	368	489	163	382	368	471	172	231	155	363	238	239	648	486	171	278	327	337	203	156	366	211	479	301	474	385	208	531	412	347
AAACCTAAAAGTCAAGACAC	629	974	1448	1236	1568	1272	1417	621	864	1445	1325	610	611	506	897	477	468	1507	1736	541	482	915	935	546	443	660	490	541	728	615	835	597	889	564	438
AAACCTACCGGATCAACAGT	379	683	828	570	1125	734	719	380	493	706	871	334	282	267	520	264	326	1095	875	333	376	505	464	290	156	468	208	562	474	656	545	839	588	520	388
AAACCTACGTAAATGGCAAG	170	416	534	484	628	533	452	246	595	300	550	79	110	159	194	151	202	177	469	168	204	401	281	185	139	261	145	333	525	466	423	337	495	466	383
AAACCTAGCCCCAATACTTA	1091	2422	2941	3365	2646	3168	2728	1966	2676	3034	3238	1038	1110	1213	1722	1140	1449	4087	4070	1175	1210	1857	1892	1043	861	1802	1017	3241	2601	3253	3502	3277	3235	3509	2817
AAACCTAGCTCCGAAATGGG	218	288	358	453	323	419	306	269	297	391	586	156	229	178	391	163	217	859	841	175	201	296	403	211	158	222	100	260	253	495	285	342	221	442	157
AAACCTCAAAGATTAGACAC	663	751	1432	1306	1042	1187	1309	653	1249	1084	1186	494	565	658	800	519	602	1568	1611	454	556	828	824	531	433	825	465	750	688	1055	627	677	739	885	547
AAACCTCACATTGAGACTAG	471	755	1334	1099	968	1322	994	480	1044	907	1193	526	437	514	750	530	391	1257	1026	552	563	847	781	456	374	643	392	871	1037	953	1293	851	1329	1035	822
AAACCTCCACATCTGCGGTG	204	86	127	176	140	173	135	128	226	221	224	196	160	157	192	178	160	148	503	169	187	269	336	156	73	161	116	102	128	68	212	30	125	164	89
AAACCTCCGAAGACACATGG	395	762	1166	1275	986	945	1160	506	585	939	790	294	323	322	550	418	331	682	1180	393	331	717	475	367	239	552	325	421	484	508	361	406	413	605	509
AAACCTCTACTATGCTGGCA	677	622	435	602	415	499	400	419	509	856	978	429	330	458	457	446	337	728	968	305	285	596	747	289	317	512	267	532	462	862	702	1013	863	623	576
AAACCTCTTTGCTTGACCAG	414	397	928	777	771	675	657	285	666	936	994	359	383	706	569	355	421	887	1137	271	377	748	711	402	296	542	400	388	382	594	431	638	514	379	419
AAACCTGAGTGGTAACAACC	166	311	274	376	189	511	200	194	133	275	525	184	111	85	181	118	123	95	216	98	91	251	195	81	93	165	76	137	190	163	315	61	148	407	215
AAACCTGGACACGTTTACCC	835	1075	1452	1426	1399	1673	1500	935	1218	1443	1806	683	649	778	964	641	657	2581	1773	651	623	1164	1136	593	473	968	503	1213	1243	1119	1551	1181	1440	1247	1154
AAACCTGGTAAAAATGCCCG	284	565	859	783	837	565	810	384	393	821	765	338	249	288	475	223	295	992	1356	354	278	375	544	295	216	444	268	598	369	612	756	705	329	577	419
AAACCTGTAGAGACTAATGT	710	1066	1441	1224	1762	1308	1411	781	1224	1528	1382	694	597	638	941	584	781	1931	2140	564	602	1056	1078	671	465	949	483	993	753	865	960	1057	948	1205	936
AAACCTGTGTCAGCCGAGCG	592	1182	1481	1427	1299	1619	1398	848	1429	1312	1286	638	535	676	844	561	630	1522	1332	567	516	1026	1123	490	400	593	485	1139	1117	1244	1291	1590	1202	1228	983
AAACCTGTTGAACACTTGAT	303	467	649	798	839	742	721	336	806	609	591	266	339	249	432	300	259	871	996	277	287	517	404	182	175	411	269	434	234	376	334	1291	130	416	270
AAACCTTCGAAAATGAAACG	174	324	362	490	264	538	284	152	239	295	229	108	130	186	234	108	119	571	274	115	205	174	186	148	121	155	119	474	270	270	408	317	345	494	226
AAACCTTGCGAGTCCACATG	448	560	717	689	657	802	672	437	824	893	960	361	362	318	448	281	370	781	1019	278	375	638	557	303	272	423	284	682	547	659	721	859	939	802	769
AAACCTTGGCATAAGGTGCA	543	137	193	146	172	207	151	155	254	383	414	248	219	312	269	171	341	212	137	226	194	293	366	210	175	330	204	236	151	277	385	207	563	153	111
AAACGAAAGCTCCGCTCGGA	115	91	139	164	93	67	136	127	147	176	148	130	107	49	70	75	88	212	230	108	79	142	161	58	56	94	46	86	72	117	172	209	175	55	44
AAACGAACAAAATCAAACAT	304	449	623	588	548	518	695	406	526	646	624	289	142	279	261	272	187	489	1185	150	187	401	375	160	175	296	166	403	483	446	548	631	355	449	365
AAACGAAGCTGTCTTAGAGT	216	388	409	444	368	479	346	262	273	365	290	281	130	158	311	203	130	237	191	182	138	311	189	158	130	213	138	199	187	322	300	164	121	242	158
AAACGAATGTACATCTACAG	415	490	723	867	722	822	711	358	693	1020	850	346	262	386	567	311	351	792	922	304	244	670	502	264	284	383	241	449	338	443	554	252	483	715	312
AAACGAATTCATGATGCCCA	456	526	741	768	675	828	820	365	644	726	801	349	334	376	467	360	330	990	798	261	288	501	507	240	233	452	266	491	400	510	556	714	662	784	598
AAACGAGAAGCACTTACCAA	807	1598	1713	2080	1731	1894	1860	1076	1635	1659	1357	759	832	871	1264	773	982	2672	2626	721	822	1170	1278	745	604	994	718	914	975	1081	895	1040	1335	1415	764
AAACGAGATCGAGAAAGGTA	865	1928	2277	2827	2276	2481	2470	1387	2431	2334	2320	724	703	874	1465	875	873	2326	2934	874	868	1425	1539	885	615	1199	673	2385	2184	2610	2385	2383	3152	2633	1763
AAACGAGGAGTACAATAAGT	606	760	902	1013	782	971	800	397	834	964	1023	369	317	448	510	432	347	860	992	331	335	657	522	326	247	520	343	542	355	912	685	762	710	481	535
AAACGAGGGACTACCCGCGG	358	671	755	714	589	726	684	459	894	742	1014	248	333	189	404	170	363	613	728	259	238	484	435	252	192	410	303	519	742	534	743	898	621	830	479
AAACGCATCACAGAGATTTG	197	321	353	642	393	348	392	207	390	464	463	219	157	203	312	204	235	450	759	178	184	230	287	110	112	227	132	428	633	492	500	334	435	750	462
AAACGCATCCTGGACCCACG	183	281	425	380	440	358	460	225	431	572	387	255	159	182	163	183	153	408	497	134	190	257	430	140	92	175	178	204	245	102	357	412	695	367	339
AAACGCATGGAAACACTCCG	243	381	553	601	635	744	598	258	454	489	454	190	190	247	265	199	222	437	497	207	169	354	422	164	148	230	163	491	432	520	438	398	340	526	312
AAACGCCCACTGAATAAGCA	533	501	593	524	619	712	662	521	618	724	884	393	398	388	505	372	411	1263	777	397	307	612	682	382	230	538	314	554	468	728	615	774	679	597	672
AAACGCCCTTGACTTCAGCC	227	369	445	360	366	474	416	241	418	450	552	200	185	223	252	196	188	652	606	220	184	202	226	191	134	251	101	371	330	555	403	358	290	309	313
AAACGCCGGCTCAACTTCAG	687	1162	1706	1720	1515	1397	1607	938	953	1477	1755	620	396	571	920	631	804	1276	1597	598	588	1015	894	545	405	850	437	1193	1210	1236	1136	752	1006	1301	1184
AAACGCTGGAGGAATTAGAC	531	1028	1030	1372	1104	1384	1022	567	1131	1307	1151	427	456	465	642	516	492	1487	1332	412	453	979	803	479	345	642	405	998	778	956	1086	948	631	974	855
AAACGCTTCGCCTGGCAATG	317	437	737	508	603	446	744	295	509	550	805	187	169	316	341	221	200	679	507	204	273	405	330	319	155	358	211	626	498	580	566	398	926	596	492
AAACGGAAAGGATTTAACGA	757	1126	1604	1645	1763	1401	1660	939	1239	1417	1905	692	459	545	784	582	731	1974	1825	653	724	964	1186	586	440	876	455	1514	1206	1747	1277	1132	1918	1804	1102
AAACGGAACAAGTATCTATG	179	336	398	444	367	475	384	224	349	349	367	149	101	97	233	160	114	288	184	162	150	250	237	155	98	122	133	374	318	294	293	232	837	360	248
AAACGGAACTTGCCGCGTCG	412	344	717	466	646	375	544	280	375	460	551	195	210	199	279	247	260	297	389	161	187	311	335	198	154	273	129	330	318	326	474	447	236	391	307
AAACGGAATGTGGACTCGAG	386	299	427	237	215	411	386	172	307	403	309	251	165	210	282	351	225	650	399	298	267	367	411	244	191	336	139	385	406	516	462	364	343	667	409
AAACGGAGGAACTACAACCA	345	334	597	476	432	523	530	234	453	470	616	364	319	374	423	297	284	557	551	245	218	461	460	253	190	444	246	413	366	388	744	565	807	458	452
AAACGGCAGCACCGTCCTAG	614	985	1376	1015	1184	1194	1224	548	1173	1383	1461	562	584	544	1016	485	699	2008	1683	520	601	1034	828	513	415	720	411	833	1098	1057	1167	1338	1539	1128	1037
AAACGGGCCGAAGACTTCCA	615	1046	1071	1369	1167	1411	1298	631	1113	1197	1448	494	440	421	703	461	422	1664	1521	564	454	897	837	496	414	800	505	945	977	817	1405	818	832	1074	645
AAACGGGCGATTATCTCTGG	610	805	923	1155	848	941	930	581	770	1003	883	554	499	464	770	509	519	1214	1773	496	481	699	890	384	375	765	467	800	390	860	529	840	680	729	383
AAACGGTACGACAGCGTGTG	910	2042	1919	2263	1787	2475	2082	1183	2356	1795	2211	1010	857	879	1252	892	791	1873	2206	882	785	1629	1468	801	695	1265	725	2405	1869	2654	2309	2052	2846	2902	2040
AAACGGTCAGCCCGCATGTG	537	963	1131	1081	907	1284	923	577	829	809	1066	410	310	394	547	438	368	579	525	238	307	485	528	267	228	534	225	831	710	1234	963	768	1032	882	680
AAACGGTGCCTGTAAGTACG	186	262	553	589	547	455	527	199	345	479	460	161	118	94	176	103	176	430	358	134	208	247	173	176	115	166	110	314	432	345	471	401	424	664	333
AAACGGTGTAGAGACTATGA	108	171	233	167	164	153	174	63	119	237	236	89	47	78	97	112	63	220	183	60	89	155	130	76	89	76	67	121	92	169	147	188	129	217	109
AAACGGTGTGATGAGAGGCA	256	435	594	603	802	524	600	327	638	301	632	321	279	264	245	269	258	902	719	234	260	499	468	202	210	302	208	471	457	636	546	261	529	647	292
AAACGTAGCATTATAGTTAG	444	954	969	1180	864	1113	835	618	778	1030	989	401	371	366	552	466	422	1421	1066	441	339	631	635	363	311	587	369	818	927	863	1281	850	1210	1184	954
AAACGTCATACAAACACCAT	342	242	310	307	355	333	220	169	183	451	431	309	182	177	192	247	115	318	368	161	159	329	233	167	99	232	169	361	401	777	316	366	305	557	292
AAACGTGACTCTGGTTCAGG	210	290	312	375	401	423	345	198	181	280	516	161	161	143	184	185	123	373	567	161	132	264	178	78	87	196	103	335	123	326	168	305	347	455	282
AAACGTGGTGAACCGCATGA	541	1138	1196	1468	1087	1213	1205	608	973	1054	958	461	511	431	715	386	587	1099	1263	430	489	797	792	397	285	678	385	1022	900	1051	909	751	1010	1447	913
AAACGTTTCCGACCCTGTCA	339	444	529	529	574	544	514	341	525	620	457	366	243	291	519	333	278	647	616	302	258	446	462	229	225	489	228	655	380	694	396	539	713	851	468
AAACTAACTTACCAAATACA	473	213	252	355	232	259	202	109	181	509	504	148	176	195	211	150	196	196	85	206	136	292	402	167	111	216	165	116	121	166	79	86	223	120	68
AAACTAATGATGTTGCATGG	258	372	553	454	691	470	527	265	296	314	512	251	108	211	264	167	199	562	417	172	159	443	273	170	117	221	133	423	431	368	420	660	528	543	427
AAACTAATTGGACCAATGAG	311	594	744	901	669	844	687	365	624	808	671	229	286	275	363	216	260	898	1002	309	265	483	548	216	183	505	256	528	347	374	428	496	747	634	597
AAACTACAACTGGATAGAGA	199	437	442	768	465	450	405	262	318	474	754	145	139	188	249	172	171	942	482	178	273	281	278	177	122	301	126	267	440	375	421	301	509	611	260
AAACTACATTCTGAATTACG	237	265	478	338	519	343	420	297	420	410	594	167	147	145	216	253	210	725	603	233	202	350	391	147	128	309	220	449	242	365	286	250	332	401	293
AAACTACGGTTTCCTCAGTG	425	928	970	1268	831	1201	1048	674	842	1086	1029	510	491	374	588	389	501	1162	1139	465	399	726	648	464	300	649	369	1028	933	940	1027	821	1034	1047	789
AAACTATAGAACCAGCCGTG	355	543	851	722	641	583	875	279	438	591	690	265	276	281	403	281	254	696	981	241	264	465	373	326	201	344	199	784	548	692	601	496	1063	608	566
AAACTATGCAGAGCGGATAG	215	354	557	488	487	538	475	216	479	423	509	190	125	168	222	195	182	393	681	194	185	201	351	136	139	185	164	412	341	398	521	277	575	488	324
AAACTATTGTGGAGCCACCG	277	474	546	629	533	674	527	334	474	619	528	228	217	245	327	326	323	416	955	191	265	487	432	269	148	367	208	530	449	565	689	609	281	666	410
AAACTATTTGAGAATGACAC	676	864	1033	1424	1376	1102	1118	738	859	938	1343	619	458	494	732	542	628	1319	1180	397	501	896	640	472	396	660	420	769	687	592	862	1150	1083	917	779
AAACTCAATACTGACAATGA	489	769	1294	1095	1348	1040	1078	523	954	1024	907	426	359	426	620	396	459	1250	1158	505	482	910	900	397	422	651	347	985	882	1436	864	529	981	809	837
AAACTCAATCGGGCAACAGA	245	157	85	144	125	270	117	111	130	178	250	81	93	117	117	138	132	314	284	75	84	187	209	121	97	130	85	95	71	45	128	150	203	72	65
AAACTCACCAGGGCCCTCGA	229	319	367	281	358	322	434	191	309	425	533	200	187	171	254	218	247	436	830	151	129	234	326	151	89	195	130	401	342	453	346	629	430	505	236
AAACTCACCCGACCTTGACA	865	1065	1778	1536	1541	1484	1529	840	1197	1222	1476	563	560	613	756	594	608	1720	2477	623	597	937	973	539	386	817	413	1290	981	1585	1242	1208	1178	1379	1200
AAACTCACTTGTTGACCGCG	563	969	1135	1177	1006	1196	1199	639	856	1198	1096	680	481	695	634	419	441	1363	1530	437	524	809	882	534	310	638	344	1406	832	1238	1046	854	1085	1400	1021
AAACTCAGGAGATACAACTG	244	448	526	626	534	420	475	342	509	424	650	310	219	261	373	285	296	830	478	221	225	470	557	259	181	312	174	381	312	536	578	400	537	618	464
AAACTCAGTGACTCGATCCA	472	1009	1032	1321	849	1220	930	654	1070	825	1156	428	407	423	634	578	387	960	785	411	290	603	744	327	254	524	265	827	781	914	658	759	713	898	832
AAACTCAGTGAGTGTTACAG	241	510	811	713	920	793	709	401	409	569	519	236	232	238	343	271	280	495	702	238	205	393	278	176	133	270	210	553	485	654	459	569	622	397	351
AAACTCATGGAGTTCAACAA	210	406	455	717	405	469	418	231	329	356	386	210	207	217	278	171	189	545	550	152	186	303	340	267	128	342	197	461	416	340	308	142	629	304	234
AAACTCCTCAGAGTACGCCG	676	1051	1380	1549	1294	1343	1206	740	1521	1213	1473	545	470	613	819	594	690	1395	1898	588	583	1038	822	503	450	944	442	1322	1045	1329	1259	954	947	1055	921
AAACTCTGTCTATTTGTGTA	458	148	187	351	185	256	227	129	257	294	418	169	222	236	249	265	148	237	159	149	156	433	318	196	133	236	163	154	126	187	214	205	223	137	122
AAACTGACATCGGAAGCAAG	410	824	1029	744	970	1099	1120	510	701	1185	1062	407	309	405	688	326	635	927	1282	410	446	656	681	378	313	457	384	688	676	653	648	1106	480	1190	524
AAACTGACCATAAAGTGGAT	384	459	898	780	821	904	743	339	774	508	805	412	335	286	370	295	427	872	1072	305	373	527	423	307	216	316	248	787	541	899	685	437	717	674	382
AAACTGACCTACGACAGGCC	146	352	417	627	310	518	421	183	294	355	358	161	140	148	220	117	183	255	435	172	108	271	218	114	137	286	125	403	442	376	594	422	225	564	286
AAACTGAGGATATCCGAAAG	441	878	1118	914	1131	1072	1184	468	939	956	920	438	431	425	695	369	557	1715	1197	473	366	650	673	454	346	490	415	1061	938	962	1037	1421	1072	1266	863
AAACTGATAGAGGCTACTCA	233	306	395	302	427	272	361	148	249	352	371	157	145	168	277	109	206	488	774	173	208	262	398	134	109	229	99	262	185	264	283	202	342	201	258
AAACTGCAAGAATAAGGACC	335	570	802	982	1052	770	927	421	669	682	912	170	359	257	432	248	383	991	844	359	337	462	419	245	177	513	195	419	416	470	629	440	808	499	470
AAACTGCACATACCATATGC	195	311	565	232	426	411	465	309	272	377	492	170	157	138	153	156	151	479	428	158	139	291	154	126	111	135	124	278	281	122	161	253	270	263	172
AAACTGCAGCAAAAAATATG	188	250	377	457	466	353	464	260	509	271	418	187	159	164	252	297	131	429	286	148	256	258	331	172	140	258	124	408	178	295	312	363	356	457	291
AAACTGCAGTTAATGTCCCA	681	1375	1671	1486	1277	1622	1612	722	1346	1560	1410	540	513	573	800	563	560	1998	1546	583	707	966	870	581	438	878	533	1099	1103	1236	1124	1190	1019	1434	773
AAACTGCAGTTCGACGACAA	178	267	516	319	432	416	437	254	424	343	381	169	168	195	291	194	308	556	608	147	237	203	250	174	155	219	168	243	256	449	201	321	490	437	405
AAACTGCATCAAGCTACATG	277	518	630	870	534	777	575	282	497	609	592	201	166	300	413	396	208	750	1045	265	224	472	386	267	175	276	188	509	329	533	337	247	367	650	335
AAACTGCCGGAGTTTCACGG	304	556	693	674	640	661	606	360	477	555	609	319	202	265	292	228	242	441	700	242	220	416	380	198	173	416	148	290	341	335	387	302	527	545	347
AAACTGCGCATAGACGAAGT	595	696	1198	1041	1283	836	919	671	1074	1025	948	540	459	486	704	419	455	1605	1189	451	568	707	817	501	315	627	482	671	968	652	861	561	1465	975	670
AAACTGCGGAACTCGGCCAA	357	254	321	325	336	388	323	244	415	397	493	180	209	186	416	173	203	478	285	242	185	467	421	187	151	340	189	351	226	348	323	220	119	238	108
AAACTGCTGGAATGTTGTCG	229	371	534	551	371	474	466	209	570	561	413	188	181	149	163	225	226	508	613	143	182	309	260	168	109	168	124	425	484	488	363	463	316	555	359
AAACTGGATCATCTCAGACA	230	448	458	334	366	482	394	207	407	522	579	173	210	156	250	157	205	710	737	241	231	338	350	200	195	302	207	401	155	327	286	270	274	136	133
AAACTGGGAATGATTGCCGG	375	627	813	638	543	638	686	315	582	516	724	308	308	272	411	305	339	975	750	274	305	480	475	303	255	438	250	375	480	537	517	204	497	417	239
AAACTGTAAGTGCTTTGGAT	513	711	1049	987	1273	927	1106	677	729	1087	1095	328	412	308	515	372	308	648	1178	444	444	477	545	408	331	498	392	268	355	342	329	324	308	364	292
AAACTGTAGTGCAGGGTCAG	534	1599	1777	2312	1763	2234	1643	1081	1558	2028	1881	626	607	926	982	513	644	1571	2280	627	695	1125	1082	582	465	996	600	1573	1450	1699	1835	1538	1793	2273	1305
AAACTGTCATGTGTGATACC	793	896	1191	1391	1379	1328	1297	605	1191	1306	1360	584	573	765	820	605	630	1420	1152	478	631	1029	829	461	421	759	462	902	583	722	591	815	830	1195	858
AAACTGTTGCCTCTTCGCAG	240	347	474	338	392	595	466	204	465	546	430	194	332	176	275	186	221	457	930	210	204	348	290	209	173	314	171	160	69	237	122	104	342	240	289
AAACTTAAATGTGAGCATCC	241	316	568	450	721	447	454	241	422	413	394	202	180	200	230	159	176	346	393	169	189	251	201	144	128	215	151	403	371	469	500	333	483	408	546
AAACTTACACTGGTTGTGTG	456	573	511	489	479	667	539	306	544	458	691	180	291	290	462	330	249	619	455	282	251	388	389	272	185	430	164	1029	655	1671	1041	493	653	851	551
AAACTTACCCGGTTGCAAAG	183	52	118	41	115	100	133	27	73	213	150	56	100	144	182	96	72	80	190	30	61	216	154	57	63	107	34	90	56	82	58	51	22	37	65
AAACTTACCGAATCTTCAGG	356	465	553	567	410	655	574	404	411	583	530	281	236	286	445	228	405	665	429	347	329	510	506	302	258	371	234	417	274	440	338	238	356	398	179
AAACTTACTAGTGACCGAAG	206	143	88	54	59	38	73	82	136	205	160	136	129	75	89	78	86	120	64	63	101	174	47	91	60	44	48	24	39	55	47	94	61	23	34
AAACTTACTCTGAAGAATCG	166	100	199	165	181	124	188	43	85	142	125	17	34	93	128	50	50	135	87	66	69	174	115	82	41	91	88	55	82	80	107	26	70	138	48
AAACTTCGAGAAGACAGCGT	602	915	1297	939	1024	970	1223	572	950	1351	1102	423	539	541	825	444	570	1608	1555	509	636	751	914	399	278	879	456	883	588	1253	661	1182	786	1115	565
AAACTTCTCAACATTGCAGA	694	910	1656	1342	1548	1239	1609	767	952	1661	1317	601	543	502	873	630	511	925	1807	504	571	915	969	509	300	820	397	1264	797	1092	1209	954	1419	1318	904
AAACTTGCGAGCCTACCAGG	241	307	420	314	467	392	382	348	330	423	600	142	215	225	222	197	203	524	544	227	207	336	331	193	147	340	141	445	301	712	402	362	952	504	349
AAACTTGGACGATCTAGGCA	377	719	755	999	820	865	703	577	504	670	1042	327	277	336	423	277	323	840	1074	369	302	543	620	352	262	501	303	610	678	789	816	419	439	676	722
AAACTTGGCAAGCAAACCTG	719	291	453	294	456	329	373	354	232	660	654	292	233	413	371	229	305	347	450	281	255	510	484	317	220	399	157	269	206	306	186	140	192	297	174
AAACTTGTCACTGTCGATTG	859	1304	1921	1685	1593	1717	1758	1049	1517	1596	1562	775	539	598	1024	683	697	1489	1851	640	672	1146	999	650	430	956	525	1624	1588	1535	1655	1034	1866	1721	1373
AAACTTGTCCCTAGTTACAC	512	764	1036	696	823	936	837	527	719	1228	900	299	366	384	513	344	421	861	965	311	368	614	562	286	256	655	287	412	667	575	699	1458	616	789	632
AAACTTTACAAACAATATGG	474	462	581	532	421	589	595	285	487	589	764	218	214	266	374	319	316	526	490	246	281	569	494	214	230	364	148	302	244	380	249	402	447	339	351
AAACTTTATTGGACGCCAGT	526	699	930	903	838	931	826	491	582	837	834	486	342	350	410	334	384	885	1080	372	443	516	675	334	271	418	345	565	685	590	562	326	520	544	519
AAACTTTCTATTGAACATGG	232	288	438	385	461	466	454	332	300	385	472	163	186	198	211	197	140	631	565	147	307	291	283	183	195	268	146	241	184	199	188	291	401	307	287
AAAGAAAAAAGAGGGTCCCG	212	345	468	480	516	356	355	213	349	381	357	260	141	281	248	182	168	500	918	197	233	246	246	137	164	193	170	469	272	581	416	267	713	340	297
AAAGAAAAAATGTCTATCAA	547	600	710	818	743	790	688	402	683	726	753	340	245	286	509	362	291	868	710	332	322	665	570	373	222	372	307	963	777	1109	1047	776	815	1186	1077
AAAGAAAAAGAAAGGCTCCA	538	695	778	972	743	1012	827	491	662	936	851	363	461	392	506	289	338	921	1078	251	316	559	634	317	291	455	284	545	393	479	454	378	441	532	348
AAAGAAAACAAAACACCTGG	338	782	936	973	934	965	735	446	654	860	781	284	273	405	378	361	506	1015	899	436	396	630	644	295	251	441	265	606	434	488	543	506	1144	569	657
AAAGAAAACTGAGAATAACC	388	465	551	378	386	513	433	246	370	487	359	242	147	281	346	290	198	533	746	214	276	322	351	226	148	270	197	412	281	204	394	222	170	497	297
AAAGAAAAGAAGGACCACTG	556	948	924	1197	1047	1202	986	545	856	1164	1331	567	488	513	670	408	451	1078	1887	419	395	916	950	342	329	599	273	745	453	755	516	767	662	968	545
AAAGAAACAAAAAATACTTG	162	151	332	185	172	309	264	75	189	227	275	150	70	193	134	95	106	243	603	108	69	108	108	94	74	154	79	227	195	145	215	195	865	239	193
AAAGAAACAAGACCAAACTC	277	266	738	357	524	414	524	241	367	430	498	271	361	214	318	204	225	576	436	157	204	332	336	226	208	424	209	286	159	360	163	264	112	417	189
AAAGAAACCCTACAAATGTG	273	130	280	108	166	109	174	41	111	249	351	164	98	97	143	111	127	94	92	147	114	333	173	136	111	121	92	49	70	97	50	56	103	70	31
AAAGAAAGAAACTTTCAACC	194	288	306	226	235	246	256	143	214	266	251	167	162	127	197	168	166	367	368	99	124	218	275	112	106	179	98	155	84	176	99	127	65	201	168
AAAGAAAGACAAATCTCTTG	250	275	371	489	438	390	404	362	346	365	259	133	214	173	316	120	274	574	660	263	124	358	268	151	151	295	154	437	272	359	497	235	318	418	282
AAAGAAAGAGGAATAGTAGC	795	1492	2183	1989	2153	2071	1902	1089	1431	1589	1893	742	658	644	1269	825	743	2475	2529	826	773	1520	1306	522	617	969	617	1723	1632	2011	1951	1822	2028	2679	1849
AAAGAAAGCCCAAGAGTCAG	533	761	1052	1018	1221	923	958	508	933	1237	1204	451	348	519	493	456	504	1102	998	400	400	800	703	366	326	586	310	786	402	718	692	645	829	755	510
AAAGAAAGCCCAGGAGTCAG	543	778	872	756	620	843	771	518	774	953	848	391	313	419	584	462	587	733	1107	467	491	732	577	366	360	562	359	367	328	578	400	734	499	523	544
AAAGAAAGTCAGAAACCCGA	429	769	1416	1044	1364	1158	1123	506	993	938	1037	375	385	384	519	459	414	1030	1467	288	500	522	553	349	276	519	291	852	634	1086	752	828	701	786	719
AAAGAAATGTCTGTACATGT	249	490	567	615	483	578	494	205	203	378	395	184	273	186	318	222	188	576	639	192	201	260	297	155	122	316	131	334	354	134	544	176	314	308	302
AAAGAAATTACCTCTCTGAC	580	784	1092	811	902	1044	956	517	807	927	1213	449	493	503	562	319	409	1464	1076	428	437	718	638	343	284	584	278	930	871	953	1045	792	1196	1447	782
AAAGAAATTTCAGTCTGAGA	619	841	1165	804	1114	920	982	552	921	1169	1174	441	567	446	834	462	507	1314	2010	473	527	770	699	404	369	695	395	512	417	601	417	292	698	709	695
AAAGAACAAAGGAAGAGCCT	287	400	551	788	418	514	453	341	595	592	549	219	201	228	276	294	244	414	1007	165	233	572	490	173	205	277	172	530	479	435	522	599	567	436	396
AAAGAACAAATGGAACGCGA	167	304	420	131	275	246	326	105	143	293	276	165	162	211	175	107	124	469	191	138	104	225	196	118	60	165	101	173	150	135	132	150	163	285	128
AAAGAACACATACAGCCCCG	179	321	481	342	378	388	515	240	319	423	506	171	195	161	283	149	177	530	578	166	215	291	244	204	128	180	89	320	121	252	144	205	147	315	250
AAAGAACAGGATTTCCAGCG	185	223	438	251	369	408	378	271	270	215	502	187	96	105	215	136	139	296	533	219	157	242	256	125	86	227	128	317	214	400	188	208	403	307	284
AAAGAACATCCAAGACAACA	662	1373	1898	1622	1838	1606	1567	824	1319	1608	1785	698	519	653	696	641	657	1559	1625	601	680	797	1008	566	408	823	577	1273	1150	1540	1268	1282	1719	1576	1183
AAAGAACATCTGAGCAGCAC	289	443	655	627	595	484	644	372	454	523	464	335	193	364	281	255	284	970	665	249	277	454	516	255	176	369	197	377	567	506	545	347	448	688	519
AAAGAACCACTGTCTGAGCA	256	362	681	542	496	454	633	348	387	519	724	154	143	95	270	155	174	369	434	225	205	292	389	171	121	244	207	461	446	514	544	234	505	438	334
AAAGAACTTAAGCGACTTCG	194	241	449	492	433	402	432	166	405	411	440	91	164	201	256	132	268	453	787	161	253	326	303	232	129	251	194	372	461	473	599	572	289	363	322
AAAGAAGAAGGATCTTTCCC	384	372	441	689	592	511	416	228	580	473	725	253	238	153	310	181	235	512	686	286	339	412	429	211	243	337	248	247	208	335	219	582	193	377	332
AAAGAAGACCGTACCACAAA	386	440	421	479	367	357	377	169	373	396	444	190	234	143	266	238	216	391	310	235	205	359	344	242	157	331	190	322	87	334	161	169	238	175	104
AAAGAAGAGACATTTAGACC	699	795	1064	896	959	1094	1122	492	868	1347	1174	657	562	486	892	625	671	2280	2851	408	462	899	908	482	369	619	331	2330	1664	2502	3036	1361	1742	2389	2069
AAAGAAGAGGAGGATCCTAA	340	597	780	600	745	625	763	461	508	689	752	286	322	261	442	243	338	691	1192	302	349	504	398	279	190	471	223	504	476	642	526	459	686	594	542
AAAGAAGCTCACGCCCACAG	347	313	753	489	582	440	594	305	382	544	762	346	414	399	357	302	418	1048	1146	352	400	470	608	293	276	439	263	540	333	538	376	470	257	662	495
AAAGAAGCTGGTGATCGTTG	536	1090	1044	1194	791	1133	882	543	948	1081	904	420	329	296	815	348	409	1050	606	336	361	590	699	352	213	480	305	550	419	719	351	383	281	647	464
AAAGAAGGATGCGATCGTGG	298	313	480	497	464	409	452	260	452	532	439	235	277	144	198	167	258	228	392	121	185	264	296	156	136	202	130	326	420	374	343	284	508	299	376
AAAGAAGTCAAGGAGTTACG	250	606	751	922	806	710	734	420	588	817	861	313	367	419	614	273	403	1460	1373	294	377	626	558	369	261	566	295	756	410	697	545	740	648	683	516
AAAGAATAGATAGGGAACTG	535	686	943	1279	773	1099	896	385	721	900	847	378	280	364	548	324	494	858	652	270	368	767	658	316	251	532	256	850	623	979	927	942	671	1094	580
AAAGAATAGTGACGGCATGG	203	275	510	340	336	482	402	167	233	557	405	125	139	212	205	249	249	400	440	156	164	257	313	144	133	192	250	445	408	483	531	465	703	385	440
AAAGAATCACCTGTAGCTTG	712	998	1481	1121	1276	1179	1312	749	1310	1477	1418	783	432	605	808	556	534	1614	1356	669	606	781	950	555	436	807	570	1436	1146	1323	1225	1329	1537	1387	1152
AAAGAATGAGAACTTCGACA	561	958	942	1096	1039	1123	1095	704	700	953	1088	357	501	438	671	334	471	1088	1226	395	474	706	607	349	305	770	342	1083	565	1025	762	656	634	1073	593
AAAGAATTCAATTCTAGACG	384	531	589	958	667	657	659	286	562	800	684	308	248	312	524	363	423	735	673	292	319	468	781	245	173	393	222	522	322	444	299	473	2217	555	339
AAAGACAAAACCATGAGCTA	866	1413	1961	1611	2415	1800	1959	1053	1595	2475	1812	951	606	982	1013	768	769	2238	2689	783	799	1159	1217	637	611	1290	738	1073	697	1023	867	761	896	831	838
AAAGACAAACTTCATGTACC	624	933	1189	1260	1180	1356	1079	653	1102	1429	1183	572	543	686	632	471	562	1391	1526	489	538	769	807	488	395	641	418	807	773	898	938	1097	931	1351	823
AAAGACAAATGGATCAACAT	241	296	413	308	352	368	409	194	284	346	344	197	159	129	229	174	151	526	639	190	160	409	322	160	130	381	147	391	203	271	213	208	595	435	215
AAAGACAAGCAGATCCACCC	1050	2357	3348	2933	2704	2992	2935	1675	2130	2664	2799	1077	1089	1123	1422	999	1113	2155	4032	1031	995	1687	1813	1087	760	1521	852	1835	1235	2151	2185	2598	2192	2835	1872
AAAGACAATGTCATTACACT	248	417	551	702	462	435	478	259	485	527	425	211	241	157	271	189	269	505	553	150	244	371	269	199	172	329	135	501	340	498	488	369	403	400	389
AAAGACACTGTCTACACTAA	326	597	739	581	815	605	748	277	592	683	811	255	263	191	324	226	308	549	898	305	291	378	327	257	222	461	331	282	448	364	527	396	601	599	554
AAAGACAGACCACATGCCAG	298	259	412	250	304	291	338	179	331	322	388	145	202	167	310	222	246	265	353	178	203	395	331	134	78	278	118	242	256	257	265	308	588	336	255
AAAGACAGACTCAGGCTCAG	182	248	128	311	192	214	142	106	169	185	269	103	119	147	254	86	134	309	74	92	153	261	164	81	64	152	109	105	172	109	197	260	95	132	110
AAAGACAGCAGTACCCACTG	466	926	1024	890	1152	1132	946	619	847	1194	1023	522	493	393	699	526	402	1586	1238	406	413	664	842	445	387	495	385	656	496	756	729	787	601	899	508
AAAGACAGGCTAAAATACAG	557	192	360	341	296	305	233	138	393	503	531	228	288	226	278	213	195	45	280	252	182	355	392	177	198	229	131	197	105	228	215	144	215	114	97
AAAGACAGGTTGCTCAAAAG	192	117	176	197	177	152	129	84	117	254	94	127	89	79	302	134	88	143	388	165	150	198	181	83	88	155	84	154	75	216	36	197	45	98	177
AAAGACAGTAACTTCTCACA	561	1023	1451	1147	1257	1514	1402	768	1281	1183	1429	598	520	499	748	593	499	1042	1967	511	501	808	850	478	327	599	485	761	839	889	1046	577	1258	1169	698
AAAGACATAGATGGTTATGG	326	531	680	842	587	611	622	418	614	690	602	308	291	195	338	163	249	779	849	233	271	490	418	189	226	344	247	419	536	394	429	338	327	688	454
AAAGACATCCTAGTCTCCTG	243	264	607	389	669	463	544	360	361	418	500	333	253	261	341	154	239	377	604	172	256	463	361	234	130	349	176	392	346	437	339	387	501	532	504
AAAGACATGAAAAAGACTAG	221	373	458	607	485	462	502	211	330	348	486	265	201	224	245	174	189	622	646	235	187	326	370	171	156	228	190	333	425	320	405	531	662	498	447
AAAGACCAAGCTGACTTTCG	195	471	497	508	515	499	448	242	430	454	565	136	173	158	206	121	173	275	326	135	184	222	205	180	139	327	113	369	568	604	516	402	487	331	330
AAAGACCACAACACGTAGCG	146	275	585	508	568	301	559	270	419	328	774	199	122	138	192	219	139	455	336	180	234	279	214	151	108	249	120	294	307	388	336	385	169	360	366
AAAGACCAGCACAAGAGTCA	234	487	455	657	479	623	542	317	615	567	752	290	181	184	304	236	189	286	475	189	219	324	426	276	168	260	206	434	271	572	369	481	494	776	434
AAAGACCAGTATGAAAACTG	160	289	488	287	401	285	486	183	311	296	359	142	125	155	278	206	135	325	409	179	170	193	278	137	89	216	121	219	182	217	281	206	490	316	203
AAAGACCATTAGGATCGGGA	702	1398	1619	1755	1554	1634	1559	818	1195	1424	1640	617	484	523	930	490	509	1764	1918	574	589	789	860	472	435	900	487	1146	1016	1322	1126	1233	1759	1378	1150
AAAGACCCACATCTTGACTG	752	1244	2269	1656	2222	1656	2012	953	1506	1393	1691	729	527	523	885	767	672	2641	1655	650	624	981	1015	587	455	1083	464	1261	1126	1359	1386	974	2144	1478	953
AAAGACCGAGCCCCTAACAG	179	547	427	687	316	677	275	247	298	437	478	138	153	179	249	156	99	471	393	186	213	243	323	141	161	217	139	374	320	490	419	514	255	317	215
AAAGACCTACAAGCCAGCTG	349	539	879	549	738	720	710	333	584	585	655	345	143	237	333	225	277	529	752	246	341	544	518	233	154	277	302	427	517	430	441	430	524	433	340
AAAGACGACGGTGAAATCCT	490	628	669	742	673	709	861	348	603	682	805	269	213	237	345	293	309	905	794	270	329	622	573	385	217	445	255	384	255	358	377	335	291	388	156
AAAGACGAGAACAGGCACAG	247	277	316	398	389	429	273	208	382	245	251	114	75	141	130	157	106	49	97	144	131	278	213	113	96	149	64	82	58	49	148	31	82	32	23
AAAGACGCCCATCTGAGCCA	627	840	1276	1157	1068	1319	1208	664	1104	1231	1143	320	277	384	454	407	355	836	341	346	366	719	530	347	216	391	245	130	185	404	244	298	486	166	143
AAAGACGGAGATATTCACCG	471	910	1244	864	1273	1070	1143	583	1026	1376	1451	559	376	435	638	428	464	1636	1561	491	550	775	780	454	345	615	312	1189	1173	1252	1409	1114	1147	1288	888
AAAGACGGCTCTAACAAGTC	470	759	952	1003	775	984	1065	508	743	712	1185	348	337	436	471	379	400	1266	1403	403	354	581	590	281	198	325	299	501	442	559	636	590	841	945	689
AAAGACGTACCTTTCCAACA	564	972	1296	1145	1129	1426	1240	652	1079	1169	1528	427	361	456	578	372	405	1348	888	399	554	826	986	413	347	603	414	983	934	1106	1295	1602	1234	1085	722
AAAGACGTGGACTGTTTCGG	355	630	520	679	421	602	497	344	578	589	761	266	218	238	450	357	242	1275	997	264	193	488	388	218	198	295	180	501	230	621	268	554	791	413	451
AAAGACGTTGAAAACAAATG	210	344	319	317	407	374	326	232	281	254	386	152	80	167	255	258	134	251	598	132	149	287	317	119	131	156	120	182	312	168	428	152	280	266	221
AAAGACTCACCATATTACCA	542	852	862	1180	879	979	901	634	904	997	1128	467	398	434	540	539	470	1234	1333	439	442	696	628	382	324	690	401	759	833	815	810	691	669	1042	691
AAAGACTCTGAGACCCACAA	765	1529	1780	1815	1762	1583	1696	923	1427	1474	1913	704	697	699	978	610	706	2260	2151	750	686	1400	956	587	556	869	499	1328	935	1373	1141	1035	1335	1372	1174
AAAGACTGACCCATTGACCG	281	427	640	454	495	600	504	236	522	512	535	337	197	261	403	284	177	646	1077	278	253	378	585	226	150	360	180	318	323	337	327	287	412	502	377
AAAGACTGCCTGATCCACCA	487	946	1244	1171	1272	1028	1073	738	1194	956	1321	536	457	604	720	506	469	1298	1313	441	500	756	953	434	376	878	461	1130	1087	1009	1627	1100	1261	936	1279
AAAGACTGTTCCAAAAACAG	213	416	546	573	466	534	470	216	265	450	341	156	220	126	201	163	210	606	409	198	207	260	332	176	112	290	191	433	187	352	165	177	265	465	253
AAAGACTTACTCCAATGAGG	169	208	264	306	248	283	350	92	255	303	264	157	126	119	215	128	167	188	165	120	117	163	200	141	88	111	84	84	55	98	92	166	139	120	61
AAAGACTTCATGATCCAAGG	757	968	1411	1115	926	1330	1199	551	1210	886	1054	328	338	425	470	339	422	474	519	359	409	458	556	357	273	545	314	393	311	387	378	220	332	269	140
AAAGACTTGCTCCAAAACAC	592	1120	1571	1729	1469	2196	1295	771	1521	1457	1817	605	588	605	804	471	533	1890	1951	601	648	1181	905	509	487	648	477	1714	1668	1961	1880	1616	1505	2081	1160
AAAGAGAAAGCCAGATATGG	232	259	488	512	403	473	474	200	430	481	519	158	203	147	217	117	169	569	229	136	122	246	184	152	111	284	140	310	248	161	303	132	205	203	198
AAAGAGAAAGTAGCGTACGG	115	245	182	389	248	388	256	101	248	392	347	151	128	157	208	147	112	223	246	110	129	171	212	117	107	188	59	92	160	177	223	197	209	226	131
AAAGAGAATCGCCAACTCAG	223	493	965	717	825	636	763	376	588	574	911	163	294	219	293	197	238	515	668	170	265	508	386	207	193	373	190	403	396	310	432	347	458	604	264
AAAGAGAATTCGAGAATCCG	254	410	697	557	637	719	513	351	646	718	694	204	246	147	315	242	288	535	996	239	250	361	412	251	160	333	244	421	528	571	443	484	494	528	481
AAAGAGAATTGAGTGCTATG	516	1136	1249	1498	1062	1461	1060	627	863	1164	1061	360	452	570	711	305	461	1825	1240	521	434	958	948	365	273	638	361	1229	900	1280	1112	744	1189	1332	1016
AAAGAGACCAGAGAGATATG	555	208	279	210	371	263	205	139	339	559	405	224	284	171	281	161	281	309	175	239	132	418	497	223	128	216	159	120	87	88	100	129	265	222	174
AAAGAGAGTATGACCTGCAG	352	343	437	444	426	442	403	265	343	513	597	178	195	237	241	247	229	746	965	215	139	311	395	197	176	268	129	354	289	289	470	246	222	564	206
AAAGAGCAATATATGTGTGA	211	244	276	325	429	259	401	186	417	413	448	193	109	104	181	105	132	362	590	129	206	216	171	109	118	260	116	333	243	228	313	392	250	332	236
AAAGAGCACTGGACTCCGGA	184	328	246	428	437	385	420	160	284	472	515	149	150	137	167	119	156	318	619	142	249	261	190	160	130	206	116	398	363	612	412	227	407	412	293
AAAGAGCACTTGGTAATCGG	565	763	935	842	933	833	913	503	810	1039	1217	571	369	402	495	412	367	808	845	413	521	660	708	417	295	591	335	663	587	741	600	485	970	673	561
AAAGAGCAGACTTATTACCA	839	1516	1880	2047	1584	2145	1839	1078	1468	2139	1887	810	781	825	1143	922	909	2519	2265	677	794	1159	1267	726	633	1110	663	1574	1324	1708	1213	1461	1496	1470	1336
AAAGAGCAGGCAATCGATAG	256	512	711	631	667	729	667	274	784	521	531	230	262	242	344	159	212	1072	631	285	242	347	503	231	196	392	242	665	461	635	584	470	1125	528	327
AAAGAGGAAGACTTCTATCG	449	778	1036	1283	871	1384	904	463	687	801	839	393	342	253	620	355	339	675	527	285	357	534	613	292	233	421	259	655	338	707	378	442	287	686	340
AAAGAGGAGGCAATAAGACG	408	567	1045	1033	993	858	833	461	644	937	1053	394	370	412	518	327	424	598	1292	379	392	695	677	366	269	528	315	477	453	410	601	376	426	578	522
AAAGAGGATTACCCATAGAA	207	231	495	546	469	410	398	225	222	369	377	107	84	161	116	147	101	286	257	97	66	157	127	80	83	148	54	151	135	278	187	98	238	188	184
AAAGAGGCTTTCTTGCAGAA	257	98	102	130	133	129	136	52	94	356	286	104	130	155	232	113	79	231	162	76	76	227	200	80	103	123	80	116	40	101	57	56	162	22	46
AAAGAGGGAAAGATCAAAAG	489	199	312	424	298	216	300	202	194	412	571	187	130	199	244	183	182	395	172	153	289	530	412	243	208	376	152	186	205	160	191	138	286	238	184
AAAGAGGTATCCAGTCAGGA	383	747	1123	995	913	870	967	452	666	850	820	394	445	366	457	312	392	613	1147	293	239	487	540	392	236	483	190	538	424	638	375	842	628	750	549
AAAGAGGTTTGGTTCATAAG	327	642	563	806	646	746	739	443	457	493	789	250	309	288	521	302	357	957	1002	326	325	432	494	325	198	434	227	539	439	498	502	564	680	724	563
AAAGAGTAATGTCAATCCGC	581	826	879	846	916	1030	740	525	726	986	1171	405	365	414	648	498	546	1164	1528	382	483	652	841	404	341	784	378	810	517	818	522	634	430	784	726
AAAGAGTATCCCTTTCGATG	319	461	806	770	838	623	686	382	572	672	909	243	290	251	433	178	328	840	1267	254	294	517	410	288	187	403	219	599	398	547	433	286	656	417	349
AAAGAGTGTTACTCCAAACA	178	303	408	301	423	387	408	189	305	325	487	159	193	185	170	152	165	584	225	191	210	283	299	170	172	284	169	284	194	323	388	326	300	409	188
AAAGAGTTAATATTTGACGG	158	163	279	290	213	361	244	168	190	193	261	164	71	88	138	134	106	361	252	107	73	161	164	128	64	122	71	132	42	98	167	137	434	85	170
AAAGAGTTACAATACTACGT	255	335	472	590	551	475	484	284	308	694	487	134	170	135	222	198	121	242	423	114	158	372	305	150	78	179	92	75	93	135	147	285	137	114	155
AAAGATAAACATTATGAATG	591	535	794	551	740	704	807	327	436	618	555	344	268	324	337	241	273	714	633	225	311	435	412	216	146	277	160	780	600	710	727	562	706	762	443
AAAGATAAGCCATTATCTGG	305	369	488	539	599	515	510	276	379	530	783	345	267	266	332	234	309	583	468	257	226	431	304	216	174	403	194	358	309	385	290	202	520	404	318
AAAGATAGGAACGATGGTGG	550	534	968	770	783	749	739	426	655	931	1149	475	343	421	549	425	405	884	772	348	352	621	594	291	292	362	310	530	317	516	472	802	1130	423	476
AAAGATAGTAAGATTGTACC	941	466	488	634	473	645	657	320	534	821	716	498	378	541	631	387	461	1655	1015	374	476	805	658	378	242	488	374	575	429	440	491	412	396	333	335
AAAGATATAATAAAGATGCT	430	103	172	225	194	198	144	56	143	112	180	67	83	111	101	82	88	52	52	37	40	140	159	60	30	43	56	55	36	67	64	81	112	48	65
AAAGATATAGCAAATTATGG	563	734	1292	1329	943	1380	1071	595	946	1095	1431	481	393	472	592	395	542	1549	1843	363	427	876	760	288	234	779	373	1094	1102	1341	1235	1309	1045	1218	1164
AAAGATATGAAACATCGGCT	339	468	858	738	673	594	759	340	488	745	790	301	229	286	319	263	229	704	718	222	335	415	449	183	153	430	226	382	200	570	250	317	599	309	305
AAAGATCAAAGTGTTAAACC	485	564	903	798	800	924	681	402	488	1103	878	392	348	355	464	406	380	719	1025	340	421	604	693	323	228	497	369	741	682	814	663	1006	537	708	773
AAAGATCAACCGGCCCCGAA	302	661	738	672	440	776	608	333	582	604	550	314	249	246	410	216	266	514	655	244	283	445	411	178	136	323	203	425	487	512	476	427	570	450	390
AAAGATCAAGGTTAGCACTG	449	614	931	897	843	850	1093	451	813	907	1064	353	258	481	512	328	369	844	1242	290	399	620	586	342	225	413	282	448	459	609	572	458	805	773	404
AAAGATCACTACAAACACCG	997	1486	1831	1900	1908	1707	1859	935	1535	1355	1620	727	670	860	1026	865	671	2023	1945	723	822	1280	1146	740	570	1041	680	1092	925	1187	1172	1127	1716	1332	1106
AAAGATCCAAAAGCTGACTG	586	1106	1237	1537	1182	1274	1180	670	859	1022	1143	530	450	616	717	532	549	2068	1611	438	455	999	1087	438	368	854	433	1292	1188	1304	1376	1378	991	1120	1129
AAAGATCCTTAAAACACGGA	658	885	1171	1218	1269	1218	1233	568	1178	1442	1302	645	503	437	744	515	425	2650	1420	500	599	958	739	476	345	791	485	1414	1285	1606	1523	1021	1249	1552	1132
AAAGATCTTACCTTACTAGG	899	1180	1406	1425	1289	1312	1364	744	1238	1487	1246	652	598	609	874	580	630	1421	1931	511	531	990	931	678	475	918	465	1647	965	1601	1367	1502	1503	1806	1150
AAAGATGACAAATCTGATCG	269	504	714	957	746	802	689	297	444	769	568	306	221	192	282	326	362	772	640	196	237	469	353	214	254	330	207	500	527	502	583	442	1423	765	533
AAAGATGACCCAGATAGATG	757	1192	1623	1686	1502	1868	1581	823	1284	1671	1465	652	647	673	981	781	723	1823	1584	580	635	1108	972	485	449	887	542	727	924	1069	1198	1106	1034	1391	976
AAAGATGAGACATCCACAAG	323	688	759	806	645	825	501	406	510	907	765	367	218	276	441	209	284	606	1053	306	325	427	514	305	220	444	222	294	279	282	430	222	191	718	383
AAAGATGATGACGTTGCGAA	208	416	625	463	557	724	594	232	358	437	473	182	157	127	165	99	140	569	829	153	193	305	265	119	128	276	154	398	264	469	368	380	546	470	328
AAAGATGATGAGCTCAAACA	706	307	389	560	369	343	418	349	300	628	687	316	345	247	443	314	460	251	104	210	284	564	595	290	236	403	235	128	153	141	196	183	236	294	142
AAAGATGGCAACCTTCACGA	755	1478	1501	1861	1733	1714	1564	756	1215	1492	1773	592	683	702	1101	548	584	1630	1812	679	711	960	1070	565	444	1025	576	1073	925	1278	787	976	1077	1044	1141
AAAGATGTACAGCGTAACCA	421	767	966	859	1145	975	980	572	705	614	1083	396	383	388	548	243	448	1087	1281	382	446	636	554	391	369	490	397	686	434	620	564	551	699	622	490
AAAGATGTCATCATCAACCA	671	1271	1563	1382	1400	1537	1520	846	1058	1313	1685	595	570	542	882	548	593	1582	1620	529	633	896	929	559	438	766	406	1009	1110	936	1218	981	994	1249	940
AAAGATGTGACAGTACGGGA	292	481	613	417	671	577	667	328	437	733	425	235	246	201	276	213	346	1222	596	159	168	351	324	183	134	331	159	287	290	259	266	250	267	513	205
AAAGATGTGTAGGATCTACA	292	515	660	659	616	563	590	330	461	472	699	254	181	198	267	223	181	903	1038	247	244	417	298	231	159	264	201	409	330	573	483	442	458	498	435
AAAGATTAGGGTGACAAACA	294	585	672	561	706	502	654	406	561	477	719	297	218	262	420	259	285	984	1308	291	242	361	323	203	170	403	248	709	548	619	692	427	544	635	587
AAAGATTATGCGAGAATGTC	395	471	717	643	745	553	713	461	687	737	579	334	395	252	405	315	325	825	868	371	329	478	463	289	239	511	267	661	670	571	569	755	1122	794	507
AAAGATTCTTGATGTTCTTG	730	859	1331	1403	1156	1139	967	581	957	989	1013	347	339	379	593	446	580	426	280	416	471	657	699	380	327	562	264	1039	758	1062	1088	945	1036	1096	781
AAAGATTTAGGACGACATAG	243	548	520	705	497	516	530	238	470	563	532	135	228	126	359	264	230	637	598	218	174	337	291	215	187	302	156	453	440	486	567	543	403	315	373
AAAGATTTGGAAACATGACG	376	932	622	786	562	550	590	374	532	1080	646	242	267	368	348	302	359	816	993	235	371	522	448	205	164	331	201	396	480	468	511	424	684	519	387
AAAGATTTGGGGCATACTCT	836	1253	1908	1839	1884	1705	1692	892	1243	1502	1876	664	625	760	977	754	719	1834	1727	678	634	1025	1249	593	634	1003	621	1390	1296	1317	1529	1833	1317	1845	1296
AAAGCAAAAGAATCCGATGG	220	448	525	629	445	835	412	326	406	449	445	134	266	251	237	161	160	384	470	172	164	362	317	171	104	215	171	214	280	185	338	235	161	516	240
AAAGCAAACATCTTGACACA	341	653	800	679	674	703	740	365	586	767	828	462	311	324	529	310	329	549	1441	329	352	729	461	306	205	411	279	534	375	541	443	428	547	563	387
AAAGCAAAGAAGTATAACCC	441	145	323	323	198	289	255	136	285	452	405	201	171	179	262	186	166	507	234	187	166	307	382	230	192	183	177	204	108	186	133	82	87	105	54
AAAGCAAAGTCCCTCCACGT	600	1342	1698	1847	1537	1850	1441	877	1323	1616	1492	463	640	608	922	504	571	1615	1839	578	487	915	858	477	437	907	512	1028	941	1211	1020	1054	1523	1678	1093
AAAGCAAAGTGATCTTGAAG	401	484	528	286	344	358	449	298	508	552	660	176	200	287	332	236	295	867	587	195	232	446	437	246	244	295	165	382	186	287	193	333	1220	354	230
AAAGCAAATTGTTTATCTCA	832	1255	1692	1349	1740	1394	1611	914	1468	1490	1667	725	610	810	1184	673	753	2086	1927	737	818	1183	1172	516	485	918	611	1737	1307	1800	1596	1584	1681	2032	1383
AAAGCAACATACAGACAATG	338	711	643	776	650	736	594	424	621	466	644	224	185	318	463	282	270	1137	1036	252	265	437	503	309	181	389	212	718	492	615	526	394	537	474	662
AAAGCAAGATATCCTCATCT	224	169	356	124	236	286	356	236	155	226	310	115	162	101	160	112	260	168	211	132	90	302	218	97	93	147	113	71	107	59	153	32	136	260	154
AAAGCAAGCTCCCCAAAATG	304	451	675	600	628	678	552	331	592	511	719	396	188	316	412	355	332	367	435	247	224	521	460	189	224	363	166	447	409	373	723	448	447	474	435
AAAGCAAGGAAACTCATGCA	295	676	737	1028	776	871	622	479	605	848	730	227	291	303	457	249	373	898	966	249	230	458	387	241	223	443	213	866	512	856	931	1031	1116	825	627
AAAGCAAGTTCGAGTACGTG	459	689	863	995	761	913	860	570	737	857	807	271	240	230	410	329	332	688	682	273	248	506	446	266	291	312	332	955	706	985	1018	683	717	766	644
AAAGCAATCGTTCTGAAGAC	193	257	361	480	288	380	347	245	367	408	331	167	89	185	233	162	209	495	405	133	134	306	265	102	108	163	133	343	349	335	256	278	333	460	447
AAAGCACACCCTTCAACACG	656	1243	1233	1463	1561	1570	1354	772	1231	1300	1520	616	468	671	819	611	684	1296	1299	491	549	1016	1031	584	387	798	439	959	770	1067	936	1183	1403	1002	999
AAAGCACAGTTGCCGTTCAA	339	539	703	522	645	657	584	388	761	613	554	351	296	296	496	326	381	718	661	337	369	552	522	305	199	500	244	407	573	376	542	303	509	539	282
AAAGCACATCACCAAGACCG	248	525	557	580	661	614	565	266	422	633	753	171	204	203	348	191	235	581	666	235	259	500	335	179	171	303	210	454	411	399	318	571	581	574	530
AAAGCACATGAAGCCGAGCG	151	229	265	249	383	266	281	240	346	387	360	106	118	109	128	109	116	597	264	107	162	146	225	130	99	211	79	268	189	262	284	403	380	205	179
AAAGCACATTGGCAAGACCT	289	570	625	664	611	808	594	298	529	509	663	254	216	213	299	146	269	784	679	179	222	448	417	259	154	365	165	448	305	333	304	179	349	449	267
AAAGCACCACATCAGATGAC	227	564	716	635	578	775	493	268	398	415	526	249	256	180	278	212	249	826	720	301	222	348	350	208	182	332	184	506	545	623	600	432	345	668	377
AAAGCACCACGGTCAGATGG	171	135	121	155	112	260	172	48	174	111	189	83	90	83	173	91	101	134	110	98	111	138	142	64	96	135	80	74	109	41	130	240	167	110	92
AAAGCACTAAATGCTGTCCG	191	536	684	521	551	672	561	384	490	828	569	262	158	226	297	289	215	685	830	232	225	331	419	273	171	358	221	421	524	518	709	420	336	886	605
AAAGCACTGATGAACTAGCA	267	139	214	334	141	223	175	207	190	470	398	221	96	195	202	148	136	302	182	54	104	287	132	121	74	156	112	96	41	188	110	133	177	151	39
AAAGCAGAAAGATGTCGCTG	390	118	175	133	103	208	154	161	262	277	323	152	166	167	272	135	199	61	149	154	138	279	322	172	100	165	136	92	84	103	63	105	330	168	127
AAAGCAGAGGAATCAGACCC	894	1981	2041	2246	2029	2390	1945	1222	2006	2052	2281	797	641	1008	1106	686	1042	1804	2331	794	854	1473	1449	721	579	1444	657	1760	1595	2105	1724	1288	2196	1726	1431
AAAGCAGGACCCAGAATGGG	556	1230	1439	1205	1371	1415	1303	782	1434	1386	1150	649	505	440	932	578	495	1804	2212	557	494	896	867	630	385	774	484	1294	858	1229	1177	951	979	1274	1081
AAAGCAGGTCACGATAGCGC	380	705	987	965	995	823	967	379	779	693	1030	410	289	273	537	330	379	483	759	315	347	593	599	294	242	428	295	391	410	610	636	670	989	421	545
AAAGCAGTCAACACTGCCCA	242	410	768	623	859	588	657	426	497	544	681	376	206	255	358	280	283	859	668	222	241	332	315	198	161	370	235	416	380	455	338	422	502	387	233
AAAGCAGTGAGTGTCAACGA	570	1110	1292	1747	1198	1420	1203	849	904	1179	1541	676	518	504	792	412	476	1481	1710	435	430	1083	785	411	446	603	437	878	787	1051	675	862	954	850	828
AAAGCAGTGGTGATAACTGA	256	396	631	447	502	481	517	327	402	375	404	257	220	220	332	164	189	662	476	192	174	375	419	204	119	260	196	367	363	349	366	233	342	558	280
AAAGCAGTTTGTGTCCGACG	479	298	487	338	465	313	474	224	355	707	507	276	227	246	386	249	246	515	331	163	263	456	427	233	212	305	130	270	227	302	313	308	363	308	216
AAAGCATACGCATATCAACT	265	78	153	85	83	59	166	68	109	168	181	89	127	30	156	96	92	128	103	102	82	206	227	148	87	92	101	14	63	4	101	67	17	120	42
AAAGCATATCCCTATATGGA	246	408	563	689	455	515	461	200	495	473	574	205	143	159	212	103	168	448	276	194	165	262	233	167	166	292	133	328	394	353	583	321	229	337	227
AAAGCATATTCATATCACAC	484	589	695	811	746	993	690	536	705	765	924	368	338	467	433	285	331	830	1753	262	393	547	400	354	231	497	270	837	854	853	936	675	1190	895	643
AAAGCATCAGAGTTATCCAG	369	717	911	800	905	885	728	471	827	821	797	276	265	358	524	339	291	1115	1255	353	464	613	515	292	268	582	294	617	593	743	737	464	1064	555	453
AAAGCATCCTCAATCCCGAT	211	465	435	625	489	485	443	201	280	603	313	153	198	184	312	219	276	622	798	141	159	317	317	158	137	263	111	335	277	315	217	320	475	420	413
AAAGCATCTAGACATTCCAA	249	304	469	483	534	439	624	327	406	584	510	268	261	234	355	216	232	669	839	188	266	469	294	222	207	362	154	273	201	318	151	256	232	356	264
AAAGCATGTTTATCTGAACT	346	459	581	644	747	593	612	247	560	607	525	215	299	197	358	329	261	881	581	193	260	496	390	247	211	350	222	479	420	397	696	309	485	731	372
AAAGCATTCCTCCCTAGTAA	320	567	673	840	830	757	781	276	644	684	616	227	316	253	384	304	247	750	799	290	345	465	590	323	173	306	211	434	310	434	297	415	344	425	374
AAAGCATTCGGTAAACATTG	441	150	194	95	103	212	201	143	200	330	309	134	183	183	210	214	170	128	56	156	152	337	363	120	106	146	69	162	130	238	172	111	335	404	115
AAAGCATTGAAACGATATGA	348	423	766	573	615	741	763	303	470	911	956	239	248	314	444	300	263	484	684	203	289	387	485	223	205	380	198	479	413	659	463	419	550	472	484
AAAGCATTGCGTACTAACCC	719	374	417	574	311	515	309	248	438	438	701	298	260	259	409	218	306	404	471	217	282	404	473	200	284	390	258	277	391	331	432	223	343	227	241
AAAGCATTTCATGTGCACCT	468	657	828	1079	899	874	798	391	519	634	683	290	335	300	507	348	412	809	1118	363	397	742	666	330	208	465	285	558	684	825	715	539	719	591	625
AAAGCCAAAACTGATGCTGG	456	702	1065	983	845	1084	1172	614	1026	1049	810	497	353	390	515	473	414	1346	993	336	368	781	681	365	319	586	334	1178	639	1127	693	592	1007	1281	658
AAAGCCAAAGAGGCTCAGTG	206	460	596	407	349	560	581	403	272	521	378	153	191	284	341	153	198	469	547	203	204	442	319	213	154	338	167	405	524	467	620	335	476	652	505
AAAGCCAAATTATGTGTACA	236	664	777	694	697	702	764	330	603	628	530	180	233	230	302	261	160	383	554	253	245	354	321	168	142	336	147	457	438	555	529	281	601	852	472
AAAGCCAACAAGTTAGACCA	594	454	409	416	417	345	367	312	435	636	936	396	284	342	354	342	446	247	349	353	335	501	620	361	277	343	224	324	280	394	365	271	440	560	153
AAAGCCAATATAGTGATCGG	283	525	614	549	491	597	627	338	643	422	565	179	149	257	199	235	178	450	704	203	203	327	416	207	122	414	158	399	170	249	149	138	377	306	335
AAAGCCACCATTACCAGCAG	205	458	658	481	564	782	643	395	594	571	609	266	192	349	325	309	325	716	599	204	294	445	334	232	161	359	151	377	333	500	372	448	294	459	246
AAAGCCACTTCTACAAACAC	362	938	970	919	844	1064	1088	592	1039	876	1298	304	418	355	482	293	369	714	624	428	401	550	536	279	215	659	228	437	359	503	502	257	528	478	271
AAAGCCAGCGACGCTGATGT	493	902	1298	1174	1209	1123	1377	524	886	947	996	451	455	542	666	423	570	1876	1604	563	481	769	731	529	428	665	394	780	512	766	647	667	727	982	779
AAAGCCAGCTCCATCGACAC	790	1507	1938	1775	1930	1971	2088	984	1691	1999	2381	713	637	776	1141	717	735	1518	1691	717	715	1091	1259	721	504	1227	644	1941	1669	1950	1744	1442	1796	1913	1531
AAAGCCAGTCCTCTTAAAGT	328	375	523	450	434	461	410	219	361	588	801	301	161	216	338	263	255	576	609	241	183	451	337	223	203	403	199	311	283	438	334	191	228	641	306
AAAGCCATATGTATCCCTGA	571	849	710	1202	916	875	835	595	899	861	916	359	399	299	515	423	441	482	199	427	418	858	655	420	365	624	325	357	281	585	620	201	196	318	264
AAAGCCCAAACAGCCAAGCA	649	1732	1931	2354	1789	1930	2018	1273	1760	1993	2303	829	728	829	1015	890	807	1995	2559	786	793	1142	1202	813	623	1084	728	1755	1690	2038	1760	1794	2240	2205	1383
AAAGCCCAATGCCATTCAAG	452	769	789	1241	804	1119	834	490	667	1040	1028	378	378	412	530	355	412	1848	763	429	459	515	622	352	317	480	296	1135	630	1030	704	525	704	890	648
AAAGCCCAGGAGTATGGGAG	165	357	433	479	361	354	406	275	259	288	761	188	198	211	193	234	206	293	345	116	179	215	177	134	126	233	103	404	253	324	313	217	383	406	279
AAAGCCCCCATACCTGAATG	259	375	655	407	605	441	675	303	445	510	721	223	244	236	291	183	282	762	581	193	184	339	368	229	125	206	173	393	314	321	393	215	595	481	354
AAAGCCCCTGAAATCAACAG	239	123	193	122	146	252	124	105	118	359	491	249	156	85	244	118	202	521	328	104	117	183	192	105	84	204	131	137	79	133	114	30	113	92	27
AAAGCCCGCTCACTAGACGA	650	803	973	825	891	787	1123	622	723	1043	1188	465	387	311	735	510	576	1246	1092	421	554	651	616	566	315	582	295	673	579	718	682	663	696	763	666
AAAGCCCGGACCGACAAACA	458	1006	1278	1170	1452	965	1292	589	1253	1051	1314	463	505	518	627	364	489	1677	1591	452	502	784	760	409	332	733	480	922	563	1040	790	834	1333	669	791
AAAGCCCGGTCATCAGCGTG	301	681	643	650	548	715	675	468	465	531	779	355	302	385	468	338	270	766	585	225	243	385	457	306	160	381	206	701	606	464	509	396	446	502	574
AAAGCCCGTAGCCATATGAG	315	527	657	799	821	630	691	256	544	655	578	361	243	194	361	255	378	781	705	273	302	468	569	242	235	487	256	205	112	336	132	390	254	265	158
AAAGCCCTGTCAATTGCACC	248	385	482	833	375	705	536	321	372	613	468	178	212	161	388	164	181	631	699	248	259	446	326	232	161	260	141	200	468	243	604	402	504	282	241
AAAGCCCTTCAGAAAAATGC	221	312	585	466	310	463	584	268	419	356	429	176	96	152	228	197	267	469	695	148	239	333	246	153	187	281	182	418	316	347	435	497	821	628	293
AAAGCCGAGAAGTTTCCACT	262	223	329	380	318	285	343	169	194	436	407	162	185	220	295	188	160	297	183	122	151	356	279	141	143	197	89	233	70	144	94	209	121	282	125
AAAGCCGCATGACCGAGACC	472	1280	1034	1157	1050	1666	1107	701	1116	973	1156	485	376	384	671	412	395	1304	1274	468	429	666	733	414	320	566	391	822	757	700	799	523	813	1086	810
AAAGCCGTCCTGTCCGACAT	547	1155	1203	1541	1237	1494	1495	725	1254	1116	1398	574	527	438	668	451	400	1513	1951	451	457	854	755	508	358	616	414	822	817	940	958	978	873	987	995
AAAGCCTAACCACGTACACT	569	704	969	803	1130	794	861	434	809	1156	970	412	386	389	517	386	488	857	1748	369	499	572	635	400	258	473	352	500	347	545	455	175	445	384	435
AAAGCCTAGAAAATCAACTG	613	1041	1647	1600	1624	1616	1514	846	1438	1368	1887	671	608	702	948	670	688	1578	2204	620	614	1196	908	585	599	720	568	969	1089	946	1130	1608	1295	1369	901
AAAGCCTATTACCTGGCATG	467	387	695	406	600	519	416	317	407	698	560	232	271	205	357	201	199	263	422	217	277	571	501	196	222	455	169	324	263	395	554	278	572	285	262
AAAGCCTCAATTTATACCAG	217	383	569	369	460	429	494	192	517	514	627	221	133	194	244	186	208	494	294	210	138	423	326	160	116	235	204	194	326	378	455	255	326	367	305
AAAGCCTCTACTTCATTACG	319	730	734	1095	539	922	708	380	510	720	950	374	328	424	466	324	425	935	674	338	329	483	518	311	238	508	282	355	371	540	385	647	354	565	428
AAAGCCTGGCTACATAACAG	312	543	589	779	613	745	675	515	666	800	644	219	261	185	410	548	150	642	538	259	264	444	334	240	144	266	228	363	361	440	367	346	359	439	402
AAAGCCTGGGCTTGAGCCAG	388	581	651	1100	578	656	729	457	626	735	661	231	245	234	387	283	357	418	488	264	249	482	380	272	188	302	193	389	382	498	439	419	481	464	320
AAAGCCTTCAGTGTTCACAT	174	335	381	366	258	330	450	220	406	296	370	161	201	217	161	122	228	456	662	141	185	246	260	167	107	238	112	301	167	249	176	257	289	235	354
AAAGCCTTCCAGCTTGCCAG	543	1364	1733	1617	1720	1824	1731	887	1546	1657	1750	636	474	691	870	618	668	1579	1621	590	673	1002	1151	644	411	850	414	1125	1170	1262	1358	1091	1121	1567	1456
AAAGCCTTGTGTTTCAAGCT	192	372	645	519	655	551	421	276	471	773	535	227	313	151	307	244	189	399	674	214	176	240	417	177	189	259	140	308	346	252	319	513	236	327	341
AAAGCCTTTACCGGTCGACA	339	538	755	620	981	784	669	517	673	785	646	419	306	478	726	388	498	1013	1162	400	276	467	408	286	270	509	320	668	619	879	481	369	634	804	554
AAAGCGACGTAGGCATACTT	653	1530	1598	1824	1687	1941	1662	916	1569	1451	1790	633	652	482	900	830	536	1715	2028	589	657	1097	1071	519	453	632	515	1719	1453	1664	2051	1992	1845	1878	1384
AAAGCGAGTTCAATCTCTTG	421	604	677	824	539	919	587	341	513	556	1026	379	278	361	521	240	311	886	1305	272	271	551	661	275	179	439	262	493	429	374	320	657	438	572	344
AAAGCGATTGAAGCAAGCCA	803	1757	1931	2036	1690	1950	1771	993	1565	1708	1759	647	698	667	946	586	712	2023	2057	664	752	1001	1068	685	527	993	582	1207	1145	1249	1472	1530	1472	1041	1247
AAAGCGCAAGAGCCAGTCAA	338	696	712	705	832	957	696	488	670	804	998	304	273	372	667	289	228	1287	1303	383	361	568	476	328	247	529	246	744	586	684	601	744	707	756	507
AAAGCGCAAGAGGACCCGTA	322	624	793	823	715	674	741	580	652	548	880	298	293	311	347	249	298	798	734	243	253	499	521	191	200	403	218	442	552	574	841	627	946	640	517
AAAGCGCACGAACTCCACTC	242	567	571	628	858	605	521	537	385	472	750	319	162	264	186	219	219	696	409	228	186	226	303	166	139	258	164	397	377	572	440	487	487	386	438
AAAGCGCGCGTATTTAGCTC	234	72	75	126	93	70	84	102	110	228	381	125	112	68	296	113	131	68	175	104	124	261	185	153	59	156	117	269	108	199	152	264	87	116	209
AAAGCGCTTCTGTCAATATG	209	366	316	517	306	526	311	224	340	418	327	184	158	163	195	200	149	511	219	125	124	343	293	123	80	238	102	387	358	316	298	230	327	526	347
AAAGCGGAGTGGACGACTGG	728	932	1621	1340	1650	1476	1655	967	1382	1973	1637	655	563	483	747	600	621	2032	1799	505	597	998	996	589	384	932	526	1017	820	1101	923	912	920	1011	882
AAAGCGGCGACTTCTGTGTG	272	331	301	183	238	392	320	202	261	347	372	158	179	197	306	125	162	375	509	194	166	299	372	129	139	261	144	267	258	271	286	219	462	296	230
AAAGCGGGAATAGAAATAAG	474	728	1176	883	826	976	952	621	654	833	972	401	414	407	570	380	555	1260	1273	412	465	780	666	335	305	634	365	977	895	1093	969	822	807	1047	770
AAAGCGGGAGGGAGTTAACG	240	305	442	323	387	438	466	260	331	416	636	189	133	140	228	287	160	993	473	142	215	365	309	114	188	244	116	256	129	331	290	367	481	345	261
AAAGCGGTCACCTTCCACAT	710	862	1006	879	931	1096	1116	795	820	1050	1829	510	539	545	946	561	578	811	1156	545	601	861	775	408	368	717	498	403	577	519	389	537	585	823	440
AAAGCGTAATCAGAAGACTA	470	884	1102	897	1222	1051	967	669	802	1239	1300	443	343	571	662	426	486	1008	1006	431	520	727	686	358	308	658	370	854	802	1175	961	685	875	1185	846
AAAGCGTCCTCAATCACTGT	361	575	506	665	688	573	549	380	497	627	686	315	269	340	408	431	334	1049	820	370	381	653	487	366	338	425	299	405	390	631	526	678	510	528	381
AAAGCGTGAAAAGAGAACAT	404	435	669	455	693	542	517	311	486	779	744	214	255	321	338	252	254	252	492	186	195	395	438	251	185	240	220	204	175	197	151	173	220	228	228
AAAGCGTGAATCCAACTGCT	713	1312	1690	1680	1620	1889	1742	901	1396	1497	2061	623	577	568	996	660	718	1986	1885	679	612	1074	1049	609	487	984	539	1072	828	1197	1126	886	968	1226	1133
AAAGCGTGACCACAGATGAG	191	300	347	544	262	537	396	274	225	445	672	173	160	150	286	200	255	569	486	245	147	318	372	161	108	350	171	279	299	361	386	404	591	565	301
AAAGCGTGATCTTGCTGGGT	835	1142	1647	1296	1378	1379	1466	829	1480	1632	1687	684	657	659	919	655	756	1548	2033	732	592	1259	1017	688	498	931	508	972	915	992	1092	862	1261	1081	973
AAAGCGTGTGACAAACTCAG	196	378	405	439	288	356	323	291	392	385	520	242	217	239	274	238	162	745	663	152	163	414	318	209	147	246	132	435	172	432	190	277	114	374	302
AAAGCGTTAAGATTGAGGAA	472	813	821	1004	1164	859	1282	464	785	804	1239	529	373	392	608	422	473	814	1478	450	490	732	865	415	326	727	401	612	571	762	560	546	596	872	455
AAAGCTACCATTCTTATATG	381	594	654	729	815	751	665	321	609	762	648	243	398	209	403	423	285	769	923	249	274	506	533	300	203	362	171	494	502	576	588	340	266	446	489
AAAGCTACTATATCGCCACA	796	1497	1667	1957	1410	2217	1636	1024	1307	1707	1760	745	670	808	1063	608	776	2093	1913	652	736	1042	1203	665	559	1213	555	1752	1459	2015	2125	976	2017	1698	1776
AAAGCTCCAATAATCAACAG	574	843	1221	1183	1263	1064	1139	510	834	1166	1335	558	414	692	648	329	567	1069	1352	377	434	780	798	380	304	705	336	981	664	1188	803	705	791	1019	558
AAAGCTCCACATATAAATGG	256	72	110	131	113	92	116	84	97	192	140	115	71	83	142	128	110	151	153	80	103	119	159	68	54	97	32	85	131	142	124	85	51	106	160
AAAGCTCCTACACGAAAGAG	382	669	1077	1106	1084	889	1099	507	851	723	864	360	443	422	611	388	484	865	1015	382	311	725	505	415	209	553	333	727	444	1004	652	587	899	790	542
AAAGCTCTAATGAATCATTG	383	363	538	621	299	617	474	235	471	648	717	369	324	422	392	224	243	788	771	296	281	338	361	243	134	389	201	352	285	410	712	355	775	492	403
AAAGCTCTTCTTAAATACAA	439	684	1014	1123	801	863	905	393	627	558	767	426	305	414	331	294	323	997	888	311	280	604	437	252	257	432	236	535	716	641	810	550	721	666	587
AAAGCTGAAGGACACAGCAG	578	569	757	673	926	737	952	497	875	979	1100	394	571	502	624	460	488	618	1213	459	486	720	787	431	363	664	304	577	379	855	642	759	798	587	681
AAAGCTGACAGTGACACTGA	425	928	1164	1253	1307	1076	1266	606	927	1008	1195	313	392	240	672	356	563	1362	1289	317	392	710	544	397	280	655	334	1177	913	1133	1113	1076	1404	1546	1263
AAAGCTGATACTCTCCACTG	281	592	701	530	572	678	640	243	566	574	488	266	255	199	432	258	240	505	782	173	231	305	309	177	163	346	155	542	450	536	489	347	921	754	329
AAAGCTGGCAAAGAAAAAGA	168	158	165	184	160	202	150	122	198	174	204	199	99	98	164	122	69	340	267	158	95	258	211	117	97	146	93	123	137	152	116	100	160	187	133
AAAGCTGTCAAAGAACCTCT	489	600	948	889	1097	983	964	523	704	1180	823	397	404	540	704	500	403	1403	1348	488	487	836	939	337	267	666	364	975	646	1084	1068	1312	1226	1331	1031
AAAGCTGTGCACACAGTCAG	440	814	787	1074	868	1383	1025	488	713	993	1083	351	286	314	646	307	534	1653	1722	320	499	729	452	379	400	588	354	1040	809	1013	801	615	795	1254	868
AAAGCTGTTACATTCCCGCT	681	1399	1520	1316	1457	1519	1413	957	1379	1222	1370	523	519	648	786	543	596	992	1172	445	542	922	699	571	301	698	469	1299	1021	1461	1110	1432	1344	1111	1108
AAAGCTGTTCATGTGAACCA	722	1127	1593	1366	1445	1339	1775	706	1232	1434	1870	719	582	867	921	759	733	1899	1491	572	693	1004	952	637	476	847	592	1216	1237	1538	1854	1035	1396	1765	1434
AAAGCTTAACCATGTTGCAG	385	641	739	713	850	780	719	493	752	736	727	434	295	339	480	287	385	637	809	331	298	480	474	290	224	387	183	661	791	829	968	564	478	915	605
AAAGCTTACCTGTTCTGTAG	597	218	382	278	410	333	374	293	381	447	541	276	248	232	459	215	292	116	314	239	264	446	486	250	158	275	156	199	129	139	346	184	185	249	105
AAAGCTTATCGGTTACGAGA	763	1799	1711	2430	2068	2295	1783	1515	1892	2400	2360	511	492	539	575	710	622	951	1219	523	618	1069	1050	507	350	878	455	316	413	391	317	443	601	611	529
AAAGCTTCCGAGCCTATCCA	668	1345	1469	1394	1418	1545	1265	968	1227	1440	1636	609	635	554	952	566	664	1691	1200	578	598	1118	891	596	432	760	462	985	939	945	1084	968	1248	1349	799
AAAGCTTCGGGTGATATTGG	239	305	528	396	428	366	476	248	409	402	478	184	152	247	271	199	180	420	758	182	179	327	312	154	155	278	156	279	477	349	328	150	641	505	260
AAAGCTTCTGATCTGAGTCC	211	324	507	387	469	563	361	204	357	500	425	145	122	141	235	138	150	531	612	165	225	330	359	245	136	255	135	201	205	231	188	295	963	374	368
AAAGCTTGTACACCTTCCGT	342	409	539	633	561	520	508	270	400	652	868	344	273	300	374	259	321	464	864	286	297	554	498	229	188	439	261	489	235	503	325	436	331	342	283
AAAGCTTTAATGCTAGCGAA	711	385	499	614	524	469	342	286	410	600	851	342	359	344	506	355	426	766	610	342	333	633	512	308	255	507	423	305	243	238	262	205	409	323	136
AAAGGAAACTAGTGTTTCAA	502	1016	1386	1849	1370	1343	1275	494	786	919	1520	354	422	470	572	348	407	1036	1248	350	372	741	740	340	383	604	365	620	610	559	601	432	1279	646	544
AAAGGAAATATTTATCCGGT	206	240	379	290	385	211	354	216	216	253	343	109	116	118	172	107	240	325	504	87	147	235	243	108	85	221	77	271	170	210	241	211	324	248	171
AAAGGAACTTGGAAAATCGT	671	769	1274	1413	1177	1192	1004	556	938	1174	1180	555	413	569	778	578	532	1038	1424	462	635	961	912	548	414	731	483	832	879	816	1160	879	699	1251	673
AAAGGAAGCCAACAATTATG	523	968	1540	1123	1303	1242	1595	683	987	1459	1645	597	539	521	732	607	683	1886	1394	637	465	858	845	483	423	893	496	1303	793	1384	923	1223	1269	1069	864
AAAGGAATGGAGTCTTCAGG	381	568	979	706	1082	683	695	337	612	735	520	357	229	310	446	334	448	721	777	274	287	539	484	235	234	403	235	722	558	731	752	398	639	599	622
AAAGGAATTAGCTAAAAACA	268	538	596	635	501	587	599	341	402	523	682	280	296	302	283	232	349	773	751	238	170	493	400	190	174	364	154	585	479	669	615	657	418	720	562
AAAGGAATTTGCTTGTTCCA	558	873	1099	1339	1092	1029	1113	693	883	1072	1337	513	332	563	580	545	444	1400	1141	398	486	636	847	405	394	669	386	829	1043	915	1349	777	1197	1388	943
AAAGGACAAAGCTGGTACCG	408	633	751	626	750	790	622	450	660	835	864	372	248	542	455	393	421	778	822	348	368	478	545	294	244	489	224	643	528	617	652	545	556	537	725
AAAGGACAACTACTCAAAAG	543	215	334	230	292	234	230	105	207	411	559	376	366	359	383	464	374	325	485	253	332	526	505	323	213	385	204	1800	1842	2450	2663	3175	3467	1801	1758
AAAGGACAGAAAGGCAGTGT	473	669	665	524	551	492	564	343	664	756	930	358	289	331	483	388	310	772	987	284	230	609	546	258	186	397	227	177	216	225	204	326	312	315	294
AAAGGACCCTCAAAGGACGT	291	385	347	455	489	402	453	415	390	396	370	213	156	248	252	162	187	955	483	219	214	467	471	168	153	302	126	253	234	397	173	332	319	322	263
AAAGGACCTAGAAAAACAAG	440	498	545	591	459	521	574	509	433	722	650	401	324	212	427	425	407	1169	649	345	391	620	602	300	224	434	222	593	462	445	506	904	515	848	551
AAAGGACCTCAGGATGACCC	350	514	673	657	634	611	638	414	500	601	715	282	285	360	413	258	293	537	550	289	386	485	466	207	208	328	230	532	613	544	662	611	926	658	517
AAAGGACGATAAACAGATCG	621	922	1208	1298	1148	1014	1128	617	1257	1087	1342	524	368	387	745	551	405	1698	1509	415	657	788	642	486	321	719	417	888	654	1036	662	1181	641	982	577
AAAGGACGGCGATTACCTAA	291	85	130	136	67	118	106	95	46	152	246	96	119	111	151	91	94	41	174	107	89	161	225	99	50	106	23	49	19	82	54	79	3	22	28
AAAGGACTCTACATCAACCG	919	1517	2086	1944	1976	1909	2131	1160	2037	1801	2086	854	608	886	1072	851	800	2068	1797	816	906	1248	1331	792	615	1219	720	1467	1175	1633	1519	1225	1333	1998	1156
AAAGGACTGAAGCTTAAACT	459	852	1108	692	806	846	918	390	848	722	1184	485	280	372	592	340	371	948	908	351	362	566	656	315	287	509	330	757	641	750	731	693	1508	958	748
AAAGGACTGGATTACTAACA	244	470	619	509	474	606	523	313	496	485	491	312	215	222	302	227	233	744	682	283	180	374	403	230	206	353	157	484	520	511	556	397	425	443	402
AAAGGACTTCGGCTACGGCG	134	213	471	270	295	369	349	118	352	274	321	176	98	175	148	139	90	280	557	110	115	167	148	82	84	144	90	114	97	152	127	22	103	99	106
AAAGGAGAACGTCTAACGAG	585	511	750	868	811	720	744	330	597	771	1151	227	325	297	495	372	363	340	1226	332	333	758	432	301	305	424	300	558	518	787	515	648	407	609	683
AAAGGAGCAGAGCAAAACCG	510	306	788	587	979	392	564	294	446	542	918	248	241	393	450	260	430	658	433	307	306	633	477	299	209	458	218	248	117	439	189	152	403	207	135
AAAGGAGTCAAGATAACTGA	227	467	768	683	600	559	573	341	545	519	668	351	170	210	260	268	214	526	849	258	324	456	488	202	167	434	235	395	238	307	342	661	513	333	296
AAAGGAGTCTCATTTACAAG	246	394	561	528	456	503	605	404	448	409	483	184	235	252	404	162	291	479	724	248	248	488	324	145	82	256	150	298	352	342	393	311	505	388	436
AAAGGATAAAGAATTAGTTG	498	739	725	891	1077	930	896	512	633	794	1011	235	288	436	349	270	299	1228	1318	222	342	452	298	347	218	510	237	626	547	560	452	527	606	858	376
AAAGGATCCTGACACTCGCG	663	882	958	1534	899	1285	1278	605	1012	1142	1262	609	488	471	805	488	703	1137	1290	515	482	775	1017	469	444	792	416	1225	907	1039	1225	649	1089	1208	755
AAAGGATGATCACAATGTTC	699	779	1174	924	1081	1303	1102	592	1176	1349	1425	429	434	509	660	529	576	1486	1651	494	444	840	824	504	397	835	498	745	454	703	564	668	744	757	463
AAAGGATGGAAAATACAGCC	406	118	117	63	98	138	114	88	167	160	256	242	239	168	242	162	153	187	151	112	164	323	352	92	115	176	89	80	113	124	74	126	314	170	79
AAAGGATGGCCTGATTAACG	639	907	1334	1462	1097	1313	1018	537	1358	1230	1402	502	552	550	749	635	656	1388	1817	418	501	893	812	462	428	784	431	1119	808	1330	1217	573	763	1231	682
AAAGGATTCAGTGACCACAA	636	1106	1543	1124	1314	1303	1494	949	1211	1568	1461	681	512	657	780	673	680	1570	1810	438	757	910	831	465	458	860	405	1047	926	1064	918	1255	1010	1322	816
AAAGGATTCTGTTGTAACTC	517	707	998	761	824	919	1096	579	1033	906	1034	438	422	488	596	415	423	1333	1284	390	364	760	796	310	264	616	350	979	656	826	773	769	462	1053	726
AAAGGATTGACAAGAACTGA	502	906	940	806	1053	1041	962	595	757	1070	1284	417	379	512	644	453	498	1509	1171	425	465	565	542	341	269	739	395	700	705	666	923	593	928	799	538
AAAGGATTGTGCTCTGACTG	511	768	977	944	1236	980	1061	448	730	930	970	424	467	544	752	479	542	1202	1178	400	414	852	722	333	326	559	328	702	523	768	696	771	969	783	727
AAAGGATTTGACCAAACCTG	525	472	972	1086	1079	747	711	513	731	845	772	519	272	273	481	283	401	387	444	275	321	548	419	256	230	381	190	492	301	477	504	744	455	394	403
AAAGGCAAACCGCTTCCGAG	572	1116	1293	1211	1202	1321	1244	663	858	1130	1305	468	492	525	803	414	545	1683	2082	491	484	843	997	436	391	860	497	799	966	774	986	1189	710	1048	799
AAAGGCAATACGTACCACTG	743	880	1670	1434	1682	1466	1455	928	1291	1164	1809	702	386	575	684	540	628	2010	1192	594	650	943	910	471	459	903	546	1005	917	1040	1128	1442	1539	1164	1179
AAAGGCAATGTCAAGACACA	189	496	665	481	584	652	525	306	560	453	581	143	147	189	272	198	191	551	687	203	268	337	334	203	130	352	190	579	361	426	451	277	721	730	524
AAAGGCACCAATAGACACAT	255	459	541	345	486	583	506	359	419	563	524	184	276	201	296	230	273	487	1027	267	162	318	441	195	185	352	257	270	289	373	370	409	610	377	521
AAAGGCACTGCTCAACGAGG	174	262	295	292	322	397	293	203	309	300	419	167	127	179	200	140	219	390	268	126	232	340	227	141	122	204	115	191	303	164	214	226	81	160	215
AAAGGCAGGCTAGTCACAGG	571	1142	1384	1339	1484	1174	1606	736	1153	1325	1577	634	537	578	835	679	615	1570	1932	606	545	971	955	539	430	1021	511	1186	857	1161	1135	893	1341	1105	889
AAAGGCAGGTATAGCAACTG	352	550	1018	872	853	792	1003	371	821	690	915	299	291	294	488	299	281	748	1178	371	283	507	474	238	154	304	304	692	379	687	627	648	461	771	427
AAAGGCATAGAACATGGACG	274	469	439	469	426	501	395	299	362	454	497	208	253	179	327	166	268	432	623	183	284	269	372	184	167	259	185	384	355	337	573	530	394	503	418
AAAGGCCCAAGCTTTAGATG	613	1238	1399	1296	1416	1238	1269	936	1034	1162	1339	532	396	548	690	414	436	1627	1574	447	510	1008	698	474	326	662	293	977	860	918	1012	992	1082	1614	750
AAAGGCCGGACTATTGCCAC	161	255	433	412	433	421	348	200	242	306	445	169	197	188	221	235	116	543	420	198	140	330	284	122	125	216	174	261	201	286	196	541	120	368	234
AAAGGCCTCCAAATAGACGT	448	939	893	1179	857	1252	725	616	798	788	920	343	317	430	574	330	439	1405	930	428	480	714	514	365	289	570	340	867	834	885	887	1505	1282	1097	950
AAAGGCGAGTAAAGGCCAGT	340	856	695	884	494	796	674	389	561	700	803	333	313	301	481	317	324	800	646	250	299	418	327	259	180	419	242	502	278	285	612	163	367	516	353
AAAGGCGATTCTGACCGGGT	134	271	316	315	393	271	358	167	228	334	279	149	135	82	203	90	169	203	682	155	93	189	204	65	69	175	149	169	262	125	215	150	172	192	133
AAAGGCGTCATCAAATGTGC	376	584	770	672	830	816	811	530	530	724	984	242	352	229	317	311	310	543	664	244	250	380	464	248	232	383	230	649	665	646	813	531	500	853	559
AAAGGCTAATCAGTGCCACA	171	474	486	515	374	506	342	325	329	427	630	162	125	258	209	169	151	554	517	103	179	330	253	157	102	215	95	344	323	479	446	279	371	327	369
AAAGGCTATCTCTCTTAAGG	384	431	632	448	544	613	566	279	439	426	710	234	225	218	291	317	327	421	459	212	220	438	401	208	135	248	239	243	230	251	251	166	277	333	236
AAAGGCTCACAACAGGCCCG	131	311	444	370	349	433	329	287	313	395	379	243	149	291	273	118	237	455	480	182	151	236	336	166	106	208	135	200	225	157	317	101	208	273	326
AAAGGCTCACATATCAGTCA	748	1486	1980	1524	1755	1967	1428	1178	1764	1995	2043	679	654	727	989	783	798	1777	1832	742	853	1308	1067	644	529	1097	759	1561	1134	1170	983	893	1069	1834	1366
AAAGGCTCGTGATATTCCGT	221	369	503	443	474	535	439	211	379	396	287	225	98	168	248	166	159	550	408	115	135	258	293	113	163	194	100	519	451	578	574	760	930	819	525
AAAGGCTCTCAATTCTCATG	312	391	491	461	402	443	374	326	440	365	558	254	217	141	254	188	247	642	792	186	233	343	302	213	113	264	134	421	303	631	245	183	258	373	312
AAAGGCTGACTTAGGCCTAG	262	545	570	834	433	633	602	306	565	489	574	321	146	257	521	210	322	777	668	256	264	437	360	178	169	335	233	572	472	467	419	1172	746	751	563
AAAGGCTGCTGATGACACCT	586	921	1212	836	1027	1091	1348	698	964	1547	1248	436	488	594	880	402	515	1638	1352	468	545	807	770	402	356	860	320	1057	1166	1113	1527	1234	1273	1748	971
AAAGGCTGTTATTGAACAAG	430	642	774	1015	958	943	911	553	606	761	926	360	281	377	487	397	286	1170	993	374	375	741	536	379	254	591	303	618	509	693	592	876	455	805	606
AAAGGCTTATACATGTCCCA	320	270	230	332	305	355	276	202	288	346	405	206	159	134	283	126	154	65	61	130	115	331	220	128	136	139	108	64	75	97	127	111	125	81	47
AAAGGCTTGATCGTGCTCAC	184	266	464	383	433	271	325	124	297	275	210	145	103	142	237	148	138	341	598	135	150	251	325	129	82	211	96	335	209	262	255	567	336	255	341
AAAGGCTTTCCGTAGGAGTG	553	966	1323	1255	1218	1499	1301	670	1084	1021	1470	530	429	342	573	349	589	1431	984	414	564	796	728	413	346	588	392	754	1008	922	842	896	1021	1321	815
AAAGGCTTTGAGAAGGACGT	258	275	356	316	335	392	326	212	211	413	374	255	177	213	206	211	234	584	448	177	117	334	248	109	150	297	202	292	147	284	210	211	428	268	171
AAAGGGAAAAACTACCAGAA	295	446	739	532	560	703	663	236	311	607	614	207	279	280	372	208	246	1070	664	219	176	360	439	240	193	383	139	600	474	612	688	535	562	514	432
AAAGGGAAAACAGGCCGAAG	234	64	109	119	110	107	117	31	147	156	263	58	74	118	88	70	62	46	93	56	84	199	231	79	86	74	92	124	56	136	13	48	159	131	13
AAAGGGATCTGAGTAGTCAT	535	894	1091	1185	1115	1034	1010	548	630	1449	965	528	340	454	545	364	374	1126	1294	353	437	703	633	350	304	642	356	655	742	778	701	459	696	1000	754
AAAGGGATGAGGACTCGACT	671	961	1358	1303	1240	1384	1207	706	1233	1128	1406	451	391	497	747	394	467	1243	1630	458	449	998	775	414	339	746	337	685	647	1066	998	816	876	864	928
AAAGGGCAGTCCCCACTGCG	456	753	985	1081	763	810	879	525	856	857	949	453	362	635	412	533	398	721	994	358	386	836	658	337	294	643	333	622	674	821	741	535	500	637	654
AAAGGGCATCTTACACGTCA	530	879	1260	1045	1476	1246	1143	660	1040	1527	938	542	379	424	677	469	352	1100	1431	403	511	656	711	367	317	643	404	583	381	577	641	679	1218	632	704
AAAGGGCCAGATACCAGACG	329	543	840	445	707	563	698	376	412	935	583	330	279	281	513	282	360	723	1132	363	313	460	423	254	203	412	213	555	498	651	422	584	420	692	396
AAAGGGCCTATACCAATGGA	288	645	756	539	796	633	755	344	687	650	702	328	321	301	380	202	289	754	698	264	328	486	531	230	169	330	144	596	451	645	610	432	418	726	435
AAAGGGCGAGAAGTCCAAGT	278	309	418	383	340	428	460	172	301	349	449	217	190	190	392	170	186	404	750	136	194	433	265	173	119	270	141	93	263	149	221	95	443	321	97
AAAGGGCTAGAGTTCTCCGA	863	1205	1887	1769	1811	1541	1613	999	1681	1778	1814	787	768	686	1134	689	805	1913	2268	684	668	1156	1128	529	433	967	486	1168	947	1391	1096	1084	1750	1590	1280
AAAGGGCTGTAAGGCACGTG	560	780	1053	892	875	1016	995	511	798	978	869	556	534	425	667	555	535	859	1692	453	510	784	741	474	413	630	380	1019	704	821	681	787	703	716	812
AAAGGGGAAAAGTTTGGTCG	319	289	501	437	574	318	535	226	506	508	398	245	226	247	286	227	182	400	903	150	222	494	500	139	137	247	197	406	216	456	278	266	355	314	378
AAAGGGGAATTTCCCCACAA	176	444	579	502	514	494	485	347	373	415	628	139	144	286	304	127	184	634	603	198	194	277	341	243	148	285	164	406	506	459	543	482	773	707	439
AAAGGGGTAGTATGGTACCA	306	529	861	675	873	726	691	389	548	691	679	304	311	280	472	219	382	825	562	264	376	539	512	245	233	445	292	301	490	379	720	559	458	743	372
AAAGGGGTCGTAAACGCAGG	184	272	301	385	262	396	267	312	260	340	377	155	97	177	147	91	169	468	241	116	147	358	274	144	115	195	112	253	216	270	297	183	395	270	171
AAAGGGTATCTTACCCCCCA	248	373	413	451	403	392	460	213	255	497	421	168	160	257	218	240	128	319	331	144	179	408	245	120	121	200	128	297	311	275	377	310	320	330	238
AAAGGGTATGAAGCTCCATA	246	486	681	650	463	722	594	302	725	518	514	245	154	307	253	250	282	991	797	268	196	380	403	180	191	411	224	325	620	485	541	489	416	542	458
AAAGGGTCAATAGAAGGACA	308	573	850	730	711	851	857	451	696	820	779	310	233	333	375	318	323	804	925	246	331	619	464	273	232	379	200	781	595	857	717	407	491	893	480
AAAGGGTCATGCATACAAAG	362	651	925	892	953	984	915	569	835	800	870	379	288	500	421	297	412	991	904	421	382	633	559	352	274	541	305	596	672	837	996	671	691	1291	877
AAAGGGTGAACACCAGTGAA	629	1244	1655	1571	1538	1391	1456	1277	1436	1456	1736	611	498	666	1027	563	637	2068	1782	537	592	724	961	562	466	828	352	1320	775	1528	1058	1475	1913	1667	1257
AAAGGGTGAACAGATCGCTA	144	182	397	408	411	344	380	187	238	503	305	136	88	125	168	225	150	342	248	118	103	200	212	96	97	212	90	203	122	260	188	188	226	381	155
AAAGGGTTCTTCAACTGCGA	370	562	738	751	601	868	682	529	560	654	688	210	306	305	325	273	215	706	591	236	395	460	332	274	182	443	217	500	243	488	228	264	188	492	364
AAAGGTAAAAATTGTGACAG	195	425	620	625	617	516	596	231	386	514	395	186	167	202	283	116	200	532	473	234	220	389	327	176	97	279	137	451	420	343	529	494	796	350	555
AAAGGTAAATGAAGGCTGAG	688	1177	1476	1646	1464	1567	1500	759	1447	1222	1399	651	558	712	840	782	687	1841	1869	529	562	1071	1120	504	377	781	443	807	1161	1018	1297	873	1330	1585	1136
AAAGGTAAGCTCCAGCAATG	563	1113	1650	1706	1492	1676	1353	884	1190	1310	1340	647	486	582	870	595	668	2207	1942	530	592	812	1030	579	519	828	513	1060	751	918	996	880	1307	978	1000
AAAGGTAGGGTTGTGCCACA	243	588	1842	968	2075	691	1661	449	527	961	1606	210	141	148	321	215	217	309	614	248	268	308	381	217	131	304	248	394	423	450	490	164	403	503	218
AAAGGTATGTCTTCCAACAA	243	654	704	637	785	572	676	329	433	568	711	214	179	244	335	230	298	334	872	255	278	515	455	246	182	388	217	481	581	517	672	423	671	757	479
AAAGGTATGTTTGGGAATGA	175	336	552	521	511	474	518	211	299	381	474	246	179	197	207	284	174	870	615	166	245	317	324	170	147	254	144	446	342	463	349	399	239	546	211
AAAGGTCAACATTCTACCAC	245	408	520	469	528	616	542	283	512	403	503	258	222	261	303	232	201	712	394	226	232	419	443	252	188	377	156	465	534	485	633	258	426	721	456
AAAGGTCAGCCAATGGTGTG	237	520	631	565	480	607	578	300	551	634	424	217	149	214	289	196	244	388	449	222	232	362	341	219	187	292	219	440	409	515	397	594	857	618	437
AAAGGTCAGTCCTCAGACGG	320	535	590	658	676	639	762	384	508	693	830	449	325	345	493	381	371	1158	1128	255	336	490	466	283	273	498	285	484	570	514	529	545	791	616	442
AAAGGTCCGATTGACATGGG	213	350	518	393	414	471	513	306	350	446	283	200	156	265	228	167	260	464	312	187	231	167	238	174	141	198	165	333	260	228	369	424	178	481	325
AAAGGTCTTCGGGTCCAACC	602	137	328	242	334	207	332	120	309	383	499	256	194	210	381	227	248	305	18	147	239	391	501	252	133	220	106	107	123	101	193	142	177	152	114
AAAGGTGATGGAATGATGGG	184	340	462	349	500	397	350	203	372	485	459	220	136	138	263	169	200	413	473	184	120	324	248	148	145	179	178	252	282	323	341	262	451	262	342
AAAGGTGGACCACTCCCGGT	400	622	740	949	712	767	670	358	542	877	733	443	274	366	573	346	358	952	718	306	469	608	602	369	268	532	361	799	645	729	817	540	713	852	504
AAAGGTGGCTAGTCTTACAC	141	158	275	373	231	206	246	175	211	194	200	131	199	141	226	163	152	316	461	144	120	239	280	99	140	220	109	105	127	284	243	78	240	369	125
AAAGGTGGGGATCTAACTTG	795	988	1336	1036	1157	1039	1258	641	1118	1252	1293	491	461	610	840	483	659	1746	1525	526	549	994	1050	501	378	824	407	815	619	1016	856	716	748	1015	576
AAAGGTTCTGAATCAAACGG	775	912	1357	1016	1399	1196	1312	719	979	1524	1376	587	572	635	890	648	632	1411	1788	531	683	1252	977	491	449	796	509	799	572	776	564	515	558	861	625
AAAGGTTGGATTTCAAGGCG	193	208	387	510	257	351	352	213	356	499	534	189	224	225	401	271	250	444	406	199	194	334	272	145	157	272	124	316	276	206	324	463	345	277	271
AAAGGTTTACACTCGCCATG	627	826	934	1116	951	971	898	587	987	837	1090	494	394	456	604	532	579	1618	1110	465	538	760	1037	395	398	552	437	1281	843	1236	1179	997	876	1184	785
AAAGGTTTCTCTCTAGTGTG	741	1237	1600	1605	1601	1522	1739	794	1289	1683	1425	683	701	715	911	613	645	2234	2057	617	625	1221	1203	513	474	790	499	1286	1163	1290	1065	1631	1437	1307	1168
AAAGTAAACAGGGTGCCTTG	218	426	543	358	569	434	521	238	493	492	581	258	185	167	220	243	221	531	447	187	182	270	265	206	132	249	126	355	478	342	509	329	469	541	391
AAAGTAAACGTACCAACAAG	410	434	482	661	549	570	500	302	623	602	597	380	342	236	479	338	305	468	630	296	216	463	445	246	219	354	270	511	201	434	259	495	368	233	310
AAAGTACAACTCTCAGTGAG	409	553	977	876	1048	788	746	511	670	1187	1150	484	293	387	397	276	424	1187	1381	339	402	582	618	321	327	476	317	1151	893	1044	999	886	907	1070	627
AAAGTACAATCGGAGATATG	204	297	423	471	351	445	403	305	448	547	525	237	148	280	295	222	178	340	708	171	193	411	264	132	142	260	140	473	469	577	471	389	391	323	360
AAAGTACACTATCTCCCCGG	677	1169	1376	1455	1360	1182	1156	713	1197	1237	1591	487	455	553	764	658	505	1613	1379	425	508	985	729	431	370	757	428	731	413	888	450	1049	873	826	567
AAAGTACAGCTGGAAAACCG	270	261	523	384	418	364	554	280	540	578	795	204	210	221	268	237	168	466	462	277	258	389	447	270	206	304	185	505	291	514	324	242	451	373	331
AAAGTACAGTGCTTTCACTG	486	760	826	817	814	975	964	498	531	928	1210	375	408	390	643	438	581	1161	1323	460	468	660	796	342	344	494	392	566	531	666	1099	1000	770	766	620
AAAGTACATAACATTTATCC	527	471	885	666	727	627	802	295	493	642	739	422	303	438	505	269	457	703	1208	307	357	569	510	250	263	482	218	390	609	513	738	352	536	741	601
AAAGTACCAATCCCTTGAAA	455	741	1273	990	1331	1186	1099	513	925	1143	1135	558	404	425	766	314	522	1531	866	379	360	680	677	435	285	714	349	718	538	913	617	727	610	908	523
AAAGTACCTTTCGTGCCAGT	440	752	1166	1167	1151	1016	1206	580	880	1059	979	468	572	426	634	412	529	1217	1062	410	431	899	868	404	327	666	331	1173	970	1508	1021	557	990	987	745
AAAGTACTCGAAGAAGTCCG	513	667	752	369	498	729	774	449	732	695	641	492	409	345	681	340	451	691	820	360	452	495	692	329	255	604	274	456	429	352	532	278	349	461	371
AAAGTACTGAACAATAACTT	760	1072	1158	1252	1053	1172	1250	664	1046	1491	1196	479	488	393	749	521	510	1757	1192	484	612	857	925	426	389	747	469	854	685	1109	918	1047	1348	1266	1044
AAAGTACTGCATGAGGCCGA	358	127	130	114	110	167	171	44	239	402	332	150	120	108	238	144	114	153	159	140	154	194	206	146	103	165	84	51	82	131	88	79	130	7	63
AAAGTACTTCCCCCAGTGGG	233	362	667	219	422	359	536	255	531	250	389	215	189	175	338	222	272	243	431	223	202	240	410	180	160	247	146	410	193	422	379	455	589	568	337
AAAGTACTTTGGTCCCAGCG	166	317	491	326	519	406	378	255	275	309	311	207	235	150	362	176	232	308	667	127	168	269	332	186	94	158	89	306	311	292	353	306	529	368	334
AAAGTAGAGGCCTTCACACG	372	515	793	834	576	680	862	353	502	660	769	263	206	352	452	315	361	911	665	346	275	434	383	238	224	494	247	660	478	477	593	404	737	467	459
AAAGTAGCCAAGATAACATG	210	390	669	683	539	596	554	236	416	495	667	273	220	310	296	263	253	1009	917	233	306	326	583	267	173	385	226	819	576	732	651	575	370	666	409
AAAGTAGTACATATCGACTC	332	479	601	672	517	718	566	344	338	484	481	211	234	234	317	279	269	987	491	205	245	373	325	212	162	409	202	324	323	440	509	645	327	345	222
AAAGTAGTAGTGTCTTCTAG	304	438	451	525	459	623	322	151	385	369	455	137	217	191	343	241	231	577	516	179	223	345	338	135	192	305	219	274	226	321	348	206	179	276	256
AAAGTATATTCCATGTACAT	758	769	1043	982	1001	1017	1115	500	759	911	1379	364	361	342	648	336	472	1029	1249	349	387	687	661	357	284	600	279	609	447	574	530	437	625	885	638
AAAGTATCAGACGAAAAGAG	740	1133	1646	1778	1764	1686	1676	741	1350	1807	1976	476	599	621	889	480	689	1889	1570	613	764	1176	1117	470	481	1022	470	1388	1138	1452	1469	1226	1397	2027	969
AAAGTATCGGGTATGGCCCG	447	862	1106	881	927	1080	1052	484	925	942	992	356	375	438	551	424	506	1514	1697	377	397	659	615	348	306	621	330	980	912	1210	961	1044	1216	982	929
AAAGTATCTTGACTATCACA	284	457	454	534	604	585	536	331	461	604	523	304	295	154	294	189	243	823	1008	224	265	597	444	173	110	378	178	385	458	410	413	315	353	596	356
AAAGTATGGGCCTAATCCGA	354	603	941	822	849	794	932	424	594	691	907	419	282	317	463	241	278	1032	838	284	306	583	369	209	186	335	244	468	373	676	673	514	772	899	479
AAAGTATTGAACGTTCTCAT	700	917	1364	1324	1351	1305	1284	576	1233	1366	1176	623	607	445	892	654	644	1770	1297	559	416	920	835	501	382	722	575	1162	1091	1231	1106	1138	1776	1035	977
AAAGTCAAAGCAGATACCAA	592	717	1329	749	962	1155	1275	533	814	1345	998	453	386	302	562	445	488	1171	830	419	354	754	788	413	295	576	364	654	421	705	598	185	964	469	451
AAAGTCAAAGCTATAGCCTG	172	273	378	264	276	349	239	139	250	300	323	149	162	198	200	133	105	604	424	121	174	270	180	179	119	188	81	277	139	269	201	76	447	194	132
AAAGTCAACTTACCCAAAAG	185	289	235	217	272	376	292	144	257	360	479	161	170	172	332	161	175	447	463	138	133	202	237	126	89	197	146	377	119	183	158	100	381	259	183
AAAGTCAAGCCACAATCACT	361	839	953	940	752	1029	894	518	728	1158	984	341	305	419	507	297	326	880	1212	296	335	618	440	375	268	382	304	652	569	517	465	463	1099	474	401
AAAGTCACGGGCATAGATTG	168	301	410	417	405	289	451	254	293	325	407	109	137	176	266	205	152	555	465	152	187	274	256	151	102	159	133	255	241	281	333	228	181	425	161
AAAGTCACTAAGTAACACAA	246	397	694	577	549	635	580	334	370	519	582	217	185	173	347	210	273	692	414	211	257	324	287	181	213	371	222	514	486	845	534	334	615	740	437
AAAGTCAGTCTGGTTATGTG	689	1018	1197	1501	1598	1443	1361	770	1196	1350	1287	555	652	743	955	795	626	1917	1810	601	535	949	937	438	452	770	517	1176	1058	1670	1260	1012	1668	1511	1078
AAAGTCATACCTGAGTATTG	196	53	131	132	174	100	69	32	150	197	273	137	107	72	92	72	144	229	262	111	101	89	165	78	85	101	52	180	17	279	15	24	51	27	72
AAAGTCATATACCTTAGTAG	263	370	655	550	616	464	495	383	453	540	530	174	220	219	325	212	228	735	577	223	204	334	325	185	161	329	96	385	588	383	597	469	339	426	341
AAAGTCATCGACCGTCAGTG	282	616	699	990	736	915	554	398	500	579	662	303	301	437	397	273	265	805	685	251	281	582	401	232	187	382	238	566	459	548	329	600	578	728	418
AAAGTCCATATCCTTAAGGG	239	427	610	442	488	395	509	359	425	441	440	158	176	225	208	261	218	376	485	256	222	449	438	208	148	377	163	397	248	459	365	161	629	313	198
AAAGTCCATTTAGTAAGTGA	357	624	876	936	696	1011	804	489	562	910	872	278	345	282	502	344	365	953	750	313	354	507	454	277	243	505	322	825	427	914	560	780	770	1103	614
AAAGTCCGGAGCCGATCACA	544	446	633	794	602	686	593	440	529	1026	698	535	598	608	673	501	572	1132	1213	438	427	734	571	403	338	587	358	372	436	501	348	896	754	730	474
AAAGTCCGTGGACATGTGGT	586	989	1395	1556	1266	1257	1518	810	1319	1368	1348	647	514	597	857	481	628	1338	2159	651	604	1027	980	534	472	895	555	1462	971	1517	1217	1353	1506	1386	1198
AAAGTCCTTATCGACCACCA	463	636	721	1011	747	825	705	598	755	779	896	485	361	279	594	382	451	979	884	370	343	608	653	401	274	719	284	652	407	925	550	435	609	695	467
AAAGTCGAAACCCACGATGA	366	196	257	176	142	85	265	174	158	257	359	91	117	178	149	129	135	263	252	159	164	280	268	192	127	195	98	60	42	53	132	38	117	56	89
AAAGTCGAAGGCCTGCGACT	224	426	499	539	405	622	414	287	328	349	489	127	162	207	223	171	192	447	402	163	161	277	318	141	85	304	167	197	189	119	239	151	217	237	247
AAAGTCGAATATCATGCTGG	603	844	1042	1421	967	1193	949	436	961	1242	1237	604	452	784	720	568	675	1837	1456	490	472	896	940	530	414	739	417	1032	758	1035	928	629	995	1182	771
AAAGTCGACCCCAACAAGCG	263	303	377	411	450	386	535	207	377	430	464	228	261	257	358	205	224	340	586	212	249	404	342	231	219	372	207	305	235	386	266	486	607	495	297
AAAGTCGAGAGTCTCTCCGA	407	683	866	880	681	777	693	567	581	861	1051	464	392	388	765	346	502	1389	1531	422	399	599	544	414	211	618	357	332	393	531	516	755	732	471	278
AAAGTCGAGATGACCACACG	655	1211	1370	1716	1246	1594	1228	813	1254	1406	1447	659	513	533	868	582	828	1664	1785	586	745	1165	1072	547	502	904	524	1168	748	1034	1038	916	1026	1065	1091
AAAGTCGATCTCATAGACGT	703	1055	1404	1123	1400	1525	1381	868	1139	1517	1196	542	716	648	911	610	635	1625	1879	603	573	995	1075	507	479	881	472	1055	1016	1067	1125	871	965	1137	1133
AAAGTCGCTAAGTAACACGA	551	1166	1193	1261	1232	1345	1181	776	1068	941	1353	542	366	487	748	442	405	1662	1472	407	436	860	638	496	389	658	523	1071	876	1283	1129	664	1320	1114	819
AAAGTCGGGACTATCGATGA	375	578	801	1047	619	831	852	480	512	699	613	464	360	433	671	359	362	1545	1227	317	343	569	535	322	276	600	296	523	487	565	585	533	410	613	520
AAAGTCGGGATCCTACACCT	510	507	885	460	541	501	694	346	665	699	718	323	369	391	589	446	448	868	1227	327	364	702	547	292	287	532	218	641	520	527	649	608	1063	941	425
AAAGTCGTATGCGATGACAA	631	931	1212	1244	1204	1035	1185	660	1011	1230	1292	555	520	561	578	564	510	1700	1912	552	486	746	918	445	372	803	438	918	827	1196	988	912	862	1366	919
AAAGTCTTTAAATCTCACTC	480	863	952	1056	1037	1037	1036	421	809	1068	1082	466	435	333	478	416	436	1024	682	376	406	800	689	335	263	595	298	654	515	812	599	716	626	963	527
AAAGTCTTTACTCTAACTCC	229	392	394	633	469	657	441	276	278	620	498	172	160	142	225	198	206	463	237	145	139	288	209	149	113	256	133	228	300	257	487	315	285	253	255
AAAGTGAAATCATATATACG	438	586	618	665	582	553	591	303	476	684	568	305	275	305	444	270	405	617	1159	262	291	407	492	268	162	398	230	487	462	680	540	547	399	721	457
AAAGTGAACCGAGGAAACGC	162	183	347	217	215	152	179	168	156	161	358	77	97	77	97	61	136	289	320	83	108	164	273	83	65	135	91	126	95	83	90	90	190	139	131
AAAGTGAACTGGGACGGAAG	208	310	390	388	474	435	389	222	393	343	301	160	162	172	293	153	195	341	366	134	134	337	333	132	106	233	125	246	358	249	448	289	247	465	263
AAAGTGAAGAAGTCTGACTG	621	848	1375	1300	1322	1145	1359	643	1036	1548	1353	454	523	604	754	569	617	1675	1624	463	565	861	911	506	376	742	442	1569	1277	1910	1435	1942	1603	1473	892
AAAGTGAATGGTCATGACCA	257	389	473	460	393	625	487	253	357	374	694	240	176	231	222	218	228	400	351	193	178	394	296	157	133	394	198	458	422	433	438	898	397	302	255
AAAGTGACACAGTATAAGAA	477	169	191	163	253	153	189	115	213	409	345	148	160	155	185	112	240	86	183	234	217	353	340	196	122	212	135	77	109	61	129	142	127	144	125
AAAGTGACACCGTCTGCTTG	345	635	822	906	853	1039	828	372	784	767	715	401	428	301	638	294	351	982	921	318	320	637	580	287	233	448	236	639	636	781	645	626	1065	633	794
AAAGTGACACTGAGCAGATA	472	802	1058	868	1116	1045	1191	658	903	1062	1038	501	456	452	598	366	477	1442	1270	482	473	888	831	413	363	610	399	618	538	917	591	761	824	1059	688
AAAGTGACAGCTCTTAGTCG	631	964	1472	1287	1431	1335	1280	645	1063	1454	1410	622	461	610	891	726	602	1923	1963	490	542	920	807	538	409	728	489	688	777	880	791	699	1140	1125	644
AAAGTGACCCGGGCTTTAAG	421	670	977	898	910	929	812	648	708	747	792	497	307	397	629	370	354	935	935	367	331	580	557	278	214	430	232	709	493	904	825	430	527	691	556
AAAGTGACGCCCTTGGAGTG	137	80	92	113	91	119	83	42	138	148	133	111	114	54	188	123	134	165	208	87	95	155	171	119	58	202	64	52	23	39	54	47	49	41	90
AAAGTGAGATAAGACCTGAT	205	448	538	588	637	539	414	223	529	321	320	214	170	173	291	135	186	849	595	122	152	353	336	122	122	281	192	513	397	504	428	379	353	503	403
AAAGTGAGATCATTCAGACG	716	889	1197	1172	1137	1097	1238	584	1072	1268	1232	549	582	569	900	628	618	1228	2067	423	495	967	890	427	402	671	449	692	600	853	474	568	840	737	412
AAAGTGAGCAAATTACCGTG	586	1010	1440	1393	1323	1321	1236	691	1062	1348	1284	542	474	438	719	496	675	1376	1046	375	511	934	864	419	344	720	340	1448	1108	1766	1530	1005	1326	1741	1214
AAAGTGAGCCCATTCAACAA	291	496	689	658	822	594	651	334	649	902	786	331	267	206	376	200	342	764	818	206	259	442	419	269	220	380	247	486	536	588	434	357	614	985	536
AAAGTGAGGAACCTCACAAG	533	433	320	313	215	215	357	112	250	390	324	217	144	196	415	139	157	116	143	196	242	494	470	299	233	332	183	161	119	238	231	133	295	255	160
AAAGTGATGAGAATCAACCT	686	344	805	682	584	566	641	325	470	711	840	484	405	423	659	411	502	508	674	282	259	805	666	339	267	466	249	479	274	555	399	381	677	710	403
AAAGTGATGGAAAATCAAGA	310	500	561	633	587	658	546	311	390	462	635	290	216	242	322	233	282	700	481	267	267	417	417	232	172	349	201	555	450	618	523	616	699	725	581
AAAGTGATGGATGACATTTG	198	242	214	194	338	195	301	110	249	293	371	91	145	151	136	105	155	346	107	96	106	266	307	97	93	165	163	192	188	247	203	49	142	166	123
AAAGTGATGTCAGGATACAG	610	1107	1332	1379	1500	1165	1312	719	1047	1122	1518	480	314	502	975	508	504	1625	1467	493	605	878	931	533	381	579	372	807	654	839	727	543	785	843	737
AAAGTGCCAGGATGTGATTG	644	417	663	212	562	466	548	489	684	819	935	425	436	597	666	484	321	1533	764	473	463	799	713	409	311	561	391	462	151	354	310	322	279	340	213
AAAGTGCGAGTCAACACCCA	264	326	527	762	529	597	455	244	444	435	603	155	127	203	284	170	232	322	386	212	230	378	451	279	173	245	199	485	306	436	365	724	311	536	331
AAAGTGCTCAAATCATGAGG	493	741	924	824	775	834	754	447	665	908	1035	384	303	429	437	458	418	497	934	354	334	653	703	288	252	479	339	615	374	780	458	422	685	954	532
AAAGTGCTTAATGATGTGAG	237	509	490	691	590	488	363	182	290	519	509	223	213	181	292	225	251	493	665	212	150	319	318	193	137	326	121	326	443	343	294	240	413	443	337
AAAGTGCTTCCCGACAGACA	192	355	514	348	536	554	394	187	353	500	398	123	160	172	252	169	188	224	375	154	213	320	275	212	145	251	181	324	189	322	133	274	354	277	187
AAAGTGGAAGAAGTGTAGCT	162	452	414	333	418	546	476	191	561	358	592	140	128	219	201	136	165	509	655	133	155	261	311	136	115	220	133	319	279	218	373	101	679	423	283
AAAGTGGACTCCACATCAGT	335	329	409	399	394	440	615	215	472	548	632	263	227	188	274	169	251	813	745	237	244	442	378	249	153	398	145	383	408	565	651	248	591	373	350
AAAGTGGAGGGTTAAAAAGG	557	1000	1474	1260	1289	1257	1232	780	1309	1472	1329	603	505	510	717	560	660	1666	2497	536	631	876	860	479	460	675	435	1368	913	1330	921	1002	1533	952	755
AAAGTGGATGAGTTCCCACT	233	427	442	594	327	504	455	284	420	437	463	166	265	147	299	261	275	584	1270	254	270	338	385	188	224	290	208	490	418	640	525	350	496	323	413
AAAGTGGCACCTACCTGACT	542	863	839	1029	1110	1165	844	585	801	1142	1146	490	351	493	573	314	420	563	1058	365	295	822	731	342	310	515	338	830	578	1276	694	720	1165	1258	649
AAAGTGGCCTGTGACGAAAA	289	370	392	475	405	420	410	259	306	507	584	231	181	337	316	318	301	622	839	233	248	365	493	198	181	346	235	332	278	371	468	411	274	331	261
AAAGTGGCGAGGCTCATAGG	682	1164	1217	1906	1082	1687	1315	660	965	1253	1299	525	521	584	729	525	670	1531	1223	559	486	733	926	433	372	730	441	755	571	1005	770	768	1258	829	698
AAAGTGGCTCTTTCACGGTG	399	566	1002	887	924	893	901	512	641	781	917	294	237	266	469	311	423	697	577	288	278	415	629	218	234	489	312	423	347	442	440	460	520	542	352
AAAGTGGGAAGTACGTCCTG	313	135	156	159	157	256	132	126	125	326	205	162	131	141	175	124	191	44	181	73	169	251	318	82	63	192	62	103	60	91	74	58	117	99	80
AAAGTGGGCATACGAACGGG	446	769	1014	898	912	853	962	529	1055	915	857	423	283	337	428	384	425	879	979	245	308	437	562	297	303	532	262	839	524	750	715	487	610	897	528
AAAGTGGTGCAAGATCTTAG	576	940	1379	1389	1108	1269	1259	704	872	1166	1457	513	466	552	563	436	521	1135	1643	390	553	628	894	464	436	689	406	328	373	589	526	302	545	296	335
AAAGTGTAGACACGTCCGCA	188	299	452	744	483	482	497	265	385	355	377	146	175	143	348	199	164	655	453	190	219	297	321	197	156	191	158	245	197	211	170	124	444	218	251
AAAGTGTCCAGGGATAGGCG	310	469	710	676	606	541	736	392	457	559	601	269	216	234	316	295	381	570	781	201	218	294	426	223	200	241	239	464	250	793	300	536	412	524	386
AAAGTGTCGGACCCCGCTTG	199	346	264	358	325	351	394	315	253	306	286	197	188	205	242	189	178	432	728	96	171	266	373	159	173	254	145	112	157	180	137	227	193	236	139
AAAGTTAACATCTTGGAGGC	382	875	1130	1137	898	1279	891	529	904	952	935	381	315	452	530	351	300	997	1379	420	373	661	628	294	252	639	359	997	1189	1205	1248	784	1093	1042	831
AAAGTTAAGCGTGAAATTTG	364	516	748	762	831	767	664	514	722	766	876	361	334	351	382	380	271	1151	1084	224	304	607	577	322	222	436	246	744	595	791	754	662	1044	989	748
AAAGTTAGAGCAGTTCAGAG	495	1001	1373	1439	1277	1142	1190	793	1316	1345	1628	502	419	453	624	408	508	1523	1395	470	479	709	694	460	323	715	287	881	898	1361	1119	1005	1997	1200	887
AAAGTTCAGTAATAATCCCA	275	314	341	388	391	322	396	194	209	412	703	257	185	211	297	286	174	467	894	244	300	406	361	219	188	252	155	261	282	336	307	320	274	438	352
AAAGTTCCACCTAATCATGT	777	917	1399	1266	969	908	1177	536	857	1090	1402	559	536	483	856	620	645	1645	1211	562	619	954	1067	442	486	770	573	906	648	1134	655	640	1012	963	724
AAAGTTCCATGTCTTCAAAG	363	664	697	893	954	903	692	486	634	676	864	328	303	320	422	329	337	1239	1366	318	318	473	743	289	207	391	233	348	310	707	480	310	854	487	501
AAAGTTCCCAGCGCTTGTTG	318	521	641	506	638	636	617	323	409	640	616	321	264	265	367	245	225	340	645	270	247	371	477	191	178	302	210	575	344	633	540	576	1139	638	334
AAAGTTCCCCAACAAAATCC	309	590	854	698	769	715	701	351	516	724	791	267	218	257	365	260	242	996	926	185	280	347	437	210	203	307	148	438	295	399	393	456	593	462	247
AAAGTTCTATCTGTTGGGCG	250	464	445	592	291	658	394	267	307	397	399	239	186	184	322	214	257	372	394	228	243	330	308	192	105	238	159	379	338	378	440	408	213	540	313
AAAGTTCTCTGGAGTCATGG	535	1050	1311	1775	1609	1632	1401	739	966	1385	1263	664	638	590	917	548	539	2085	1752	625	481	933	925	472	419	739	327	1195	901	1171	926	1294	1474	1141	1086
AAAGTTCTGGATAACAGGAT	574	235	206	161	330	170	198	184	246	427	475	353	284	217	325	164	309	173	64	243	224	593	492	215	179	207	127	197	131	231	160	126	236	164	142
AAAGTTGACGACACCTCTCA	596	1117	1209	1736	1153	1481	1468	746	1062	1124	1389	478	476	437	610	529	603	854	1170	526	399	761	593	449	319	663	404	951	756	979	812	784	811	1139	920
AAAGTTGAGGTGACCCACTG	357	494	945	969	684	739	789	345	563	795	841	235	381	266	584	365	309	587	788	270	261	495	457	242	232	297	226	472	407	280	434	427	376	403	401
AAAGTTGCCAAAGTTAGCCA	946	779	1188	981	997	1000	1006	429	752	1220	1267	521	488	487	778	659	587	786	729	544	560	987	795	494	442	851	335	699	572	667	557	837	732	645	672
AAAGTTGGTGTCCGAACCAG	320	264	283	351	227	594	234	90	172	220	288	167	144	115	144	144	135	171	141	114	125	255	196	105	132	142	106	176	74	136	98	71	142	168	116
AAAGTTGTACTTATTCCAGT	225	297	401	298	300	336	286	205	272	412	285	177	152	165	201	186	255	471	339	161	236	216	281	195	108	203	146	272	338	241	458	132	56	463	309
AAAGTTTCAGCTGTGAGGTA	282	109	223	110	149	162	173	87	143	278	184	98	160	147	226	154	81	105	88	158	109	296	194	123	126	128	93	104	43	74	29	98	56	109	154
AAAGTTTCCACATGGTGACG	725	1184	1795	1489	1340	1496	1494	856	1039	1288	1761	680	584	736	985	630	655	1513	2436	609	677	1211	1050	607	499	1076	538	939	801	936	974	887	1165	999	822
AAAGTTTGAGCTTTACCTTG	343	598	637	763	718	662	651	301	417	659	680	377	224	230	358	338	315	737	882	230	280	456	422	212	237	332	149	566	529	740	685	509	890	711	614
AAAGTTTGATTATGTGAGGG	264	470	699	672	521	555	570	275	540	479	520	218	219	206	257	156	216	825	588	150	210	439	261	189	168	284	191	359	205	339	394	416	473	665	349
AAATAAAAGAAATCCGCCCA	588	810	1159	1275	1153	1063	1093	524	748	1073	1217	473	378	615	688	448	588	1516	1856	436	530	718	831	427	266	751	404	744	638	612	667	541	1000	996	567
AAATAAAAGCCCTCAACCGG	361	159	264	125	136	146	191	79	194	276	174	187	140	105	189	193	181	190	75	103	142	349	264	132	79	99	95	73	79	72	75	61	40	66	27
AAATAAAAGGTCTTGATCTG	335	434	606	713	405	541	477	268	348	570	530	400	264	340	409	203	310	622	661	149	298	460	441	215	128	284	222	470	489	427	485	216	312	752	466
AAATAAAATTGCTCACTGAA	568	979	1065	1557	1048	1404	1133	587	989	1243	1558	581	565	551	732	554	435	1315	1806	484	445	799	905	416	331	622	290	1015	769	958	786	910	1205	1168	944
AAATAAACACATCACCCACG	233	345	450	424	359	393	480	210	379	401	458	176	138	206	326	183	277	823	580	151	263	317	330	143	143	287	139	561	379	721	324	270	351	438	295
AAATAAAGAAGCTTGCTTAG	299	115	122	123	157	182	197	153	193	347	300	143	71	141	147	184	121	180	389	139	149	283	220	114	149	240	82	76	139	143	190	156	145	151	57
AAATAAAGAGCTCTCAGGCA	376	464	767	594	599	614	626	302	688	529	573	320	229	239	372	242	290	879	934	272	305	542	327	211	191	354	148	464	333	394	609	367	304	464	362
AAATAAAGCCCGTCAATCAG	203	402	511	568	366	434	415	251	324	392	537	165	146	171	198	238	152	564	475	139	111	252	308	130	141	127	125	465	438	411	460	322	309	439	266
AAATAAAGCTACAAAAGAGA	798	1394	1901	1706	1927	1728	1793	917	1475	1379	1723	694	668	745	993	575	835	2205	2175	523	703	1111	960	619	496	925	594	1185	1108	1366	1177	1042	1549	1680	1249
AAATAAATGGTTAAGTTATG	595	646	866	759	897	746	799	458	580	582	799	346	370	357	406	318	355	1250	1153	294	321	766	484	286	210	365	212	546	517	555	599	806	577	799	653
AAATAACAGACCTCAAAGTG	382	639	891	595	835	863	728	437	557	849	816	446	366	403	481	302	269	816	1271	324	348	545	583	389	267	561	246	636	431	656	527	494	1399	649	398
AAATAAGAAGATCTGATGAA	616	618	720	838	617	822	708	308	578	559	762	251	284	352	492	220	311	901	920	288	287	411	417	197	226	401	210	480	627	571	591	491	351	594	569
AAATAAGCAACCCTTCTGTG	311	170	184	109	209	165	146	92	238	301	421	122	87	122	116	208	104	344	138	111	92	206	216	122	86	95	99	96	69	109	157	94	212	31	123
AAATAAGGAAGTCATCACCC	386	592	754	694	745	788	721	370	762	771	934	335	260	287	514	182	385	697	731	305	291	488	420	309	177	425	175	455	402	428	546	494	605	601	385
AAATAAGGAGGGATAACACC	763	950	1452	1296	1566	1133	1433	745	1283	1438	1382	701	653	626	817	666	666	1840	1797	636	654	981	1142	486	541	1045	498	918	1094	1117	1309	912	1386	1364	1031
AAATAAGGGGCTCTACAGAG	494	727	731	982	684	876	781	337	889	987	950	504	387	413	668	493	385	828	1338	449	393	806	823	355	320	622	358	738	625	891	790	715	853	1225	722
AAATAATAGTATAAATGTGG	542	380	255	523	323	256	209	157	245	294	413	142	95	95	185	110	113	426	351	94	72	160	168	98	126	175	76	226	114	249	102	136	459	201	163
AAATAATATGCATCTCTCGA	949	1282	2208	2048	1733	1466	1844	911	1252	1405	1592	663	641	695	1013	618	851	1935	2124	705	758	1166	1196	578	524	1050	610	1608	1391	1742	1652	1646	1835	1897	1580
AAATAATCATTAGTATCTCG	674	560	797	803	640	705	612	290	428	704	734	285	352	329	413	242	386	1132	1253	303	340	592	523	300	220	366	214	349	246	421	286	589	389	395	237
AAATAATCCATAAACTGCTG	679	641	895	677	708	832	827	460	693	797	1270	384	369	531	561	462	458	1000	1414	357	325	862	719	349	300	417	300	905	765	865	821	537	1277	683	635
AAATAATCCGTCATTCCTAG	369	400	748	529	617	509	536	288	604	586	609	223	231	274	366	264	262	511	715	233	198	415	471	178	152	294	211	425	354	407	427	348	360	529	315
AAATAATGCACAGAACGCGA	330	416	532	594	635	445	498	281	456	496	664	209	221	191	221	212	199	907	452	214	203	443	306	164	182	270	191	286	215	278	283	192	241	299	263
AAATAATGGCATCAGAAGAG	157	240	400	308	316	408	427	131	308	198	302	213	125	188	271	118	120	345	546	120	160	258	217	99	103	186	86	240	278	249	420	222	169	290	279
AAATAATGGGAGCCCCCCAG	388	534	763	860	825	826	674	410	517	999	941	338	285	294	493	316	323	978	835	218	321	436	573	284	223	442	255	533	416	560	488	595	633	521	479
AAATAATTAAGTATGCACAT	686	119	136	109	139	130	182	121	154	412	280	165	172	245	228	180	223	194	271	150	203	351	286	114	119	273	106	73	87	132	49	110	139	141	102
AAATAATTTGGACAATACTG	207	186	426	264	266	393	220	241	248	240	273	203	190	137	152	138	187	187	182	119	160	150	307	112	125	166	76	221	152	244	238	432	155	227	129
AAATACAAAAACCTGGAACG	327	523	728	957	806	844	843	398	492	600	933	336	296	301	427	334	226	1142	996	212	402	562	286	238	161	423	168	609	487	695	486	546	495	690	370
AAATACAAACCCTACCTGGT	451	609	969	933	780	947	792	543	761	962	796	385	425	465	491	516	440	1129	888	455	499	786	787	430	313	727	309	796	429	789	568	397	718	374	441
AAATACAAGCAGAACACTCA	861	1421	2228	1712	2038	1946	1886	1043	1580	2156	2311	795	937	796	1212	765	870	2030	1698	856	777	1407	1299	627	620	1107	643	1383	1414	1724	1883	1407	1921	1647	1262
AAATACAAGCCGAAGATGTG	524	980	1183	1197	1274	1206	1202	481	1054	1173	1130	438	405	478	859	430	473	1476	1767	479	609	885	973	544	427	666	475	988	1050	769	1045	1024	897	1211	930
AAATACAAGCTATAGCGATA	673	1361	1647	1662	1875	1901	1653	1039	1755	1383	1717	679	673	792	858	540	839	2671	2009	653	770	1194	995	518	486	1065	545	1809	1715	1980	1921	1961	1591	1781	1645
AAATACACATCTGAAGTACA	636	973	1554	1469	1235	1388	1392	884	1366	1211	1438	599	557	705	816	597	666	1238	1661	585	595	899	970	487	486	723	429	983	854	1132	1109	896	824	1245	838
AAATACACCACATAATAGAG	306	274	373	239	294	377	382	137	308	478	423	248	218	189	256	273	259	947	1064	219	283	395	431	272	227	366	167	395	435	561	481	312	351	640	383
AAATACACCACATGTGTGAA	305	597	630	606	764	643	667	375	497	661	664	243	264	315	292	407	258	585	940	292	230	285	447	303	233	397	237	687	522	493	586	630	514	567	564
AAATACACCTCCGATTACTG	364	423	563	811	558	711	552	235	596	569	942	355	331	301	315	309	276	1053	671	214	231	434	540	189	252	420	216	341	300	425	410	604	302	419	427
AAATACACTAAGAAGTCTCG	487	728	909	1089	942	1071	910	587	706	958	911	460	325	432	394	293	455	1259	1449	458	470	780	670	428	316	601	295	711	591	808	625	408	612	786	482
AAATACAGCTTCGAAATAGG	213	127	241	162	160	112	181	188	131	228	261	137	182	205	197	161	140	348	523	197	202	294	243	191	109	231	106	294	343	212	329	325	357	414	172
AAATACAGTGGAGTTCCTGT	642	798	1226	827	953	1122	963	689	791	1023	1153	547	449	478	613	452	604	921	1374	394	494	834	690	435	357	639	297	568	373	720	623	512	662	833	798
AAATACAGTTAGATAGACAT	315	396	548	610	434	481	458	259	273	472	702	230	207	220	334	281	252	583	406	147	148	309	318	187	113	275	207	258	282	239	379	220	227	256	185
AAATACAGTTCGTAACTCTG	395	660	787	755	801	850	903	530	604	701	578	464	514	368	440	420	448	1113	725	304	413	642	591	272	232	470	276	778	561	930	660	504	816	665	469
AAATACATACCTCAGCAAGG	429	758	871	1036	990	1033	1006	684	1031	763	911	397	362	412	544	347	315	1002	973	417	401	562	691	383	264	507	281	937	717	1016	902	696	849	1291	512
AAATACATGTTGGGGCATGG	354	788	844	1071	748	873	783	496	561	789	956	368	269	312	456	192	238	711	880	266	310	508	450	244	190	504	251	749	571	884	540	683	616	876	501
AAATACCAAGGAGTACAGAG	488	882	1236	1938	1201	1047	1047	774	952	1027	1153	459	403	528	594	442	443	1789	1524	416	505	903	698	372	313	668	337	1492	927	1284	1223	737	1220	1068	874
AAATACCAGAGAGTGCTGAT	311	565	856	743	783	665	884	423	728	716	766	354	177	301	429	362	403	608	598	313	333	469	578	263	202	518	247	757	727	855	804	715	930	891	602
AAATACCAGCTCACTGACAT	219	374	614	661	652	670	480	270	354	499	385	193	216	225	329	183	225	501	622	200	262	280	291	236	154	341	114	283	322	364	273	118	393	399	181
AAATACCATACCTTGCAAGG	542	1034	1538	1224	1441	1339	1262	872	1168	1565	1454	289	471	573	598	476	441	1657	1555	498	642	848	929	443	371	720	446	932	998	980	974	967	661	994	880
AAATACCTTCAATGCTCTGG	289	477	481	507	502	612	473	249	332	500	664	299	278	290	422	287	294	902	1076	231	273	433	448	208	200	390	199	168	174	225	239	228	270	304	209
AAATACGATCTTGAGCAACA	304	548	962	676	852	778	721	311	821	728	650	324	391	306	429	286	285	742	937	307	252	369	417	232	182	448	289	640	754	626	1072	435	948	692	545
AAATACGCCAAGTCATCTGT	556	397	515	411	665	472	505	283	472	558	857	251	346	268	461	255	336	307	628	356	322	589	639	224	239	405	262	251	235	246	257	194	467	237	200
AAATACGCTCTTACCTAACG	270	427	600	599	686	548	611	279	400	516	586	239	252	146	392	261	238	423	550	284	204	413	463	176	226	284	211	495	347	574	456	496	695	503	541
AAATACGCTTGACGCCGCCG	208	158	309	330	209	265	308	161	278	149	219	92	81	113	190	157	159	429	287	137	95	199	169	79	106	168	105	200	205	252	97	179	467	198	231
AAATACTAAATCTAAATCGA	522	142	129	160	152	127	173	81	161	351	349	99	165	103	173	148	132	71	209	128	155	265	252	169	115	198	91	73	93	91	124	200	220	67	45
AAATACTACTTACGGTCACT	344	571	974	726	836	778	896	395	702	649	894	425	250	243	472	295	377	1145	1062	284	525	493	486	324	262	421	289	735	688	767	883	619	1008	736	552
AAATACTCCTGTAATATGGT	623	1217	1452	1222	1077	1484	1376	712	1277	1089	1464	402	352	406	577	475	510	1131	1265	406	497	795	725	386	347	663	320	832	726	1041	1040	913	1523	1088	962
AAATACTGCGTATATTCAAG	213	166	273	198	286	252	228	156	254	275	267	110	47	152	174	83	154	444	251	128	164	189	226	90	81	136	110	168	82	121	158	185	233	209	246
AAATACTGGGACATATCCAG	495	709	1178	942	1223	1130	1185	597	949	1047	906	464	458	374	655	470	454	1646	1234	417	428	772	713	357	332	520	335	628	729	721	690	1046	909	823	615
AAATACTTACTGGTATCGAG	343	638	853	802	709	687	686	374	519	841	837	308	281	274	322	377	296	717	829	245	329	535	348	264	183	488	251	483	352	466	544	296	412	538	405
AAATACTTCATACATTACAG	754	453	622	653	454	623	630	298	371	582	908	352	233	256	379	317	312	670	619	373	409	673	596	303	244	356	258	302	245	220	290	236	166	190	103
AAATACTTGAAGGACGAAAG	195	370	376	489	538	432	468	190	412	352	540	166	293	354	237	230	226	578	299	222	277	291	401	194	206	300	204	96	41	81	38	31	69	95	120
AAATAGAATCGGCTGCCACT	519	1209	1367	1554	1157	1524	1181	804	900	1426	1237	651	617	545	957	653	517	1506	1764	557	578	858	681	474	366	848	454	852	957	1163	1054	932	1248	1218	799
AAATAGAGCGCCTCACCATG	187	279	268	204	285	346	273	193	227	342	320	193	187	304	120	183	185	245	436	139	83	308	211	133	115	236	80	289	199	261	149	279	385	321	120
AAATAGAGGCAAGCCCAATT	400	1064	906	1299	752	1181	962	504	808	745	1094	323	331	406	482	331	432	499	1368	354	317	513	538	333	316	547	258	968	937	1598	1117	888	1437	1001	1083
AAATAGATATGGCGACCGAG	320	140	162	230	165	150	156	104	102	262	92	67	82	157	133	213	178	170	267	129	128	169	184	99	83	211	86	253	132	285	353	197	262	130	87
AAATAGATTTGTTCTCCGAG	181	294	263	458	336	379	318	256	223	331	419	100	143	63	229	152	147	292	382	141	125	299	317	97	107	225	122	252	287	325	357	263	511	290	362
AAATAGCCAGGTATTCAGTG	250	381	723	344	689	633	639	258	460	767	686	288	316	237	446	228	387	627	611	209	265	366	363	214	167	368	169	705	449	661	376	639	307	483	538
AAATAGCTACGGTGAACCCG	682	593	872	1034	836	780	890	521	721	921	1122	300	351	325	406	329	338	445	327	417	304	469	573	219	296	465	267	309	347	770	496	400	703	347	219
AAATAGCTGTAATATCCAGG	588	336	594	596	583	506	510	265	344	795	795	509	330	487	626	333	307	446	279	265	323	538	422	251	232	360	283	236	139	170	140	255	255	170	173
AAATAGCTTCAATACTAGAG	528	729	798	1202	851	916	710	507	632	781	736	457	468	467	752	516	478	684	1588	410	338	802	767	341	292	524	290	510	461	688	492	600	389	499	568
AAATAGGAAACTCTGGAGCT	127	201	279	224	279	246	217	122	228	217	361	93	130	169	150	105	82	300	261	122	113	220	288	105	90	204	114	228	331	140	515	216	225	213	237
AAATAGGACTAATTCCAACC	306	592	750	860	661	894	785	399	536	762	614	329	263	312	363	179	185	556	730	230	232	356	449	299	193	311	197	553	464	356	487	439	359	664	316
AAATAGGAGCAATAAACCAG	334	495	733	796	888	792	710	393	467	540	811	364	284	167	374	312	301	1091	917	283	307	522	556	312	179	431	258	671	436	604	564	784	924	936	591
AAATAGTGTACCATGTGCGG	384	798	956	1546	743	934	660	352	528	956	821	360	289	354	546	418	355	916	938	328	302	536	419	275	228	396	207	310	370	490	272	308	640	607	376
AAATAGTTAAAGAAGGCAGG	627	1149	1335	1547	1254	1443	1206	663	1034	1423	1456	592	451	531	812	513	476	1446	1793	399	520	783	737	497	435	676	393	771	924	920	998	706	879	1043	759
AAATAGTTGCAACAAAAGAG	160	224	276	173	230	202	195	147	210	289	177	240	86	108	157	74	142	193	107	149	128	171	184	101	80	163	114	270	164	330	207	184	445	393	256
AAATATAAAAGTACACTGAG	600	687	788	953	724	846	742	416	516	702	754	286	359	370	431	282	374	1085	781	270	357	489	459	256	191	518	212	676	512	761	728	449	737	782	584
AAATATAATAAGGCTGAGTG	814	907	1113	1088	993	1103	1061	550	821	852	1086	555	400	441	545	566	527	1304	1149	345	456	673	878	336	327	484	366	980	846	1006	1003	794	901	1039	748
AAATATACAGGATGTCCCTG	272	357	442	500	578	535	440	228	499	437	952	182	214	217	347	341	269	676	696	259	144	332	307	208	147	451	204	160	248	184	399	301	185	240	199
AAATATACTAACAACCTGGG	310	500	528	653	430	598	500	296	591	495	840	259	196	257	382	211	351	689	793	179	172	513	406	181	161	309	194	470	280	556	543	212	353	475	507
AAATATAGCAAAGCTTGGAA	181	302	407	303	421	321	401	198	245	400	391	196	131	145	206	109	145	513	442	155	172	254	157	144	100	157	81	330	252	350	379	189	216	394	376
AAATATATTTGATTACTGCA	1362	1246	1692	2219	1815	1613	1457	650	1126	1523	1900	659	487	518	740	571	595	1652	1764	513	602	991	1044	531	495	833	449	1289	1088	1305	1355	810	1138	1615	1084
AAATATCCAACTAAGGACCA	229	332	523	583	654	394	457	229	325	307	565	134	198	185	211	229	239	489	655	167	244	319	288	160	120	205	143	409	228	563	344	253	487	204	221
AAATATCTGAAAACACCACC	796	1140	1968	1491	1820	1741	1640	840	1248	1502	1695	586	702	800	901	505	690	1631	1658	555	685	792	1034	594	511	825	458	1330	1161	1398	1520	1663	1919	1361	937
AAATATCTGAATGTCCTACG	282	413	718	485	515	594	579	281	505	468	477	251	221	231	327	280	217	1132	728	208	222	358	393	282	165	317	187	561	504	468	589	481	461	674	522
AAATATCTGACAAACAAGAG	396	414	469	767	294	576	449	291	411	650	715	315	308	339	473	270	403	906	700	331	366	729	579	317	273	325	285	720	767	665	823	452	625	774	491
AAATATCTGACAATATACAT	292	172	248	258	232	321	315	110	255	251	229	118	127	137	201	80	94	304	254	141	90	216	218	88	106	132	116	233	126	238	162	258	143	279	156
AAATATGACTCAAGTGTGAG	154	227	389	440	312	360	434	257	240	408	387	121	115	113	197	116	150	271	494	117	112	197	153	111	59	247	61	354	203	346	268	280	884	321	278
AAATATGCAAATTCGTACAA	520	780	797	1147	876	1072	788	484	684	1005	681	482	503	593	751	379	461	1030	1890	424	393	610	780	416	320	661	346	826	700	1026	931	1053	983	1056	667
AAATATGCTAGAGTGCCTTG	520	740	1015	999	816	901	747	424	848	1237	1423	433	436	340	716	427	550	1277	1469	418	439	755	673	386	254	639	304	690	837	814	1033	648	937	797	848
AAATATGCTGCATAGACTAC	284	390	394	461	554	705	566	286	289	512	435	240	160	193	224	261	254	929	607	227	176	364	333	178	166	369	210	259	116	270	179	271	241	238	230
AAATATGGACGAATAGTGGA	611	129	155	282	178	238	241	161	192	499	359	265	267	249	334	172	231	166	354	189	197	401	305	210	139	261	113	52	119	75	124	274	139	179	70
AAATATGTACAAATGATGGG	316	32	198	64	125	70	93	66	111	223	389	68	82	57	114	115	76	107	190	60	88	290	258	89	50	118	54	79	55	131	104	21	17	138	48
AAATATTACCATCCCGAAAG	223	299	352	408	371	371	575	242	367	413	253	145	170	153	221	115	160	675	459	137	209	346	250	85	129	212	142	232	289	242	572	305	584	354	213
AAATATTATTGCAGAGTCAG	521	708	921	957	719	711	752	650	682	913	1172	398	366	391	592	432	395	1520	1653	341	389	624	807	315	318	659	352	798	559	797	751	894	968	825	638
AAATATTCTCATCCTTAGTG	591	474	673	586	592	587	499	404	656	793	756	351	462	423	580	391	363	946	1192	430	453	709	770	341	292	635	302	441	348	636	593	201	720	496	450
AAATATTCTTCCCGTTACTT	470	490	705	522	619	816	613	360	417	672	794	297	333	286	457	251	389	778	885	263	292	656	393	279	227	324	186	357	297	354	309	339	375	565	230
AAATATTGAACTGAACCAGC	810	1302	1692	1554	1669	1479	1551	754	1046	1816	1478	534	525	624	984	638	718	1677	1737	608	621	1156	1033	600	400	783	563	1128	1199	1218	1338	1736	1655	1234	883
AAATATTGACCCGATAACCA	829	1133	1631	1330	1427	1484	1726	801	1186	1288	1438	687	551	674	885	556	614	1833	1906	593	725	955	988	509	435	948	445	984	890	1201	1020	860	1275	935	822
AAATATTGCTGATCGCCATG	191	252	307	275	280	317	278	175	199	310	353	190	121	143	207	185	145	208	284	127	92	265	298	73	120	121	132	407	159	354	118	158	233	246	351
AAATCAAAAGCTACTTGGTG	655	1054	1256	1046	1238	1175	1160	645	1105	1127	1071	543	485	517	933	705	521	1211	1255	527	436	903	909	547	411	843	392	926	609	886	929	744	840	902	749
AAATCAAAATGACCATGAGG	575	860	884	970	784	1011	710	416	607	610	824	351	415	475	530	247	423	632	1002	340	321	606	540	323	237	543	205	326	298	311	407	396	417	472	368
AAATCAAACATCAAATATGG	376	602	776	611	576	739	699	263	708	411	656	304	321	336	407	250	361	817	601	235	266	510	505	311	211	349	236	441	302	564	166	438	431	334	256
AAATCAAACCCAGAGATCCG	173	412	504	454	381	360	350	169	361	350	280	107	162	186	154	181	133	204	462	103	161	234	266	96	94	208	142	353	245	391	295	302	388	343	335
AAATCAACTTGCCCGAGTCG	387	683	873	801	726	821	759	543	683	1031	684	371	287	428	322	425	285	725	938	309	286	502	511	359	217	502	176	974	478	901	647	754	1136	1150	665
AAATCAAGCAATGTACCAAG	376	807	826	1104	918	916	747	471	846	904	811	291	484	330	570	329	408	940	1023	341	381	639	581	402	231	586	291	1086	658	952	850	776	1023	790	568
AAATCACAAACTAGATGCAA	457	805	1167	1185	1038	984	781	543	745	853	749	369	423	387	460	337	468	1193	1162	452	445	680	783	424	364	583	317	726	562	1049	725	741	562	898	737
AAATCACAACGACATCTAGG	831	1577	2417	2492	2048	2140	1878	1258	1762	2006	2494	798	752	824	1035	799	992	2124	3033	784	729	1289	1402	756	646	1456	731	1800	1489	1759	2346	1520	1651	1820	1642
AAATCACAGAAACCTGAATG	184	207	362	293	263	313	231	206	150	268	373	75	103	87	213	160	122	315	238	100	63	205	207	142	144	188	83	83	101	117	102	153	124	180	132
AAATCACATTCTCCAATAAG	275	397	633	634	394	675	468	243	611	616	633	272	242	202	277	179	258	671	539	200	250	440	455	168	199	363	177	290	232	190	354	177	622	433	309
AAATCACCAATGCCTCCTTG	430	682	1070	1077	899	1042	917	543	570	925	784	373	331	271	467	408	405	1225	947	364	316	586	486	249	265	580	298	608	464	922	573	641	609	699	482
AAATCACCCTGCTTGAGCAA	304	437	564	668	520	561	613	534	610	664	666	305	248	347	343	392	301	613	743	287	327	507	462	224	240	456	222	424	427	480	528	315	526	699	495
AAATCACTAACTCACCTGGG	592	1038	1216	1310	1174	1068	1214	724	1484	977	1326	610	439	469	710	504	548	1362	1204	608	463	740	839	413	326	575	388	904	850	1006	996	776	1058	1293	903
AAATCAGAGAAACCTGAACG	281	451	509	463	547	370	390	269	415	524	535	114	190	180	209	196	201	496	632	142	183	377	343	163	149	207	108	144	245	234	241	199	383	243	206
AAATCAGGAGAGCTAGTGGA	343	588	1285	638	961	947	1131	534	723	845	1081	398	302	360	417	457	330	862	900	325	306	553	549	206	267	358	235	678	605	818	673	752	940	884	780
AAATCAGTGATGCTGGCAAG	431	605	836	842	862	704	717	558	1000	816	756	461	338	438	591	383	301	884	1377	398	354	535	621	342	226	471	260	904	562	778	552	618	960	1045	587
AAATCAGTGTTTGCTTTACA	433	780	968	864	868	815	1125	486	682	944	964	338	277	374	437	279	312	960	1194	395	266	540	451	255	176	409	220	644	849	842	818	1511	1114	884	797
AAATCATGACCTATGTAACA	714	1214	1884	1724	1536	1567	1479	785	1100	1528	1466	599	480	746	811	585	745	1499	1919	505	610	1078	887	527	445	896	552	1507	1255	1458	1766	1371	1943	1824	1210
AAATCATGATACCTTCCGAG	330	354	516	630	632	492	526	243	384	491	651	255	286	212	453	315	260	898	993	174	181	461	378	189	179	392	170	423	297	436	447	438	1168	513	365
AAATCATGGAAATGTTACTG	292	260	533	427	552	380	427	229	427	342	452	299	249	254	306	159	295	516	694	199	203	358	255	175	153	229	144	343	405	383	434	277	573	359	250
AAATCATTAGTGAAGAGCAC	354	280	312	416	187	247	250	218	133	415	415	131	84	203	243	205	237	237	229	106	167	280	202	141	163	207	86	159	145	193	186	241	348	253	150
AAATCATTATCTTAGCCACC	555	332	362	370	288	491	260	242	342	522	720	181	267	211	414	199	294	424	458	201	266	428	429	215	221	392	226	170	227	386	220	244	413	256	144
AAATCATTCTCGAGGCACTG	242	132	144	151	203	183	124	165	134	352	405	149	122	123	218	131	166	17	99	92	125	244	178	95	88	154	97	254	147	393	120	129	418	238	147
AAATCATTTCCAGACACGCC	181	283	349	313	369	380	337	166	320	208	374	136	113	135	270	94	159	153	553	139	176	263	232	165	108	230	108	260	199	314	240	144	424	324	239
AAATCCAATGCATGTAGCTG	810	1441	1764	1906	1717	1735	1799	876	1175	1452	1751	703	650	715	1060	798	720	2044	2149	877	613	1110	1448	637	435	966	542	1090	1442	1559	1853	1720	2030	2280	1383
AAATCCACGCTCGCACATGG	217	527	562	442	581	537	433	260	400	468	453	196	183	118	323	199	184	418	527	215	227	267	338	181	184	292	185	430	433	507	547	548	584	551	363
AAATCCAGTACTCTGACTTG	239	96	124	91	68	70	58	79	196	62	159	112	101	85	167	90	67	33	144	117	72	170	101	69	54	131	52	52	33	40	58	120	60	20	30
AAATCCATACAGATAAGGAC	376	724	697	998	645	692	731	457	711	719	866	401	301	298	418	338	459	738	694	313	347	752	616	291	162	480	291	611	419	585	470	629	272	786	520
AAATCCCACTGTATTCACAA	633	964	1415	1131	1138	1230	1452	819	1307	1232	1285	453	432	479	757	414	451	1568	1339	491	557	954	979	418	381	702	469	1018	1253	1062	1315	1066	1048	1178	985
AAATCCCAGTACCTGCAACT	476	671	736	889	854	760	804	585	780	689	706	503	389	394	519	472	560	1389	1108	379	338	705	755	350	225	477	314	860	641	937	996	588	883	881	577
AAATCCGACAAGTTCCAGAG	694	1539	2086	2003	1764	1960	1782	1025	1458	1727	1986	597	663	772	1161	757	1008	1487	2151	712	625	1180	1055	702	534	1103	622	1612	1517	1776	1638	1423	1597	1723	1461
AAATCCGCCAGTATTTGCGG	476	268	451	414	418	334	312	233	317	518	619	259	268	276	301	187	263	312	179	173	206	401	527	198	158	363	159	212	132	204	107	120	296	105	87
AAATCCGGCCAGGTCGACTG	697	1108	1145	1478	1386	1540	1147	728	1036	1357	1137	499	466	628	882	523	685	2168	2273	611	478	913	927	460	434	689	465	838	849	844	988	690	676	1035	887
AAATCCTACAAATATGAATG	232	291	431	345	324	376	397	255	260	433	343	253	237	117	258	90	164	359	313	112	99	240	301	130	127	162	115	305	216	307	263	108	309	320	260
AAATCCTACCTGAGTGAGCG	225	276	413	509	505	345	521	225	391	563	330	98	252	224	393	191	189	239	708	158	165	270	238	243	114	243	192	464	386	405	434	406	451	594	295
AAATCCTAGCACATTACCAC	677	1031	1655	1200	1374	1370	1368	899	1271	1352	1415	542	574	544	845	558	776	1715	1557	631	676	1083	835	534	433	759	489	1201	1056	1501	1755	999	1410	1488	1098
AAATCCTCCAAAGAACCGAG	154	359	519	366	309	409	291	263	388	409	389	176	136	96	152	140	170	576	380	192	163	172	253	151	110	194	115	317	402	436	323	356	417	419	341
AAATCCTCTCTCGCAACAAG	508	547	1001	507	596	766	888	357	958	814	957	352	441	308	532	296	468	1654	1393	381	444	771	740	369	295	559	366	207	192	329	342	336	295	388	266
AAATCCTGATAGTGGCATCG	288	121	136	164	127	136	185	105	105	207	257	118	121	85	106	57	97	97	96	83	44	305	176	100	49	112	59	61	47	22	116	116	152	45	73
AAATCCTGTCAAAAAATGGA	265	306	718	447	565	326	559	272	400	358	613	177	208	178	361	221	284	463	655	207	185	348	278	177	198	255	185	457	460	598	549	413	563	388	470
AAATCCTTACAAAACCCTAG	214	325	594	572	417	569	462	299	507	442	613	139	182	230	292	164	268	612	852	186	256	358	244	249	136	281	207	494	327	366	474	326	320	404	341
AAATCCTTATGAAACAGACG	417	580	812	738	657	610	784	455	776	539	902	352	262	266	436	355	297	1169	793	320	380	502	516	280	203	368	314	653	540	650	850	715	604	788	611
AAATCCTTGTAGCAGATACG	226	465	460	592	474	525	484	316	546	355	543	204	166	185	216	214	190	697	393	222	197	344	337	198	119	337	201	472	304	500	321	238	595	387	300
AAATCGAACAGACAGCATCT	668	1517	1589	2027	1485	2033	1569	857	1371	2011	1848	632	584	712	934	746	678	1924	2629	742	762	958	995	713	486	911	557	1301	1019	1121	1068	811	1031	1623	1089
AAATCGAAGCAGAAATCTAA	332	837	904	1366	804	999	988	588	855	984	893	259	257	343	384	233	253	805	1126	317	356	530	546	311	231	416	316	619	426	481	586	1051	499	688	569
AAATCGACCAAGACCCACCT	398	895	1041	948	910	1134	978	540	1089	1077	1084	466	357	402	630	467	491	1390	1536	446	418	628	572	440	290	588	322	1123	585	911	849	845	994	874	869
AAATCGAGGAGTTCTAGCTG	632	987	1387	1525	1571	1360	1395	692	1366	1400	1259	531	638	508	688	636	667	1731	1686	548	573	997	939	531	411	926	441	1080	797	987	1111	1256	1222	1190	1004
AAATCGCTGACCAGAGACCG	613	1221	1114	1414	1107	1267	1168	740	896	1450	1322	621	374	494	786	582	636	1400	1737	582	613	1197	1097	631	442	839	500	1318	854	1106	758	943	809	1271	1030
AAATCGGATCCTTCTCTCGG	406	751	826	836	781	969	702	528	712	806	920	358	293	368	504	366	341	581	1114	391	324	541	560	324	227	517	269	689	621	638	892	944	885	1008	873
AAATCGGGCACGGGTAATGG	455	302	301	520	666	401	270	205	270	474	469	198	192	287	292	263	215	423	515	187	189	402	379	229	127	293	173	74	124	172	86	169	90	175	87
AAATCGGGGGGCAACGACTG	299	420	690	524	865	740	872	354	610	429	597	296	212	423	502	363	277	871	920	245	194	537	517	188	201	394	161	601	590	781	971	474	441	719	821
AAATCGGTCGCTTGCCAAGG	252	320	398	448	396	509	570	215	316	542	424	250	243	177	319	237	257	307	350	260	250	483	277	172	149	343	205	367	332	487	390	303	362	431	369
AAATCGGTGAATTATAGATG	109	183	410	210	281	256	328	84	140	305	398	81	99	105	120	74	114	223	193	101	120	230	210	77	87	88	107	245	88	198	157	288	221	135	181
AAATCGTGATAGAATTCCAG	285	349	616	626	556	379	624	330	410	667	638	266	252	220	443	254	236	701	455	239	199	532	511	268	190	290	206	381	276	424	297	237	288	641	408
AAATCGTTCAGATCATCATG	419	526	885	737	841	784	666	512	848	911	866	417	338	286	493	275	395	884	789	383	331	664	484	253	204	425	200	413	435	355	431	373	649	682	416
AAATCTAAACTCTTATTCCT	637	463	905	754	712	581	818	320	627	851	827	498	400	509	521	370	295	1159	956	363	320	747	626	246	278	502	296	743	515	661	874	557	708	818	505
AAATCTAAAGCAGATAATGT	788	277	647	404	489	403	437	243	646	746	709	373	275	233	397	311	393	740	466	280	310	552	493	312	219	438	271	589	314	587	378	230	272	477	324
AAATCTAAGAATGAGGACCG	246	542	629	736	682	634	607	300	549	773	533	95	193	197	272	289	183	745	487	180	193	310	337	117	165	244	203	302	355	331	476	159	440	354	256
AAATCTAATTCAATTAGTGT	612	635	779	766	786	765	674	329	570	667	871	333	339	325	420	232	311	635	930	281	315	644	531	334	285	366	231	731	663	434	776	664	564	655	496
AAATCTACAACATGGGACGG	498	360	597	633	450	460	441	370	508	574	513	253	251	173	432	268	262	794	440	231	274	440	490	225	223	309	177	321	218	262	277	297	357	458	265
AAATCTAGAAAACTCACTTG	428	680	665	610	825	778	844	376	664	775	921	367	360	421	445	460	390	1022	1485	382	382	642	610	400	304	489	243	828	573	918	796	427	905	530	611
AAATCTAGAACTTACCCCAA	310	345	525	356	554	388	467	201	338	422	448	254	219	206	313	172	233	337	495	167	158	389	335	159	138	306	139	278	198	214	237	303	188	313	202
AAATCTCAGAAATCTGAACA	326	581	768	747	858	795	589	410	541	545	694	237	307	316	451	218	416	1143	813	302	295	407	384	211	238	337	202	516	457	502	686	495	715	591	524
AAATCTCAGATGACAGAACC	477	801	1016	1046	1204	938	955	545	828	825	970	399	435	519	535	468	427	1228	1133	450	490	769	605	321	346	614	321	843	896	830	1079	587	1008	1049	856
AAATCTCCAGACGTTCTAGA	615	269	455	343	498	317	353	259	418	460	458	322	261	291	314	218	265	624	337	229	356	482	410	249	194	319	213	294	282	298	326	319	323	345	282
AAATCTCCGAAACCAGTCTG	198	329	380	430	297	440	395	309	386	533	357	206	196	141	243	173	181	391	604	141	164	150	322	70	120	238	167	464	345	553	376	344	355	419	256
AAATCTCTAAGACCAACCTG	258	451	553	529	556	503	419	328	357	650	809	189	225	175	317	208	231	1019	666	160	230	349	387	176	155	250	200	269	256	417	480	613	401	368	294
AAATCTCTTAGCTAAAAGTG	436	772	1057	1138	1192	993	912	406	598	1010	1304	456	346	284	667	428	459	893	1383	429	418	596	579	363	370	500	302	1006	778	953	936	629	1112	1067	778
AAATCTCTTGCGATGCACTG	497	117	155	164	239	148	242	109	215	375	418	224	158	225	271	126	126	231	309	151	176	423	352	195	106	260	163	134	152	216	97	121	211	185	106
AAATCTGAACGTCTGAGAGT	804	1156	1588	1788	1277	1323	1422	996	1164	1459	1472	717	720	795	951	684	618	1256	1856	531	558	1166	1225	592	441	955	507	841	923	1011	940	1160	1235	990	682
AAATCTGAGAGCAGAGAATG	514	880	1026	1203	1171	1177	1132	662	869	1112	1408	545	440	394	568	408	488	1270	992	381	409	884	644	352	352	613	386	775	614	673	853	790	918	1064	779
AAATCTGCAGACATACACAA	237	530	497	578	291	488	508	248	412	514	479	207	221	180	313	242	250	821	623	223	192	361	308	204	180	327	223	366	411	304	393	749	296	478	306
AAATCTTAAACCTGACATGG	243	370	537	739	548	505	528	297	434	461	485	202	155	154	275	213	202	335	647	136	206	242	348	202	117	229	156	289	239	221	285	116	143	329	249
AAATCTTACTGTTTACACTC	832	868	1427	1210	1544	1177	1315	632	1104	1430	1323	652	680	693	814	544	541	1339	1541	536	529	916	1034	469	376	786	474	1096	769	1448	1011	869	1015	1473	1297
AAATCTTAGAGTTTCCCGCA	311	488	611	425	564	630	563	381	508	567	671	308	204	204	391	209	203	529	764	185	252	361	477	205	211	326	229	489	359	474	452	363	855	673	357
AAATCTTCGATACGCCACAA	202	101	128	130	194	195	156	70	191	145	210	204	302	241	234	132	255	633	467	218	180	250	224	167	123	181	155	123	160	305	421	201	481	159	177
AAATCTTGCAAAATCGGCAG	482	943	1026	1181	949	1047	961	668	896	1002	1497	510	512	590	668	400	560	1842	1484	463	508	699	852	429	320	838	438	923	677	1001	762	409	968	750	737
AAATCTTGGAGGAGTCACCC	241	86	167	134	140	146	187	93	180	274	300	109	133	186	179	114	176	360	154	87	151	209	270	91	100	214	94	124	286	162	172	58	96	133	44
AAATCTTGTGAACCTCATCG	229	465	528	379	494	506	418	197	348	470	562	198	205	147	333	180	232	637	505	207	178	259	290	269	106	221	134	424	465	359	624	497	411	587	284
AAATGAAACCAAGTTCTACG	474	430	619	425	531	590	664	295	523	611	630	483	425	365	639	492	378	1006	1533	360	398	746	562	381	323	471	258	712	604	597	580	622	546	819	548
AAATGAAAGAGTACACGTCA	796	1139	1901	1892	2074	1786	1734	956	1575	1824	1919	502	681	768	996	704	641	2003	1904	621	641	1119	1164	587	510	1052	630	1930	1218	1720	1921	1175	1590	1449	1201
AAATGAACATGGTACCACAC	245	341	523	465	467	498	551	262	404	383	614	173	180	213	257	327	240	862	521	184	177	309	346	165	172	310	168	426	295	469	389	496	413	298	273
AAATGAACCTCGGTAACACG	241	390	498	513	625	524	476	276	296	465	558	119	230	131	259	160	208	510	180	122	146	306	279	156	139	220	164	525	373	427	532	713	596	565	348
AAATGAACGAATTGGCATGG	276	212	263	109	171	292	309	123	361	477	292	219	235	219	365	198	289	523	917	126	256	378	297	214	142	279	182	236	365	394	363	493	317	459	297
AAATGAAGGAGCAACTCCGA	174	285	450	253	321	278	426	210	302	274	526	211	120	239	282	121	185	463	613	207	96	263	250	187	109	274	132	126	91	185	96	31	489	139	212
AAATGAAGTGCTAAAGACAA	255	420	544	615	516	546	481	263	388	584	556	249	266	243	203	119	170	786	356	191	153	272	286	156	169	265	161	348	349	371	315	223	304	347	307
AAATGAATAGAGAAAGGGTG	307	436	613	676	569	612	556	339	466	533	538	288	204	219	461	297	249	637	1115	186	332	475	468	233	134	314	222	529	379	535	368	212	403	431	338
AAATGACATAGTATTCATAG	364	161	200	139	211	260	335	138	212	383	366	200	262	154	483	179	208	411	521	219	241	377	494	182	179	338	214	108	69	93	125	82	109	76	82
AAATGACCCTGGAAGCAATG	164	384	348	425	357	511	317	313	320	332	358	191	185	200	181	159	214	572	771	226	218	235	440	137	83	260	167	430	299	551	369	193	210	360	274
AAATGACCGGGGATCTAAGG	161	169	288	277	285	225	250	151	196	276	287	196	137	134	197	215	147	443	669	147	146	313	251	124	101	184	112	161	220	283	153	144	216	255	116
AAATGAGACTTACGGAAAAT	174	295	430	425	446	405	456	110	371	356	269	96	113	148	275	130	123	355	278	102	98	240	241	106	92	185	97	408	307	396	257	298	489	533	276
AAATGAGAGAAATCATTGGC	585	943	1004	1202	1033	1061	1024	591	1016	1188	1807	524	516	630	785	425	378	1304	1103	491	564	902	762	491	413	733	382	1110	1114	1011	1137	1127	1414	1278	1038
AAATGAGCTGAGACTTCCTA	206	363	557	878	460	576	401	174	388	426	518	158	198	213	356	230	208	658	976	204	198	308	370	169	140	293	149	275	327	442	249	164	224	367	249
AAATGAGGAGGATCACACCA	296	589	790	1019	721	773	600	348	790	754	534	337	229	287	346	366	218	1230	1194	328	305	603	510	279	222	408	266	752	505	703	589	432	1034	634	533
AAATGAGGTAAGGACCACCA	376	314	476	468	368	558	455	337	457	547	611	470	369	375	595	436	396	1375	1630	418	555	644	604	424	292	714	373	718	682	622	839	458	1019	818	681
AAATGAGTACCTACCTGTCG	754	956	1088	1431	1407	942	1252	724	1174	1122	1148	585	445	705	894	624	683	1830	1830	440	527	953	991	453	406	642	474	911	945	756	1157	1099	1503	1539	959
AAATGAGTGACGGTTCCCGG	247	341	386	425	415	395	384	218	434	368	391	149	153	138	275	136	243	646	678	164	234	260	274	133	213	318	141	375	180	476	179	228	197	347	200
AAATGAGTTGATAATGACGG	628	825	1123	1311	1022	1149	1104	576	903	1026	1133	471	360	445	493	524	429	937	1360	376	429	806	637	353	283	575	311	460	448	459	523	699	1092	557	492
AAATGATACCCTATTGTGGG	304	524	743	717	745	699	694	320	568	601	567	181	223	345	286	273	412	624	1027	302	217	386	487	242	177	357	216	725	607	685	678	603	602	843	461
AAATGATACTAAATCCAGAG	448	447	731	725	551	761	511	432	601	586	624	217	249	296	436	239	313	651	731	271	227	446	450	214	187	393	197	324	391	271	540	1014	563	582	439
AAATGATACTGGATAGTCAG	722	1230	1463	1360	1492	1709	1451	767	1284	1610	1671	683	613	566	894	580	659	1724	1386	535	601	967	1083	501	340	666	456	1167	969	1329	1137	839	1258	1222	1012
AAATGATAGTATATATGCAG	935	657	856	729	838	878	915	409	948	820	812	404	353	499	542	459	543	1049	1421	400	410	622	653	388	255	568	321	767	577	763	588	389	589	643	590
AAATGATATCAACCGTTGTG	328	457	690	462	674	619	699	270	556	656	519	282	189	247	457	276	259	785	827	220	227	425	352	210	163	357	212	603	318	487	482	822	878	593	432
AAATGATCCTAGCTTGACAT	500	552	806	661	647	650	648	260	677	676	775	410	332	298	708	399	367	961	1322	339	425	683	577	218	262	401	288	474	424	531	516	404	629	535	367
AAATGATGAAGTACAAACCA	349	471	706	823	579	578	668	339	591	681	636	264	281	261	322	217	411	946	983	273	223	388	436	252	140	355	198	538	400	614	306	429	488	850	656
AAATGATGATCAGCTCCTGT	276	357	307	371	331	451	302	210	329	336	435	273	163	191	298	202	174	477	553	118	167	308	343	113	110	211	129	314	346	302	369	348	366	485	423
AAATGATGGATTAATCACAA	366	493	648	645	724	614	648	252	510	708	766	356	248	259	400	220	252	630	777	227	276	403	430	145	150	327	185	747	400	669	474	431	379	671	391
AAATGATTCCGGTATCAACG	605	789	1179	1072	957	1028	914	507	850	1097	1053	489	485	686	684	712	488	1436	1845	463	576	1086	742	508	397	922	418	579	469	624	648	681	573	910	557
AAATGATTCTACTCGGACAG	635	1053	1553	1793	1593	1325	1469	580	1247	1486	1251	602	571	412	663	473	499	897	1361	452	388	908	812	423	360	692	386	817	701	796	868	674	1980	1064	794
AAATGATTTCCAAATGTCGA	341	652	714	987	724	865	499	340	705	576	577	321	265	275	302	350	426	621	533	196	332	399	469	185	222	438	252	765	312	873	681	382	911	701	432
AAATGCAAACCAAATGTCCA	598	1041	1741	1608	1422	1336	1462	1053	1370	1501	1419	594	592	573	877	728	570	2204	1977	655	731	847	772	487	540	869	512	1277	1048	1278	1238	1162	1689	1602	1006
AAATGCAAGATAGTTGTGGT	526	963	1137	1155	1012	1187	1069	700	805	947	1277	609	481	446	717	607	281	1834	1273	414	505	639	810	488	378	590	454	932	762	1215	831	688	815	935	755
AAATGCAATACATGATATCC	282	253	457	349	639	328	495	224	367	482	360	213	213	190	259	199	218	474	674	173	193	227	320	179	125	242	101	391	241	586	201	525	404	493	214
AAATGCACAGATCGCTGATC	638	1343	1474	1924	1379	1551	1574	804	1403	1409	1310	583	565	495	861	659	649	1263	2143	554	639	915	991	522	491	706	564	1668	1362	1849	1853	1590	1826	1942	1030
AAATGCAGAAGAAGATGTGT	725	978	1269	1661	1161	1198	1071	730	1243	1266	1154	637	483	379	712	721	483	1153	1315	454	428	828	811	409	295	721	367	742	534	707	741	576	1317	689	591
AAATGCAGACTCTCCCATCA	739	486	489	481	408	648	456	318	526	527	666	547	477	426	599	583	610	1114	1161	454	501	910	924	335	451	618	461	861	888	1180	1158	1128	978	1196	939
AAATGCAGTCTAAGGGATGA	762	1564	1923	1869	2040	1859	2066	1007	2168	1756	1862	772	559	640	1206	685	649	1996	2308	634	698	961	1043	732	486	921	531	1645	1139	1895	1343	1231	1533	1591	1314
AAATGCATCTCACCCCCAGA	1057	1560	2085	2108	1873	1970	1990	1324	2084	1825	2253	902	1290	809	1348	1046	1142	3043	3484	944	902	2031	1894	840	782	1571	823	2386	1903	2135	1852	1880	1911	1760	1628
AAATGCCAAACTTCGACTGA	299	662	855	539	867	757	794	554	802	683	783	252	287	335	391	299	352	1084	692	391	369	519	615	268	273	464	385	762	757	781	882	581	850	900	538
AAATGCCAAGCACTTAGCTG	269	491	532	551	670	810	627	402	568	427	629	266	216	179	294	231	249	746	756	251	325	351	351	228	194	405	206	470	428	691	584	341	498	428	279
AAATGCCAGAAGAACTCACC	599	1109	1300	1239	1289	1198	1365	672	1099	1589	1027	472	397	357	562	514	509	833	1484	410	466	793	696	459	368	616	371	943	790	1021	849	742	917	834	969
AAATGCCAGGAGCACCACAC	290	456	758	1172	831	605	715	392	525	655	714	301	231	203	389	255	258	1068	1103	286	278	367	533	207	210	317	196	503	488	300	390	528	383	488	351
AAATGCCGGAATTCAAAACC	157	397	404	355	352	501	291	155	365	342	484	151	189	176	242	172	202	198	360	120	138	182	255	136	136	212	146	282	123	285	160	153	640	249	302
AAATGCCTTCCCAATTACCG	295	417	641	541	488	598	568	347	636	696	698	292	286	215	418	245	414	772	693	261	208	499	411	200	155	344	244	353	293	431	315	239	471	470	248
AAATGCGAAGAAGCACCATG	730	1034	1549	1552	1288	1498	1662	847	1224	1191	1793	810	521	657	720	644	534	1871	1665	540	670	958	980	461	498	794	646	1161	837	1505	1057	1059	1660	1405	1009
AAATGCGAAGTCATATGGGT	340	610	762	789	689	786	668	374	443	777	739	355	282	247	443	238	275	738	1207	360	254	445	600	357	175	388	220	489	293	459	354	500	393	595	356
AAATGCGCCCCGAGACACCG	332	106	153	126	86	127	133	114	137	335	389	196	111	184	263	137	179	235	116	79	135	305	168	163	138	141	60	101	24	107	97	138	211	134	61
AAATGCGCGCAACTCAGAAG	570	831	853	1396	803	1133	786	607	919	924	996	548	416	647	732	502	485	1257	1216	344	426	796	862	408	332	512	312	607	614	661	826	528	506	606	587
AAATGCTCAAAGAAGAGACT	216	343	597	341	337	401	479	195	243	444	579	233	170	242	366	163	261	590	363	224	188	378	294	117	138	233	129	280	228	304	311	316	210	245	276
AAATGCTCAGGCACAACAAG	251	261	367	416	439	471	459	200	332	594	299	153	230	206	304	197	179	626	644	200	269	324	259	168	168	310	184	309	392	292	357	297	186	422	346
AAATGCTCCACAAAAATCCA	198	318	544	381	526	393	444	239	600	370	555	195	180	220	184	171	219	476	243	176	347	393	337	188	179	324	174	326	272	545	264	604	422	304	264
AAATGCTGATAAATCTTCCA	298	476	647	642	506	631	579	223	446	526	731	333	192	284	216	338	262	561	458	245	220	320	529	246	186	329	212	370	251	309	328	261	459	458	335
AAATGCTGGAAATTGCCCTG	224	66	86	59	107	86	138	83	147	136	150	93	65	74	130	104	81	158	59	101	94	179	165	85	96	147	69	16	45	50	111	146	91	51	38
AAATGCTTATGTTTACGAAG	248	392	597	540	479	550	495	267	425	516	666	169	204	155	234	217	245	254	446	222	166	322	285	197	173	372	104	209	144	305	265	90	127	265	168
AAATGCTTCAATAAAGTAAC	260	459	722	683	522	588	599	366	414	497	689	270	258	293	323	172	188	1046	837	210	209	281	255	172	193	394	243	723	454	614	511	653	598	682	433
AAATGCTTCCAAATGTCACG	260	595	819	686	642	844	738	431	582	869	777	345	233	334	383	222	332	558	698	187	261	455	414	231	230	404	249	746	428	821	649	681	680	609	548
AAATGGAAAAACGATAAACA	253	440	486	348	703	542	571	260	401	601	693	191	240	220	431	220	262	1215	544	153	231	307	386	211	167	458	237	595	381	580	384	266	1076	442	341
AAATGGAACACCAATTCCAG	233	360	828	379	511	520	576	346	328	486	517	161	208	185	171	180	157	425	219	226	177	315	376	205	153	300	140	212	210	292	282	198	152	365	226
AAATGGAACAGCAGTGGTCA	260	442	696	680	664	687	566	439	619	564	712	316	224	237	351	291	228	572	834	212	254	364	335	285	109	389	172	323	298	344	275	283	441	402	265
AAATGGAATCAAAGGCTCCG	183	217	335	272	332	264	368	284	447	400	365	191	180	108	255	167	166	613	282	111	221	385	301	157	126	238	135	227	253	236	220	327	527	389	223
AAATGGACGGAATGTTTGTG	249	263	513	388	349	337	454	249	375	274	454	225	184	249	166	147	187	628	273	135	185	289	312	112	86	191	117	243	237	280	390	132	396	370	177
AAATGGAGACTTAATTGCAG	268	411	476	337	422	500	523	329	490	532	557	186	253	306	385	277	240	770	554	176	233	257	364	167	127	314	211	263	239	266	334	628	399	341	271
AAATGGAGAGACTCTTCTTG	261	265	428	369	412	305	424	211	359	438	395	313	181	139	419	250	262	539	474	189	166	345	395	154	106	279	122	330	250	423	349	250	286	434	189
AAATGGATAGACTTCGTCAG	602	541	600	577	553	689	644	382	631	828	677	348	265	357	417	276	369	825	656	337	307	684	663	274	277	441	323	210	243	256	205	248	234	393	240
AAATGGATCTATATTGGTGA	444	455	746	763	674	678	593	313	473	752	830	253	193	329	283	179	265	494	647	229	238	409	341	236	123	422	223	639	396	506	778	509	558	768	426
AAATGGATCTATGTTCACAA	825	1199	1455	1984	1410	1692	1641	737	1168	1424	1366	815	676	549	966	542	723	1885	1946	561	723	1120	1083	516	398	914	544	1335	1196	1187	1528	1053	1682	1497	1093
AAATGGCACTGATGAAACAT	205	205	445	472	315	275	315	222	355	364	332	530	193	251	313	194	142	395	384	162	163	302	226	193	134	204	157	241	300	278	347	204	608	452	472
AAATGGCATCAAAGCTAGGG	367	569	787	483	740	786	605	395	671	1015	873	329	268	274	328	290	437	655	795	246	335	696	499	267	197	417	228	471	427	546	582	560	487	805	564
AAATGGCCTACACTGACACA	960	1841	2502	2115	2089	2382	2196	1528	1754	2088	2225	750	711	562	1101	821	870	1514	1959	616	863	1382	1043	773	580	1127	596	1588	1548	1639	1417	1531	1525	1991	1545
AAATGGCTAAAGAGCTACAA	560	298	455	358	385	377	508	199	347	548	436	300	348	422	427	317	275	335	859	291	284	611	489	280	215	351	206	538	399	517	629	448	221	660	299
AAATGGCTATTCCTACAAAG	451	571	922	714	1045	885	914	570	572	847	883	330	389	418	650	367	380	960	1274	335	365	416	638	296	230	532	289	480	445	392	573	437	466	753	376
AAATGGCTTTGAACTACCAA	384	581	871	500	776	823	795	366	565	824	1170	402	345	314	460	324	433	1151	1275	325	312	630	730	338	263	470	267	968	802	917	863	643	901	1194	730
AAATGGGAATTGGGTATCCA	347	572	701	695	1049	727	582	357	561	661	660	296	270	410	477	273	357	874	720	240	256	547	455	272	269	448	279	680	344	730	520	566	1305	655	520
AAATGGGATAACATTGCCGG	537	221	218	261	203	253	275	110	205	382	482	252	148	353	360	247	321	389	577	218	250	519	558	260	271	350	141	108	93	169	100	179	140	175	179
AAATGGGTAACTGGCCACGA	211	370	546	533	515	471	456	213	340	477	704	198	216	260	290	200	121	475	313	165	162	321	204	212	138	224	123	365	234	431	456	557	399	320	383
AAATGGGTACCAATCAAACC	541	1231	1136	1636	1026	1472	965	653	1131	941	1376	512	403	568	559	376	534	1643	1431	393	426	693	690	337	354	702	359	971	689	955	884	812	1009	1029	865
AAATGGTACCGAGAGAGCCA	458	834	894	1188	875	1057	970	506	845	867	1074	438	351	380	549	281	447	949	900	316	414	729	625	277	260	437	263	737	360	614	419	708	571	683	450
AAATGGTATCAAAGTAACAG	207	180	225	203	132	215	240	87	241	289	213	69	120	134	191	129	89	94	45	133	59	108	112	87	95	89	75	58	39	45	52	69	9	48	35
AAATGGTATCCAGTGTGCCG	748	1248	1601	1570	1159	1465	1472	730	1334	1228	1805	634	561	597	632	491	599	1693	1502	516	536	938	930	501	389	849	479	1019	1193	898	1284	1105	996	1395	1062
AAATGGTCTGGTGCTATCAG	264	555	517	644	492	601	532	326	486	532	450	234	170	166	336	221	294	859	878	141	220	402	401	188	178	365	162	440	378	414	483	394	842	550	488
AAATGGTCTTCGTGAATAGG	295	528	639	638	654	634	616	465	577	623	759	249	229	218	403	214	260	647	743	222	246	494	475	238	190	320	192	558	419	561	793	569	351	650	480
AAATGGTTCAAATTTCAAAG	213	307	452	485	544	439	421	187	327	509	373	197	169	157	259	165	146	409	256	132	162	202	221	147	114	161	123	402	242	246	275	182	366	226	155
AAATGTAATGGACAAGAATG	381	669	746	903	872	780	652	475	545	662	621	351	308	383	476	253	383	800	1176	243	254	623	663	297	250	481	206	539	489	556	381	668	648	423	482
AAATGTACAAGGACCGACAA	402	684	813	877	753	780	835	407	645	628	986	368	297	358	430	360	326	899	1547	347	353	588	601	358	236	435	349	877	724	1027	754	807	635	654	657
AAATGTACAGGCTCAAAACG	181	272	227	238	254	239	330	283	317	1147	336	206	155	152	195	113	190	410	246	120	140	173	256	101	105	195	145	272	182	278	229	126	217	245	128
AAATGTACGAGCACTTCAAG	493	942	904	1023	837	1309	939	458	866	712	1048	290	343	471	496	392	392	1271	1211	339	376	742	552	354	292	657	406	650	699	639	761	595	891	965	594
AAATGTAGGAGACCCCAATG	233	244	366	258	308	406	313	273	305	259	260	225	113	154	231	192	164	421	511	159	160	268	248	161	112	229	156	432	204	349	338	456	716	411	340
AAATGTAGGTTTGGATAACC	497	768	955	1103	890	958	890	628	796	935	956	416	275	513	588	377	528	1356	989	387	360	588	583	286	308	601	253	774	823	1006	868	1108	823	1299	823
AAATGTATGACTATCAAGGC	268	186	225	189	210	248	219	111	117	318	270	120	131	122	252	165	112	243	232	110	144	263	224	158	117	270	96	352	291	486	410	177	201	197	87
AAATGTATGAGCTTTCCCTG	321	552	657	1002	583	687	521	386	627	684	604	267	246	238	391	289	299	1062	565	293	341	530	576	183	195	375	153	781	718	889	920	702	586	846	631
AAATGTATGTGACTGTACAC	256	249	424	291	277	314	336	213	361	374	416	202	142	189	133	255	186	152	562	200	164	232	348	137	118	295	150	246	301	313	211	551	201	410	224
AAATGTCACTTGTTCACGTG	283	526	407	640	327	451	364	351	501	709	297	235	212	291	344	248	201	562	616	197	167	311	386	194	138	337	181	525	567	573	666	275	549	622	417
AAATGTCATCCAGCCAAATG	266	452	701	656	509	461	517	362	546	444	682	263	157	238	294	270	225	452	570	237	267	440	347	169	183	381	228	311	378	358	424	378	337	462	392
AAATGTCTACAAAGGAGAGG	288	542	556	768	704	750	650	406	441	685	597	290	232	254	323	260	263	885	616	190	264	493	423	177	194	310	214	504	268	850	316	397	495	520	326
AAATGTCTACTGTGTTCACG	244	317	685	466	558	575	508	285	465	458	387	233	195	173	337	202	236	561	923	164	220	396	429	174	124	258	167	387	326	440	563	463	410	554	424
AAATGTCTCCCAATGAGTGA	739	235	430	383	282	330	393	180	380	545	456	296	233	359	438	313	380	275	389	274	459	557	555	259	194	382	205	236	261	273	330	323	290	259	178
AAATGTCTTCAGATAACCAG	373	674	715	920	889	718	636	510	527	558	794	311	278	401	520	250	499	1079	1212	366	366	450	564	348	245	487	228	915	644	843	909	922	1108	1006	908
AAATGTCTTCCCAAACACCA	732	1328	1790	1542	1635	1516	1591	728	1337	1581	2166	666	563	775	1025	654	737	1842	1572	587	566	981	1143	621	483	1052	614	1067	736	942	1082	1075	1479	1292	1049
AAATGTCTTGATGATGCCGT	707	559	1030	740	1028	863	955	407	707	971	886	394	401	468	746	462	513	1005	1151	384	510	956	860	431	336	627	370	754	682	799	805	832	780	888	698
AAATGTGAAACATGGTACAA	574	765	1183	908	1297	1108	1002	527	1033	1041	1348	461	506	396	822	448	465	1961	1189	412	417	798	663	529	409	675	432	965	774	1003	900	967	1558	958	1011
AAATGTGAAGCAATTTGGGA	155	212	256	313	213	388	207	127	196	114	319	64	107	101	172	33	151	291	188	107	103	172	225	134	63	189	77	98	138	123	183	75	79	201	59
AAATGTGACTATTCAACTCT	816	1267	1255	1584	1744	1357	1296	774	1272	1355	1400	683	662	682	925	755	684	1749	1906	580	614	946	1047	522	493	972	522	1077	1279	1184	1410	869	2059	1582	1242
AAATGTGTGAAACCTAATGT	233	89	98	77	93	85	93	17	79	131	122	169	156	98	210	87	160	656	390	90	152	144	368	143	105	212	114	51	52	49	71	40	23	40	16
AAATGTGTGTCGAGTATGCA	519	884	1274	945	1064	1105	1099	579	999	789	1025	544	444	362	602	380	463	989	1584	431	566	703	726	437	265	481	393	1123	726	1123	838	1009	1756	1114	992
AAATGTTAAAGATGCTATCG	316	335	556	535	498	478	550	283	475	581	623	196	227	265	349	335	312	555	747	303	185	438	374	216	203	248	203	716	285	761	357	352	361	656	426
AAATGTTAACGCAAAAACCA	423	862	1007	1036	869	1035	863	394	969	1039	1165	348	343	350	460	271	487	1013	1733	364	378	659	732	403	288	375	329	845	903	803	1055	619	1039	1002	635
AAATGTTACTCTGTATGTGT	283	427	431	416	432	449	400	282	475	296	448	144	175	207	361	106	186	612	615	138	244	415	425	122	165	276	131	268	265	245	398	229	295	355	256
AAATGTTACTGACCTTTCAG	261	398	557	494	484	533	523	283	521	547	436	162	144	174	235	154	164	179	146	118	208	256	327	146	117	285	123	267	202	281	376	202	448	379	206
AAATGTTCAAAGCCTGCTTG	599	909	1215	1291	1073	1337	1171	558	1018	919	1202	536	453	421	817	412	515	1386	1597	471	532	784	917	425	350	603	395	1173	1040	1215	1334	1233	1669	1571	842
AAATGTTGGACCGCTTAACG	292	139	153	122	174	139	199	90	115	404	304	145	178	61	201	160	156	310	870	144	147	309	278	201	112	173	88	26	77	117	85	95	314	144	47
AAATGTTTAGATCTCAAACA	558	547	650	1011	711	664	817	422	569	494	736	343	228	387	390	258	446	609	948	336	284	560	399	247	208	421	236	589	420	798	614	448	505	822	477
AAATTAAAAGAGGCACCAGA	467	748	1262	800	882	972	905	554	737	940	859	317	349	399	548	417	461	1273	1287	388	337	707	512	351	253	614	277	800	689	777	662	553	845	798	431
AAATTACAATGAAGGACCCA	525	712	1272	987	1243	1207	1231	676	955	1019	1293	460	417	524	742	497	554	1242	1850	541	487	1001	703	389	321	676	343	1115	696	866	869	585	947	1099	784
AAATTACCAAATACCTGCGG	567	728	1034	1082	909	1127	938	385	597	1110	1085	425	408	544	691	603	389	1501	1379	445	354	754	717	381	333	529	356	671	596	734	788	810	935	888	640
AAATTACGAAGTTAGGCCAG	188	66	115	223	115	169	108	71	113	252	177	106	83	107	149	51	110	233	98	72	124	159	119	89	80	94	62	72	47	135	162	27	139	67	23
AAATTAGAACTATCAGTCCA	687	1042	1499	1343	1373	1601	1460	651	1268	1616	1399	532	480	660	874	567	571	2262	1806	444	563	1008	852	498	356	904	436	940	740	1076	893	1259	1152	1078	969
AAATTATATGAAAGGCATCA	477	65	238	116	105	178	136	96	138	300	247	122	144	102	203	133	136	216	202	109	159	206	273	133	119	195	90	124	59	250	71	104	112	134	111
AAATTATCAGCCAAAAGCGA	221	359	424	598	557	503	506	370	432	447	574	174	195	170	383	178	178	841	776	188	214	271	421	197	127	250	204	305	373	488	438	242	200	429	350
AAATTATCTGACAAAGACCA	422	334	530	455	658	584	631	352	545	437	587	377	188	269	360	229	351	952	243	228	205	404	370	171	128	351	168	416	380	427	443	308	311	312	355
AAATTATGACATTAAAAAGC	174	84	135	115	164	148	135	95	100	234	308	40	110	82	85	64	73	19	75	36	67	152	79	47	78	89	40	107	74	147	144	174	119	81	87
AAATTATGAGGAGTTATCAG	269	340	408	469	341	430	395	143	305	265	376	205	212	229	247	215	175	696	482	234	319	376	358	181	127	320	143	448	293	470	393	273	467	711	429
AAATTATGGCGAGTTCAGTG	246	466	683	491	572	547	582	338	495	629	498	345	256	326	294	244	264	581	618	123	244	315	285	228	142	312	179	500	390	408	785	485	882	714	490
AAATTATTCTCATCACAATG	266	247	327	347	233	417	290	156	326	563	681	199	164	173	225	151	197	617	310	145	217	248	230	172	113	167	102	408	259	419	337	209	354	400	254
AAATTATTCTCATCACGATA	636	863	1039	1334	959	1047	838	535	872	934	1005	334	317	415	467	511	348	457	951	341	317	517	530	319	235	519	281	869	760	806	956	749	965	1020	761
AAATTATTTAAAGCAGCCTG	639	846	1114	924	1039	869	1012	502	775	906	807	351	356	480	601	417	373	1271	1275	358	528	729	800	401	299	637	371	764	743	753	1003	784	955	825	728
AAATTCAAATCAACTGGAGA	639	1298	1621	1948	1658	1746	1737	946	1421	1534	1771	591	731	703	883	534	646	1807	2422	569	614	1233	903	491	446	888	478	1608	1547	1966	1757	1360	2216	1655	1260
AAATTCACCACGTCACACTG	505	946	1121	996	860	1209	1231	710	808	1178	1436	547	478	506	753	483	484	1266	996	541	508	943	745	388	310	759	331	741	668	853	666	708	1025	892	993
AAATTCACTTACCTAAAACC	601	268	247	430	325	260	269	169	356	347	672	241	303	344	310	236	245	82	382	244	242	408	489	192	146	308	104	102	76	118	175	187	70	90	98
AAATTCAGCAAGATTAACAC	467	674	1021	1133	920	771	1002	551	839	1005	1270	403	378	359	545	411	327	1214	990	451	344	673	581	334	296	569	292	639	645	855	769	669	1182	621	581
AAATTCAGGGATGGTCATCG	290	587	609	763	551	686	660	220	674	502	939	256	209	264	329	292	278	625	1047	174	223	356	297	163	184	265	163	453	331	368	550	270	435	741	659
AAATTCAGTCCCGATTTGTG	366	102	229	124	136	158	172	83	99	247	379	256	236	259	321	195	223	610	742	230	247	482	265	178	181	405	279	366	366	488	671	241	355	322	216
AAATTCATAAAGCATTTCAC	540	636	999	999	1006	1046	1148	507	756	886	889	447	376	343	493	291	416	1018	637	324	458	565	639	408	221	576	363	707	551	871	742	643	846	686	797
AAATTCATAACAGACAATCC	616	882	1381	1642	1060	1227	1116	518	1046	877	1303	611	475	467	791	536	607	1538	1969	444	534	1023	694	465	485	688	422	679	622	799	1061	885	1248	758	590
AAATTCATATGTCCCTCGTG	399	280	311	362	193	274	218	196	302	624	675	320	241	260	366	225	272	493	575	141	238	415	512	159	164	273	162	218	127	209	154	144	248	105	124
AAATTCATGTCCAATTTGCA	313	565	775	732	805	745	683	360	546	646	556	363	227	320	398	282	343	1210	989	207	319	426	358	232	180	333	224	631	344	633	425	300	433	421	504
AAATTCCGAAGACTACATGA	624	1343	1695	1621	1447	1663	1428	834	1403	1402	1727	613	575	606	977	658	617	2092	2224	450	625	1041	859	464	456	939	566	1010	920	1113	1373	632	1058	1101	1218
AAATTCCTCAAGAAATATTG	148	158	284	282	254	272	279	136	319	292	277	63	149	79	199	129	103	301	330	121	113	163	255	114	102	207	100	81	203	322	181	158	221	370	102
AAATTCGAGATTTGGAGACA	419	714	1018	1270	1112	884	856	371	704	945	1083	319	408	471	688	446	418	1104	952	444	450	529	522	280	331	473	333	597	357	697	398	463	813	909	512
AAATTCGAGGAATGATACCG	495	607	952	1177	1368	746	981	421	773	732	674	241	188	278	361	248	325	217	122	141	141	363	340	245	178	181	133	210	309	442	599	336	89	272	339
AAATTCGGCAGCGACCACAC	154	262	354	167	246	256	298	200	89	484	202	166	88	147	63	148	122	233	171	90	112	251	176	61	84	123	86	265	125	608	232	158	319	111	130
AAATTCGGTCTTCATAGATT	328	572	508	532	691	608	573	270	382	715	575	329	313	313	393	270	317	578	810	260	341	436	429	210	267	219	195	662	543	815	731	440	605	814	606
AAATTCTAGTGTGAAACTGA	499	761	932	825	965	823	898	562	791	1274	1084	370	497	438	635	508	550	1278	1392	379	366	683	541	340	277	601	368	891	864	811	924	775	883	714	796
AAATTCTGAATCAAGCATTC	308	381	590	520	433	658	561	284	417	431	861	256	182	227	325	240	439	631	592	182	291	488	605	248	202	382	199	688	312	713	649	513	486	696	521
AAATTCTGTACCTTTCGAGA	231	116	366	196	455	215	301	93	136	340	305	118	99	122	223	154	191	369	275	115	143	251	184	150	82	127	84	51	75	37	91	53	27	69	39
AAATTGAAATTGGAAAATGG	344	601	792	820	888	914	832	322	620	763	882	382	187	344	392	259	346	673	864	328	351	566	539	316	210	461	255	655	492	628	879	813	699	612	411
AAATTGAAGTTGGTGGTGGT	339	191	373	379	396	380	391	188	333	424	326	192	207	208	336	193	163	416	587	193	195	384	360	134	119	235	146	226	266	207	405	573	271	184	128
AAATTGACCCCGCCATCCAG	347	488	772	833	656	694	637	451	672	617	567	250	249	249	380	293	322	935	729	306	269	594	384	293	219	377	229	493	258	502	239	371	456	441	441
AAATTGACCTATCCGCGAAG	217	277	385	426	393	330	454	205	436	335	371	156	133	204	233	197	190	362	258	172	206	203	200	126	141	260	110	413	323	282	314	207	217	368	329
AAATTGACCTGCCCGTGAAG	556	288	541	472	563	468	535	241	510	795	704	435	389	335	379	392	407	797	713	273	372	677	512	313	201	470	287	153	177	98	206	235	196	159	245
AAATTGATGATCTTATGGAT	985	836	1088	1016	1091	902	1021	469	957	987	1030	585	402	435	576	427	400	1183	1563	398	412	734	723	396	313	536	356	756	554	1067	653	882	765	868	747
AAATTGCAAAAGACTTAACC	425	565	874	761	652	697	711	340	599	881	921	363	356	420	537	374	373	700	786	305	335	578	671	248	206	426	284	450	418	596	316	615	550	660	385
AAATTGCAGAGCATTATCTG	289	260	608	326	646	424	402	204	316	454	560	231	219	320	399	247	281	546	985	198	244	450	307	198	243	309	199	304	355	278	369	297	237	309	196
AAATTGCCATAGAGGCGTGG	343	406	502	735	446	646	440	320	364	369	679	207	132	200	225	221	216	453	611	171	232	410	346	141	123	338	167	244	185	300	239	198	369	303	148
AAATTGCCCTTTGAGGCTAG	229	443	583	720	638	609	748	281	495	512	488	215	155	197	372	140	246	672	312	200	224	206	341	219	147	349	154	414	414	411	710	377	456	446	321
AAATTGCGTCCCCTCAGCGG	542	849	1048	835	872	973	881	485	775	1126	909	411	382	453	656	495	427	1331	1104	356	445	684	706	245	291	512	291	854	815	921	987	936	1233	982	906
AAATTGCTAGAGCTTACACC	402	658	847	628	863	719	737	438	614	1006	699	292	358	274	460	153	511	1264	1002	263	252	449	534	289	217	398	215	763	620	744	563	692	1243	607	666
AAATTGCTCTCTAACATGGG	252	357	453	386	382	485	403	249	321	468	382	194	101	221	228	111	152	381	607	213	140	288	395	141	143	218	133	268	340	375	452	384	399	330	464
AAATTGCTTCCTTATCATGG	242	362	523	596	389	405	543	156	369	401	348	120	208	234	230	184	167	331	822	175	129	230	382	191	119	316	168	359	257	241	219	230	411	471	310
AAATTGGAAGAAATCTTGCG	467	81	236	121	257	101	249	183	152	399	519	241	115	192	270	163	269	379	161	129	203	438	316	113	109	229	149	116	34	184	120	101	157	171	165
AAATTGGAGAATAACATGCG	630	900	1290	936	1245	1179	1211	614	1206	1056	1291	406	311	386	561	555	652	1433	1619	436	509	977	920	322	324	767	343	1068	861	1378	1181	1212	945	1037	1005
AAATTGGAGCTAAGAAACTG	227	195	348	295	544	310	367	213	215	486	436	168	163	258	201	134	145	716	270	244	237	241	317	171	99	242	161	263	132	418	91	197	201	300	210
AAATTGGATGCACAAAACAT	189	352	390	370	315	533	318	250	419	243	438	109	160	143	312	110	140	339	621	144	166	251	365	117	81	228	173	243	335	306	561	204	318	421	398
AAATTGGCGGTAAACCAGAT	247	438	625	305	498	605	547	336	304	442	558	339	187	203	340	197	206	1166	1327	254	263	335	401	191	159	304	189	364	418	518	470	580	631	618	372
AAATTGGCTTTCGTTCGTGC	779	1284	1519	1408	1699	1820	1400	916	1517	1720	1687	781	546	736	970	829	739	2196	1320	732	801	1193	1118	696	526	934	561	2096	1424	1970	1886	1668	1936	2475	1671
AAATTGGTGAAACACTACAC	232	298	545	501	529	328	375	202	338	459	488	180	162	179	229	136	249	417	561	184	268	279	350	205	162	283	141	184	142	165	234	196	168	227	346
AAATTGTAAAGTGACCTACC	264	380	548	539	472	706	483	322	384	707	503	230	254	184	261	196	227	433	590	171	230	272	420	178	138	308	171	531	266	652	354	379	731	447	324
AAATTGTAGATCATGGCAAT	667	836	1520	1119	1163	1274	1164	524	924	1101	1221	528	586	654	705	496	515	1366	1760	503	543	782	909	472	363	722	457	1529	992	1479	1167	1243	1862	1434	1404
AAATTGTATGTGAAGTCGAA	577	949	1251	1212	1505	1232	1326	647	723	1092	1274	426	508	395	695	459	649	1475	1406	511	433	816	716	463	341	629	313	1428	1009	1335	1021	1189	2014	1269	1112
AAATTGTATTTAGAGATCTG	1237	196	244	267	286	350	393	192	347	608	537	249	235	326	421	314	260	395	425	209	312	503	439	221	160	271	202	201	156	222	239	106	221	419	226
AAATTGTTCCTCGAGATCTG	588	870	1225	1327	1028	1284	1141	550	885	961	1031	548	677	636	753	533	635	1225	1140	503	503	811	914	494	371	649	429	783	651	981	914	728	757	1049	746
AAATTGTTGACCTAAGAGAA	773	1221	1670	1880	1512	1648	1632	926	1169	1422	1533	676	700	727	1051	637	718	1650	1471	674	583	906	1068	550	420	886	491	1273	1072	1324	1209	1073	1553	1703	1197
AAATTTAACAGTGCCATCCG	663	1162	1566	2595	2302	1496	1628	766	1366	1755	1642	391	465	395	637	421	504	913	939	346	439	691	730	315	374	666	309	860	678	754	867	1061	1025	701	591
AAATTTAGAATCGATAACAG	340	471	591	678	604	625	650	325	307	617	755	219	176	281	276	294	327	865	748	273	288	407	518	264	243	348	166	372	341	507	451	243	594	576	450
AAATTTATGATAGTTATGCG	556	179	339	279	196	254	277	115	169	325	491	205	185	119	266	126	189	481	272	143	190	383	338	195	139	242	124	243	173	297	314	190	210	248	140
AAATTTATTCAAGGCAGTGA	534	571	1106	810	913	804	965	483	590	822	1147	297	488	464	655	416	521	1854	1686	300	493	686	776	384	325	630	392	609	574	631	981	919	620	822	791
AAATTTCACTTACTTTGGAC	293	543	564	786	565	497	671	323	496	575	567	277	198	282	311	171	194	942	673	160	217	383	327	166	138	399	219	671	823	597	810	536	694	595	581
AAATTTCTTATACTGAACAT	758	785	1135	1258	1005	1112	1012	434	648	1100	1074	508	398	525	767	482	540	1467	1212	511	480	683	802	364	338	669	316	667	604	820	675	695	842	795	678
AAATTTGACCTACCGAGGGT	324	639	784	977	692	988	666	456	600	700	528	389	338	311	395	294	379	876	1321	267	359	589	618	336	262	470	190	475	325	430	526	539	566	597	462
AAATTTGATGCCATCTACCG	220	243	416	379	310	312	248	369	215	333	498	175	217	163	274	134	99	114	560	202	195	275	268	121	145	291	169	266	307	415	354	342	395	323	141
AAATTTGATTCATCGTAGAG	279	514	564	684	646	656	735	300	502	704	649	158	234	229	405	290	275	1009	846	193	285	342	429	273	200	307	185	649	724	506	1066	757	414	811	618
AAATTTGCGGAGAAATTCAG	336	229	484	264	356	328	307	225	353	399	573	225	253	234	280	221	185	287	415	178	234	377	355	158	144	205	206	241	200	273	152	98	265	202	278
AAATTTGTTTGGCAGCCCCG	494	685	1019	638	829	980	977	408	632	882	1270	429	512	381	663	509	468	1422	1102	350	415	816	743	359	290	591	293	781	794	888	834	656	1099	893	828
AACAAAAACCTTATCAACAT	600	681	1096	740	807	871	977	491	779	1100	888	486	419	477	560	526	486	1149	1473	349	496	782	825	333	291	621	405	856	684	921	961	567	787	886	821
AACAAAAATCAACAAAAGAG	183	309	422	470	292	411	467	206	253	547	279	158	190	146	193	110	161	560	654	179	194	281	388	125	105	252	111	408	236	471	337	623	380	428	425
AACAAAACAAACAAGTGCTG	269	294	436	550	391	582	402	236	347	378	350	195	261	197	247	168	142	812	447	273	176	229	239	191	194	300	191	294	238	439	323	271	391	351	277
AACAAAACCAGAGTCATCTG	475	209	191	202	147	226	178	143	220	310	348	207	162	184	231	205	204	287	63	149	185	302	374	125	143	248	125	91	112	92	78	587	59	83	144
AACAAAACTATTGTGAGTCG	307	261	392	385	187	290	258	253	279	330	341	183	189	210	294	232	233	511	792	145	256	355	426	154	133	275	141	133	101	161	114	156	161	151	82
AACAAAAGAACTGAACCCAT	394	464	549	523	596	548	674	367	344	478	594	332	282	347	446	296	232	989	891	276	237	482	425	292	196	399	198	577	554	597	503	483	857	575	422
AACAAAAGTGGGGATCTCCG	446	717	1126	1008	957	824	820	440	737	917	921	434	364	281	518	370	404	817	1175	403	393	627	629	291	277	566	321	672	831	749	1032	648	870	772	794
AACAAACAAGAGGACTGTGT	233	244	272	194	288	212	295	128	252	217	232	199	173	149	170	225	224	429	901	160	127	376	210	235	138	218	161	414	356	451	406	178	547	657	350
AACAAACCGGACTCCCATGG	202	417	477	370	340	418	472	263	292	442	448	209	168	170	318	216	225	452	551	180	159	366	301	151	128	335	157	344	224	616	277	320	435	339	352
AACAAACTAACGTACTCACA	610	1020	1236	1152	1070	1339	971	701	966	1234	1167	585	501	468	865	455	459	1385	1077	417	529	891	720	446	319	707	429	770	830	777	913	1124	1091	1012	842
AACAAAGAAACATGTCAGCA	559	175	309	234	422	199	339	185	525	485	505	183	184	110	343	214	228	191	116	193	195	667	492	223	147	295	146	165	125	226	148	77	364	234	284
AACAAAGAAGACCACACACT	837	246	557	371	396	331	415	258	310	720	632	342	329	395	506	403	353	262	300	293	298	671	483	333	286	406	225	174	241	264	230	184	445	289	109
AACAAAGAATCTCCTTGACA	529	765	946	844	921	987	1002	634	912	833	872	311	274	561	542	418	439	1042	864	382	422	423	654	314	324	473	254	480	452	813	438	522	700	752	635
AACAAAGATGGACAAGCCTT	312	645	601	813	766	759	656	421	661	811	877	334	208	281	425	167	311	854	810	251	273	454	412	228	201	426	248	937	699	992	967	1123	1364	887	532
AACAAAGCCCAACATACCAG	311	602	884	916	1052	801	785	539	704	711	624	297	256	236	337	232	243	896	748	263	292	514	457	318	222	405	192	394	649	510	673	559	1199	849	609
AACAAATTCTGAAACGTGTG	480	834	817	938	833	938	818	489	826	1049	812	368	299	430	477	435	365	869	1005	357	359	766	617	267	262	492	292	821	910	734	940	640	869	783	505
AACAACAATGAGCAGAGTTG	234	548	538	665	543	528	537	306	446	595	660	248	224	156	327	246	242	726	1414	189	252	439	424	247	218	474	235	503	695	389	739	488	495	653	610
AACAACACAAGCAAGTGTGG	641	1076	1445	1416	1075	1313	1182	773	1087	1289	1226	440	462	447	733	700	570	1492	1224	413	487	922	689	499	420	583	361	1071	1172	1168	1443	761	1161	1354	1180
AACAACAGAAGAGGCCTGCA	252	581	716	1033	621	746	719	370	558	855	754	263	183	276	413	223	268	538	749	263	206	319	357	273	235	341	236	455	480	609	764	689	771	679	490
AACAACAGCACCATCCACCG	541	1166	1441	1424	995	1484	1133	714	1137	886	1382	534	356	438	753	379	621	1104	1318	372	551	737	821	454	460	546	440	1171	1000	1198	983	1162	1757	1221	1018
AACAACCAGATCAACAACGC	387	579	872	1107	824	808	866	354	520	906	803	287	339	294	386	341	328	750	665	305	310	304	518	295	220	518	271	471	407	650	312	513	497	596	707
AACAACCAGATTACTCAGAG	591	448	616	719	456	516	527	279	660	783	605	470	318	311	491	320	248	559	633	291	390	780	579	292	250	520	336	373	656	528	540	792	689	570	428
AACAACCGTAGCCCAAACGC	154	285	324	399	339	489	354	166	266	410	340	178	123	110	187	154	217	392	228	131	109	198	229	137	97	159	88	163	184	273	275	318	414	378	239
AACAACCTACTGGACGACAA	428	687	1013	1460	988	955	1036	505	776	970	1026	397	384	462	416	346	424	1268	894	391	481	678	681	328	285	658	311	648	717	749	565	560	1321	964	668
AACAACCTTCGAGATATGAC	408	683	727	538	416	801	646	446	611	724	582	369	301	488	346	377	378	1179	1119	321	301	561	575	220	212	423	277	720	930	1117	969	437	874	899	640
AACAACGAATGCCGGGACGT	388	308	318	453	258	267	335	213	334	342	407	265	174	230	331	267	185	314	842	203	174	364	368	165	176	263	167	282	209	191	257	345	325	345	175
AACAACGACATTGCACCCCG	233	443	560	545	774	513	621	285	611	438	472	208	202	234	286	218	290	379	894	214	161	396	441	208	142	338	237	678	508	533	571	484	320	497	294
AACAACTACCTGACTGACGA	308	451	585	651	662	691	573	413	550	535	598	224	204	177	440	190	283	780	807	223	206	430	436	223	210	392	249	355	473	559	403	309	379	490	362
AACAACTATCGTTACCACAG	316	515	601	592	533	741	572	348	581	427	825	306	361	267	510	312	387	502	706	255	334	462	524	303	253	432	288	458	329	434	389	275	541	462	287
AACAACTGTGTGATACACTC	385	474	611	389	483	448	504	342	483	479	589	230	296	216	292	316	199	415	318	215	212	351	329	130	122	259	105	278	216	220	202	134	210	209	217
AACAACTTATTGAATTGACC	257	223	336	268	239	350	328	236	234	352	421	198	124	242	250	238	212	272	630	181	168	362	303	175	199	354	151	221	193	367	324	221	398	491	150
AACAACTTCAGTCTGACTCA	671	385	455	471	483	437	340	297	607	671	730	498	376	454	691	512	432	1307	1109	339	388	648	651	371	362	660	395	518	312	469	309	308	437	575	519
AACAACTTCATCAACTAACT	590	1076	1135	1536	891	1506	1083	762	1082	1175	1461	655	571	459	756	612	707	1556	1944	462	519	791	1029	535	388	704	417	1208	960	1166	936	1016	1309	1341	1053
AACAAGAAAAAAGAAGCCGG	290	281	387	474	543	272	417	181	277	358	385	139	176	241	240	91	248	190	559	119	153	301	278	195	116	202	172	201	53	114	127	70	201	232	104
AACAAGAAAGAGGAGCGCGG	184	281	340	305	373	318	263	197	262	433	349	131	205	110	184	96	145	359	350	158	149	177	243	96	94	201	114	230	152	238	113	626	486	155	171
AACAAGAAATCCAAACAGAT	575	1263	1102	1275	1380	1382	1355	804	1124	1196	1229	612	423	491	697	539	570	1918	1711	571	606	871	822	491	354	647	453	837	765	725	957	649	1202	1009	531
AACAAGAAGGAGATTCAGAA	962	1930	2360	2291	2341	2356	2492	1152	1820	2274	2105	931	843	965	1160	800	929	3051	1646	917	994	1358	1430	743	728	1255	754	2624	1834	2982	1914	2190	2558	2739	1975
AACAAGAATTGGAAGACATG	392	687	656	538	667	771	714	507	679	832	838	297	277	296	467	315	329	1059	916	276	346	559	545	305	254	429	282	652	578	521	632	675	495	811	581
AACAAGACCCCAGATTACCG	602	1046	1607	1669	1358	1317	1503	740	1342	1323	1374	515	556	572	976	579	613	1580	2061	524	565	753	961	494	420	805	475	1090	1047	1416	1100	956	1248	1569	1164
AACAAGAGCAATTTCAGTCG	249	340	532	226	427	415	376	268	247	543	449	203	147	185	281	140	220	309	366	163	215	372	286	176	137	329	172	355	236	403	432	223	403	478	371
AACAAGCCATCCGCATGCAA	502	1080	1405	1136	1222	1134	1325	630	1024	1189	1158	404	511	363	673	422	465	1611	1449	450	497	672	897	396	365	588	408	617	443	641	551	451	638	931	579
AACAAGCCTGACAGCCACGG	188	438	512	744	485	528	439	373	324	376	505	129	162	158	351	211	223	503	396	200	185	401	353	156	178	263	116	279	307	417	340	94	163	419	325
AACAAGCTAGAACTGCAGTT	259	270	447	514	435	450	338	151	250	300	358	146	225	141	192	258	154	375	630	190	238	300	271	211	163	250	128	210	191	159	246	204	441	180	177
AACAAGCTTAGAGATTACCG	305	499	556	851	416	715	642	428	501	514	693	224	206	267	318	309	205	569	1146	251	240	457	524	229	104	434	219	361	379	471	211	350	500	681	385
AACAAGGAAAGCGAGTCCTG	518	883	1033	831	730	987	852	741	939	1212	1032	565	392	397	610	435	456	1305	1476	464	430	643	654	339	322	559	386	591	682	1025	974	598	612	785	602
AACAAGGATGAGCCTCCGCG	156	245	363	279	259	354	271	187	288	171	315	148	110	126	184	108	144	173	346	77	106	268	252	108	80	193	113	288	313	283	444	350	306	144	232
AACAAGGCATCAGTAAAAGT	170	192	291	326	289	375	256	200	281	340	394	143	94	176	114	242	148	240	579	145	204	202	245	183	95	217	116	238	240	179	273	91	143	229	104
AACAAGTCAGTCTCTCTCAA	311	485	654	841	559	624	625	425	673	551	616	304	247	312	410	256	274	601	737	225	271	512	445	190	225	450	216	791	629	763	488	363	488	794	490
AACAAGTCAGTGATTCTCGA	454	139	170	186	169	228	252	155	168	354	275	103	173	138	205	138	212	173	246	180	176	442	240	183	211	215	101	84	84	158	58	51	139	68	94
AACAAGTCTCATCGCCACCA	724	1200	1225	1741	1404	1194	1054	507	1157	1047	1745	599	504	527	854	514	648	1219	1751	557	558	843	912	473	391	909	458	790	771	1138	1109	657	1125	1056	711
AACAAGTCTGCTATTTGATG	915	1215	1801	1670	1665	1635	1498	808	1171	1507	1776	761	701	792	956	739	700	1862	2407	753	725	1158	1196	571	562	862	616	745	672	784	732	601	731	659	843
AACAAGTGATCCTAATGCTG	378	556	939	610	839	901	743	433	758	705	809	344	268	318	484	264	378	810	834	354	296	444	446	272	217	545	218	736	700	650	556	653	745	858	685
AACAATACAGGCACCCAGGT	264	443	533	901	473	622	553	288	576	539	504	221	202	236	335	212	181	552	772	245	257	424	381	141	124	257	196	612	366	400	445	579	288	529	428
AACAATATGTCCAGAAACCG	225	483	593	690	638	536	583	263	294	491	658	148	95	175	315	216	185	322	549	159	151	306	245	149	156	295	124	481	351	490	603	592	377	301	252
AACAATCCATACCACAAGTG	601	958	1146	1597	1220	1327	1058	669	917	1229	1190	582	516	455	1035	576	673	1844	1393	406	454	871	758	386	357	616	481	907	814	1057	814	1017	933	1039	920
AACAATCTCTGCGAAGCACA	741	1282	1568	1155	1395	1870	1380	950	1237	1629	1611	600	558	576	992	564	957	1363	1821	609	683	1089	1016	536	456	992	544	1387	1227	1308	1307	869	1435	1019	945
AACAATGCAGAATTTCCAGA	239	336	551	393	393	511	473	236	482	452	384	224	228	149	281	259	192	584	500	209	194	313	416	158	190	380	191	351	359	348	393	310	405	574	328
AACAATGCCGAAACTCGAAG	549	1119	1183	730	1143	1253	1179	700	798	1020	806	605	519	594	755	517	642	1912	1798	527	583	662	709	513	442	706	418	675	735	728	728	574	788	1090	643
AACAATGGCAAGTTCTACGT	420	421	597	526	434	606	586	381	556	522	698	280	271	236	292	242	396	297	531	240	219	363	445	225	204	349	205	194	369	354	454	774	371	525	202
AACAATGGCATCTTAAATGG	209	267	407	360	363	417	387	186	376	492	302	192	162	265	173	194	178	570	461	140	184	315	394	122	97	272	118	395	178	455	209	289	415	443	405
AACAATTATGAGCCCCGCAG	225	473	492	415	502	597	413	313	478	500	489	125	141	194	333	177	202	514	561	146	176	360	320	150	87	209	93	210	295	319	355	125	311	266	138
AACAATTTCTGATAATTGTG	310	551	557	530	518	598	604	287	470	484	495	213	194	258	288	211	237	794	465	198	216	385	328	227	178	366	138	668	614	981	748	365	598	688	499
AACAATTTGAGGGATTTCTG	442	922	671	957	756	991	859	348	754	782	949	338	302	320	514	389	436	944	1155	321	254	615	641	361	205	440	237	542	753	548	826	470	725	700	482
AACAATTTGCAGCGACACTG	440	797	866	1144	873	1070	951	508	1435	793	1010	320	385	431	512	354	396	927	968	416	366	758	775	327	234	660	304	725	531	715	645	775	662	653	804
AACACAACAGTGTTAAACCG	660	1259	1578	1846	1409	1673	1720	753	1144	1700	1419	627	523	503	849	544	608	1654	1953	602	583	899	962	495	374	705	499	1481	1038	1485	1369	1216	943	1357	1079
AACACAAGCTCATATGTACC	343	556	660	797	557	452	469	428	392	563	843	246	275	316	336	209	288	552	693	292	331	485	473	272	217	443	278	742	499	599	617	620	439	726	509
AACACACAGATGTCTCACAG	278	434	672	586	496	479	603	228	613	452	510	369	310	172	442	303	325	633	714	258	268	371	457	206	168	285	174	443	324	457	398	411	422	630	344
AACACACATATACACTAAGG	428	623	918	1006	840	725	818	354	737	766	598	356	236	286	382	281	195	893	1259	283	267	606	558	334	231	326	207	518	472	518	718	477	864	638	306
AACACACCATCAGACACTGG	808	1217	1242	1710	1443	1740	1428	895	1154	1438	1767	660	538	581	899	584	560	1348	1667	617	760	903	922	512	493	892	528	1141	849	1129	1065	589	889	1289	1102
AACACACCTGGCAGTCGTAG	680	1267	1388	1306	1218	1439	1213	879	1078	1319	1477	671	327	638	913	496	536	1149	1754	623	567	850	954	598	387	753	487	737	791	856	689	591	648	864	723
AACACACGGAAGGTACGCAG	293	471	562	707	604	661	654	395	542	558	751	233	228	206	295	282	291	805	900	262	269	322	259	265	113	425	166	469	483	550	505	374	813	441	308
AACACACGTATATAAATGTG	308	652	606	641	617	766	513	456	478	694	584	237	314	407	557	293	281	917	676	235	316	529	481	251	260	352	167	553	424	857	390	256	582	522	426
AACACAGCAGAGCAGAGTGA	849	1461	1881	1852	1785	1801	1849	1173	1827	1661	2190	626	810	598	1203	610	808	1342	1565	667	759	1376	1217	608	480	1057	574	1207	1029	1099	1147	1151	1455	1280	1220
AACACAGTGGATGTCGAGAA	184	352	566	455	523	381	471	337	297	390	568	200	163	139	270	121	171	227	523	140	225	293	311	172	119	280	183	412	462	656	461	466	483	645	357
AACACAGTGTATCCTGCCCA	328	797	843	769	677	876	823	301	756	744	714	252	352	257	441	356	291	828	572	284	326	380	365	311	287	375	313	561	634	542	549	641	1043	845	627
AACACATCCAGTTAAAACTG	783	1721	1728	2327	1609	2259	1653	993	1393	1921	2420	475	642	636	1086	685	794	1733	1663	596	670	1164	1152	538	339	1009	561	1279	1362	1650	1511	1644	2114	1905	1289
AACACATCCATGAATGACAA	779	1204	1812	1639	1754	1609	1617	921	1610	1710	1740	553	519	590	1007	614	732	1585	2176	663	603	1103	1111	591	483	816	617	1260	892	1135	1195	825	888	1232	1149
AACACATTGAAGTAGAAGTA	623	500	644	615	754	466	827	411	460	686	769	320	261	419	577	218	431	698	847	282	311	543	589	374	249	551	308	537	629	524	881	464	404	409	333
AACACCAAACAATCTCTTCG	561	1116	1360	1588	1195	1519	1288	769	1205	1202	1309	482	462	444	664	411	559	1408	1350	479	400	788	779	472	390	758	352	1365	1054	1408	1435	1578	1263	1867	1120
AACACCAAAGACTGCACGCG	223	426	594	362	576	554	493	232	453	434	355	223	124	166	317	240	229	379	253	219	164	274	415	220	152	312	171	510	303	416	312	366	410	742	464
AACACCAAGACTTCCCCAAG	588	1261	1656	1648	1506	1660	1639	874	1528	1628	1371	601	732	695	824	477	604	1762	2388	542	555	1101	1069	648	437	902	486	1240	1311	1198	1480	1198	1103	1346	916
AACACCACCAGGTACATGCA	1056	2226	2731	2883	2575	2809	2750	1786	2502	2306	2921	980	903	922	1445	1010	1127	3320	2594	1125	1099	1810	1407	991	682	1480	765	2144	1855	2645	1984	2669	2795	2290	1676
AACACCACCGTACCTTCCCG	415	484	642	629	708	530	656	294	484	581	573	343	219	230	460	247	303	580	691	216	223	564	506	213	181	313	227	277	368	303	395	118	151	335	252
AACACCAGCAGCCTCACCCA	422	645	801	737	691	735	756	442	828	700	1021	318	323	278	398	391	324	805	1280	362	277	712	791	390	254	426	324	428	399	519	588	404	358	819	480
AACACCAGGCATAAGTCACC	955	1656	1880	1908	2296	2325	2169	1317	2081	2082	1987	805	809	868	1338	826	1009	2504	3347	812	997	1286	1211	865	550	1416	721	1893	1431	2177	1499	1531	2808	2312	1786
AACACCAGTGTCTCGTGAGG	392	944	1230	1058	1085	1058	1213	576	889	988	1087	335	431	489	799	365	466	1322	1874	370	361	855	656	338	263	459	319	946	699	782	860	1025	1297	675	802
AACACCATGTCAAAAATCCG	239	656	703	722	698	795	689	746	442	582	633	170	188	310	291	282	259	533	398	255	199	361	380	197	179	237	243	466	368	578	458	372	325	476	412
AACACCCAAAAAGTTTACAG	289	524	688	597	656	624	561	447	627	724	607	340	302	296	599	323	349	970	682	248	321	428	406	239	214	359	219	443	310	401	423	417	494	450	361
AACACCCAATAAACTCGGAG	206	300	386	704	298	387	275	175	254	513	348	94	141	172	248	176	171	465	412	143	166	275	233	131	123	218	142	402	227	360	235	417	481	302	253
AACACCCCGATCCCCCAAGG	461	1093	1044	1430	1116	1323	1118	608	875	962	1055	377	386	410	519	354	427	1439	1180	430	387	716	757	410	275	580	397	588	479	750	638	454	643	631	594
AACACCGAATGCATTGGTGG	486	844	858	1156	831	1127	1089	489	898	1044	852	358	449	395	587	488	435	1301	618	318	419	605	738	338	411	581	275	909	723	1016	700	1030	687	954	642
AACACCGATTCAGCTACCTA	1214	2317	3084	2534	2829	2964	2690	1736	2577	2374	2842	1151	900	1204	1743	1356	1251	2977	3401	1066	1236	2084	1805	1004	722	1707	886	2388	1647	2393	2001	1995	2636	2651	1986
AACACCGTAGTCAGGGCACG	583	1320	1341	1605	1320	1649	1327	807	1163	1060	1395	678	519	662	1015	530	626	1964	1541	529	543	961	896	569	464	817	496	1177	1249	1405	1467	1301	1038	1325	1005
AACACCGTGTGCCTCATGAG	194	361	315	313	378	438	347	215	310	281	472	186	240	160	227	190	159	454	508	115	175	275	274	113	172	200	115	502	438	579	427	184	313	410	341
AACACCTAAAGAAAGAGAAG	257	494	714	577	580	672	751	286	535	517	693	230	234	157	380	146	195	639	630	273	189	399	377	165	158	387	173	501	371	442	472	561	504	443	430
AACACCTGCTCGCCAACTGG	245	316	538	315	455	435	404	368	394	396	491	152	312	204	459	177	257	674	508	178	187	353	503	202	156	285	187	318	332	368	300	225	207	209	539
AACACCTGTCTTGAACGAAG	258	404	361	260	268	349	341	168	283	320	318	229	206	263	269	201	278	584	597	156	270	297	268	178	131	262	175	224	291	237	409	525	640	479	356
AACACCTTATGGTATGACAA	517	934	1441	1078	1150	960	1225	811	881	1210	1366	450	407	580	721	393	425	1107	1594	393	464	740	688	413	354	595	390	1074	862	848	1157	894	1103	1207	1245
AACACCTTGCGTACTCAGTG	436	562	957	729	902	603	814	495	683	896	1114	403	299	451	322	273	293	931	950	289	277	507	490	303	211	296	219	485	430	420	534	633	643	618	394
AACACGACCAGGAGCTACAA	221	380	499	598	508	412	416	255	408	414	354	223	134	166	285	165	187	413	674	166	188	342	335	158	180	243	102	282	217	336	228	273	516	209	321
AACACGAGCAGAATTTCAGG	375	712	910	870	898	927	737	461	608	521	919	209	328	253	338	313	422	650	858	373	273	504	515	241	251	419	268	898	693	853	650	426	810	629	647
AACACGATCAGCTCTTAGAC	285	364	503	487	439	489	466	313	460	590	736	264	212	318	264	339	311	920	720	242	277	402	416	253	230	293	223	498	329	453	545	542	600	399	342
AACACGATCAGGTCAATTCG	451	236	253	191	158	222	279	254	261	329	590	259	161	221	270	205	232	226	89	183	143	343	280	208	185	305	117	224	85	100	146	322	146	121	49
AACACGATGTGCAAGATCAG	477	1098	1229	1430	1064	1543	1173	823	945	1438	1055	488	510	467	759	401	492	882	1359	319	464	654	627	428	326	610	355	920	823	898	988	950	1491	1538	762
AACACGCACCAGGATGAAGG	488	1258	1214	997	1131	1087	1108	674	1021	841	1297	456	420	475	620	450	592	1261	1251	562	426	763	877	349	345	598	343	693	892	1054	1106	1033	1079	1197	838
AACACGCCCAAGTATCATGA	327	637	651	785	642	917	849	488	765	686	919	259	259	233	378	212	321	587	943	352	330	489	512	176	186	258	238	669	520	629	698	567	482	631	743
AACACGCTCATCACAATGAG	246	377	467	443	432	499	628	405	449	469	796	259	163	162	330	137	246	647	449	195	189	358	365	180	156	375	156	315	313	596	344	442	511	458	322
AACACGCTGCAAGAGCCCAA	280	505	627	765	406	626	565	361	547	489	684	297	194	258	321	285	353	1036	559	198	260	353	408	211	179	334	239	525	634	704	462	254	561	528	442
AACACGGACAGGCACAACCA	467	908	1093	1151	1180	1281	1212	683	853	1142	987	564	344	330	638	496	515	950	1232	507	548	707	597	430	317	526	274	893	600	982	622	446	677	1105	609
AACACGGGGTTAATGTCACT	208	202	367	347	376	220	320	230	344	373	495	111	126	103	156	148	152	418	387	154	126	206	220	108	119	205	86	248	292	314	411	185	357	474	216
AACACGGTAGGTGAACTGGT	806	1700	2314	2177	2383	2282	2188	949	1758	2226	2067	824	774	837	1456	947	797	1955	1980	1011	900	1447	1409	933	536	1183	681	1615	1842	1740	1954	1547	2037	2490	1581
AACACGGTCTCGGACCCAGG	167	433	406	437	365	416	367	216	245	360	421	175	188	121	267	167	168	306	364	111	133	181	352	114	139	171	151	233	120	261	253	259	331	236	249
AACACGGTGTGCCGTCCGTG	429	740	974	880	1051	856	956	502	828	863	1099	390	307	310	454	305	386	740	1198	340	350	529	723	310	209	469	281	1006	936	1141	1050	910	1225	1155	771
AACACTAATGGGCATGAACT	208	488	356	382	407	467	467	267	346	406	359	222	152	225	256	151	167	287	515	199	205	286	244	155	88	258	215	210	242	200	204	194	306	215	312
AACACTAGGGGTCTTCCTCG	297	427	395	491	437	626	434	321	301	459	570	262	161	231	361	169	215	381	700	197	246	271	391	169	168	207	140	480	131	394	295	165	381	456	165
AACACTATTCAACCAAGTGA	768	1560	1760	2011	1627	1958	1659	1006	1480	1492	1711	600	687	683	1150	579	712	1869	2012	630	724	1007	1163	620	551	986	611	1038	1013	994	873	990	1466	1134	1009
AACACTCAGAAAAACAGTTG	311	523	518	806	597	706	660	356	736	729	598	249	203	252	583	277	302	869	522	224	248	450	510	164	178	300	165	284	145	223	247	185	360	240	332
AACACTCAGTGCATACAAAG	657	1358	1509	1716	1371	1610	1567	753	1276	1280	1252	646	592	789	927	711	681	1284	1749	546	696	972	1076	555	501	928	401	1079	1073	1159	926	1342	1639	1320	963
AACACTCCAAAGAAATGACC	221	352	688	519	574	712	659	305	377	537	477	142	179	214	191	183	177	340	641	152	209	428	256	174	196	250	158	608	708	387	1360	525	350	428	438
AACACTCCACCATATAGACC	329	578	813	873	755	752	683	401	559	683	532	155	217	199	421	138	212	751	645	214	268	399	417	224	143	300	172	522	431	300	531	398	375	613	339
AACACTCCAGAGATCCACGG	173	255	319	404	381	244	225	127	152	217	259	199	146	241	331	208	117	562	717	153	172	397	229	208	133	211	118	143	77	206	85	64	68	137	71
AACACTCTGAATGTTGACCG	410	772	950	1252	732	1138	994	539	816	867	962	407	330	324	450	408	337	659	506	328	435	637	670	237	251	467	270	630	992	825	1349	710	893	885	654
AACACTGACAGTAACAATCC	290	557	396	684	470	374	584	260	527	424	539	216	191	203	244	222	300	427	622	207	210	335	278	179	162	319	146	314	267	490	468	341	257	435	300
AACACTGCAGGGGTTTGTTG	462	686	804	1130	778	1032	741	628	844	915	829	307	296	456	487	400	366	705	1262	419	436	644	763	396	276	434	272	719	473	619	648	963	676	719	493
AACACTGCAGTACCTGAACG	507	1234	1154	1665	1212	1753	1401	756	1067	1084	1196	576	451	518	958	590	478	1822	1597	542	454	898	1016	493	362	802	459	884	789	935	943	952	983	1230	560
AACACTGCTATGTGTTTGAC	303	349	715	479	578	538	528	288	430	467	631	202	208	250	291	278	287	888	820	271	273	355	381	191	179	373	169	588	575	569	409	281	710	495	391
AACACTGCTCCCAAATAACG	400	572	762	778	809	684	781	508	863	724	883	417	239	378	338	314	284	905	1193	414	339	546	425	238	228	482	258	540	808	616	786	390	951	712	688
AACACTGCTGCGATTTGTTG	433	719	845	785	731	664	802	464	765	715	927	281	327	361	578	237	360	926	738	324	338	623	516	296	265	469	266	694	660	741	942	843	867	550	941
AACACTGGACCACTCGAAGA	522	1144	1333	1370	1101	1232	1285	611	860	1258	1313	534	377	425	744	498	494	944	1496	347	486	753	685	408	351	667	362	718	858	983	781	487	623	817	683
AACACTGGAGCTGACTCCCT	631	908	1160	1106	1220	1324	1314	680	1209	1230	1524	502	526	552	669	442	624	1102	1308	552	553	933	717	404	375	708	399	762	508	671	718	651	1065	770	743
AACACTGTACCTTTCGACTG	697	1002	1466	1395	1262	1286	1443	944	1273	1387	1259	576	465	674	842	577	665	2148	2049	573	590	1028	1051	479	334	796	475	1059	1073	1268	1304	1284	821	1132	995
AACACTGTTATGCCATGCAG	451	731	793	815	777	843	794	489	566	860	851	417	345	362	475	329	365	823	1107	338	374	627	924	384	321	578	299	504	431	455	432	381	476	884	585
AACACTTACCATCTCATCCA	353	485	609	828	715	621	774	406	666	449	734	170	193	250	294	214	198	486	317	148	187	470	340	258	174	371	179	649	448	943	894	680	1114	728	579
AACACTTAGGAGCACCATCG	287	655	523	1076	561	876	610	466	620	590	832	330	185	265	347	290	265	546	749	277	307	344	515	302	172	342	235	446	320	585	498	640	513	745	415
AACACTTCACCACTGATCGT	417	559	917	623	868	716	880	458	729	1046	873	291	255	281	415	328	381	953	945	331	344	331	587	266	220	426	304	566	370	675	480	747	532	603	623
AACACTTGGGACGAAGACTG	328	706	1332	801	926	836	849	423	532	564	698	295	249	225	232	245	225	780	1080	240	257	370	440	193	181	417	229	322	419	318	523	280	682	745	400
AACAGAAAGGGATTCTCTGA	267	399	542	526	619	485	575	302	508	392	557	322	190	154	316	194	309	151	382	164	231	248	334	230	139	232	210	661	507	675	957	464	506	441	503
AACAGAACAGTCCACAACCA	676	710	756	1028	647	929	901	401	947	994	995	416	445	465	791	337	439	1396	1560	405	413	686	733	464	339	669	358	831	775	1053	662	703	893	831	633
AACAGAACATCGGCACATAG	847	1703	1611	2180	1721	1907	1827	1153	1545	1773	1857	857	750	797	1171	687	841	1861	2694	835	833	1448	1212	747	591	1203	624	1829	1322	1750	1511	1449	1371	1604	1246
AACAGAACCACTCTCTACTC	547	1007	998	1271	962	1157	1177	580	892	1043	1011	431	385	444	489	456	526	1474	1474	479	514	476	808	417	344	793	399	875	1121	910	1196	761	1284	1047	1053
AACAGAATAGTCAATGGACA	850	872	882	953	803	750	936	555	888	1082	1124	444	506	517	770	480	380	693	523	447	395	662	773	408	353	627	328	427	442	648	295	365	1115	486	354
AACAGAATCATTACCCAAGG	422	607	809	843	602	766	767	557	899	967	1032	280	352	320	561	300	352	939	732	376	322	619	657	225	200	426	317	693	520	813	1017	953	677	796	466
AACAGAATCCATGCTAACGT	485	831	1002	938	957	913	881	453	735	1059	1389	452	397	416	551	409	439	983	986	379	412	704	739	312	313	684	317	785	696	614	692	1426	1018	681	731
AACAGACAGCCCCCAACACA	950	1714	2106	1786	1735	2097	2036	1087	1875	1988	2103	907	835	754	1294	730	903	2303	1749	747	891	1295	1299	690	615	1189	689	1276	1341	1338	1426	1389	1690	1189	1069
AACAGACCAGAAGATTACCA	284	544	512	674	522	608	603	440	620	665	719	307	251	336	415	217	244	742	856	250	306	586	547	212	141	412	218	481	357	492	372	1014	696	559	356
AACAGACCTCCCTATTAAGG	506	1045	971	955	1042	1311	919	528	763	852	1144	453	433	430	483	395	556	791	1160	435	522	601	711	382	340	633	438	679	579	866	594	902	667	688	550
AACAGACGTTGCCTTACATG	768	371	387	376	411	537	341	233	473	442	551	308	293	259	376	451	407	432	285	293	283	522	544	322	183	321	190	424	214	459	267	169	442	287	328
AACAGACTATCCAACTGTTG	680	780	1040	1441	1180	1075	1131	782	1008	1363	1655	480	439	291	577	477	348	1330	1124	429	512	699	662	408	374	686	437	650	634	801	597	801	601	923	771
AACAGACTGTACTTCCTCAG	348	184	240	262	164	312	214	213	315	467	521	165	164	175	196	143	158	188	239	131	117	302	256	151	87	288	146	241	184	157	187	63	245	284	108
AACAGAGAGAAAGCTTACAC	850	1388	1951	2167	1544	2135	1770	1197	1809	2105	1929	692	608	795	1036	678	557	1861	1880	729	926	1219	1181	597	522	836	560	1611	1475	1581	1365	1005	1413	1747	1174
AACAGAGCAGGGGACAACTG	201	196	367	163	421	197	376	179	272	227	231	118	89	187	222	106	129	337	361	136	144	181	175	121	81	148	97	182	257	292	196	107	394	190	76
AACAGAGGCACAGCTTCAAG	441	939	1263	989	1217	1028	974	716	1142	1073	1103	428	457	485	628	545	577	1004	1391	470	460	726	754	508	304	609	367	762	750	1011	626	701	1209	1028	997
AACAGAGTATTTGAGCACCA	228	88	249	231	177	166	152	127	170	253	342	170	113	194	137	120	105	364	13	117	105	161	131	86	61	92	67	101	46	118	64	164	14	178	113
AACAGAGTTCTAGAAACATG	256	258	520	348	395	272	471	179	365	484	512	155	180	183	251	163	215	693	408	240	229	371	335	164	158	246	174	379	363	382	430	346	415	156	138
AACAGATATCTCTATGCTCG	514	813	953	720	873	987	862	469	776	952	1111	238	396	548	649	383	449	746	1201	418	366	750	760	397	375	548	294	1102	721	979	952	658	1119	850	810
AACAGATCCTCCACAATCAG	340	660	939	709	785	827	835	567	628	683	1046	244	239	349	449	304	365	1256	1377	298	291	491	526	271	255	350	251	380	335	524	290	486	972	788	383
AACAGATGTCAGGTTATAAG	427	823	1065	824	699	946	1000	567	867	1033	837	403	325	432	504	406	340	989	1482	415	344	573	598	347	264	572	279	771	663	847	728	636	866	650	709
AACAGATGTCCAAGAATGAG	655	1150	1750	1705	1785	1749	1625	861	1113	1612	1596	645	615	660	1057	668	793	1898	1454	735	616	1005	1055	528	381	858	618	1022	1251	1123	1147	1069	1350	1219	1067
AACAGATTACCTAAAACCTC	247	317	493	288	609	502	548	259	296	415	461	188	110	141	182	138	139	405	730	156	200	180	279	130	97	239	139	280	194	465	292	253	309	336	227
AACAGATTTAGAGATCGCCA	338	498	469	499	355	548	621	374	534	527	778	320	273	313	409	223	296	1081	722	222	234	404	441	206	198	382	269	464	266	546	435	271	630	312	402
AACAGCAAACCCCCCAACAT	230	284	451	555	297	323	290	226	260	310	288	174	162	170	307	188	205	704	722	149	208	266	401	205	152	257	156	262	181	227	295	230	504	254	271
AACAGCAAAGATCTGGAGCA	579	1229	1059	1357	1019	1240	1051	588	1064	1003	1161	441	542	387	543	321	432	859	1115	432	442	747	716	316	361	502	344	509	574	736	970	364	540	913	604
AACAGCAAGGACTTTCCATG	222	323	496	293	368	436	444	228	431	365	615	168	158	187	317	224	182	883	488	158	218	327	373	115	161	290	161	418	461	482	586	470	418	777	270
AACAGCAATCACAAGGCGGG	453	651	894	918	813	948	824	609	827	813	708	538	338	405	508	423	398	1073	1278	343	370	533	545	348	304	581	282	666	403	428	514	550	585	781	539
AACAGCAATGGCGAACTCCG	204	387	442	437	549	332	520	349	239	358	305	123	166	173	163	285	242	492	500	189	249	324	271	197	162	324	156	405	354	404	401	292	193	471	242
AACAGCACGACCCACCGCGG	259	220	474	252	278	249	332	245	408	455	464	162	229	183	278	139	188	485	516	252	191	348	271	144	114	228	166	132	215	115	159	197	190	220	201
AACAGCACTTAGATTCCCAT	824	1218	1216	1544	1261	1647	1382	993	1201	1896	1867	637	488	571	964	564	748	2582	2144	671	763	1178	1147	575	549	974	545	1304	1157	1285	1389	1055	1034	1382	1003
AACAGCAGAACTCCTAAACA	512	1040	1367	814	1483	1224	1442	566	1137	1645	1555	633	566	563	851	508	437	1351	1387	540	533	808	810	440	401	761	398	666	549	856	825	627	1113	962	691
AACAGCATGAGAACTTGACA	330	571	775	682	752	809	546	353	524	658	768	194	335	414	456	404	256	936	1182	300	368	441	490	306	261	416	247	534	375	596	321	211	937	514	442
AACAGCATTATCGATAAGGT	608	294	301	322	280	344	296	324	393	588	620	267	229	358	452	347	220	139	215	144	237	627	448	229	213	356	163	148	122	203	245	156	195	377	195
AACAGCCAAATACCGATCAA	399	904	1198	1059	921	897	873	642	1006	1030	1076	378	364	321	543	519	374	1346	875	342	331	517	590	230	236	472	330	715	844	631	829	690	1033	1295	811
AACAGCCAGACATTACCAGT	327	571	897	581	691	790	823	422	524	746	742	330	291	269	341	261	249	618	940	356	337	303	399	322	185	347	212	532	428	592	417	619	860	471	332
AACAGCCATAGTCCTACTCT	693	1187	1606	1395	1452	1641	1436	934	1413	1673	1675	634	618	558	734	587	464	1312	1683	719	613	817	949	487	434	924	612	1165	818	1110	1177	834	741	1312	975
AACAGCCCAGCGGCGCCAGT	134	233	261	404	374	302	191	155	298	338	307	84	67	92	129	100	135	435	644	102	117	200	198	134	86	200	113	209	250	168	239	137	329	181	171
AACAGCCCTATAGTTAGCTG	302	371	457	471	258	394	391	283	260	292	433	185	113	185	205	156	194	196	260	133	176	281	306	164	126	257	121	300	169	811	213	236	200	336	356
AACAGCGAAGTCTTGAAGAG	154	167	233	327	142	242	281	172	309	279	186	53	60	121	189	68	128	318	166	126	61	189	150	112	93	207	58	104	70	59	115	264	309	52	274
AACAGCGCTCATCTTGTACT	309	563	561	627	569	636	691	410	519	726	797	377	229	220	338	412	315	1052	745	294	263	457	341	308	197	274	192	359	281	513	450	484	594	602	324
AACAGCTACGCATAGAAGCC	482	925	1300	1248	1429	1165	1266	607	1079	1075	1364	403	449	423	606	452	481	1436	1253	506	488	784	947	467	324	903	513	1327	1215	1283	1164	933	1613	1366	851
AACAGCTACTTGTTGGTAGG	521	1062	1142	1223	1182	1409	1200	682	998	1088	1311	554	437	601	909	502	504	1392	919	537	545	762	850	480	393	760	427	1402	1039	1296	1193	990	1068	1248	968
AACAGCTCACGTAATTGCGA	282	534	725	637	491	800	602	571	541	651	873	292	239	197	462	327	400	705	1086	290	319	473	442	196	185	381	188	200	279	256	476	447	601	530	377
AACAGCTCATATCAGCGATG	817	1048	1412	1257	1495	1354	1449	873	1233	1304	1543	597	734	724	925	656	717	2201	2176	569	723	1116	1138	576	450	997	567	805	1030	991	1382	905	921	1042	680
AACAGCTCCAAGTCGAACGG	401	1131	885	1148	821	906	821	501	723	838	878	363	300	292	450	486	310	1294	1281	402	332	641	527	362	228	548	278	613	519	691	752	349	864	741	619
AACAGCTCGCAAACTACGAG	382	785	826	769	684	875	733	452	860	1053	806	348	323	531	636	403	429	628	964	350	406	514	627	348	272	481	292	923	556	812	881	814	961	771	574
AACAGCTGGAACAAAAGGAG	165	259	395	352	375	283	450	177	249	350	481	140	154	188	178	250	144	659	460	157	171	350	201	103	100	271	86	207	165	298	210	323	320	432	312
AACAGCTGTTTACCAAGCGA	424	169	355	299	302	204	259	228	329	488	343	223	230	196	368	165	214	366	247	169	174	453	272	186	167	330	138	180	119	462	130	180	547	295	132
AACAGCTTAAAGTTTATACC	601	440	656	697	848	579	704	449	538	886	823	266	261	317	417	364	339	240	336	406	394	666	635	313	285	455	256	391	363	567	487	664	664	464	403
AACAGCTTACCTGTCACGAA	370	694	1016	768	890	903	1163	483	896	889	922	393	437	395	480	399	381	1149	1361	417	331	734	650	405	300	600	374	663	506	877	548	609	699	552	587
AACAGCTTATGTGGTCTATG	604	213	219	190	204	223	196	192	185	437	510	252	225	304	337	213	204	166	131	181	157	426	363	184	178	251	139	319	103	330	214	206	300	198	87
AACAGCTTGAGACCGAACAA	817	380	508	583	526	436	462	284	446	750	658	376	319	290	539	316	432	752	349	382	306	722	583	284	267	488	298	160	219	242	215	283	414	256	347
AACAGCTTTAGGCTTAGGCA	651	1277	1636	1963	1312	1441	1502	955	1416	1706	1387	610	725	707	882	554	632	1444	1680	661	710	1058	939	571	455	792	525	1027	1064	1032	1293	979	1223	1414	1122
AACAGGAAACGTGACTAAAG	697	1495	1812	2064	1705	2131	1894	1166	1809	1663	1762	748	519	665	983	631	816	1915	2222	729	751	1141	1104	630	522	1135	572	2210	1652	2316	1741	1574	1886	2371	1551
AACAGGAAGAATCCAGACCT	670	1289	1559	1620	1576	1739	1602	1072	1470	1623	2034	593	538	610	937	473	567	2014	2247	629	719	1248	1164	663	531	1099	626	1757	1830	1754	1940	1471	2225	1820	1446
AACAGGAATATAAGCCACGA	651	1164	1655	1792	1344	1618	1476	802	1109	1296	1434	618	485	483	712	525	591	1477	1159	474	539	1031	942	518	428	722	420	1102	682	1082	720	775	799	914	733
AACAGGACCCTAATCATCCA	609	1309	1558	1376	1436	1480	1295	873	956	1299	1433	525	394	475	684	449	515	1164	1820	434	653	857	670	513	398	722	465	879	819	1046	956	1044	971	1036	801
AACAGGATGACACAACAGAA	323	858	693	981	714	1005	812	752	867	765	623	241	285	332	416	251	339	1531	1098	320	328	692	711	316	256	549	308	1102	711	1180	850	455	917	863	623
AACAGGCATTCCGGAAACGG	228	572	629	540	452	679	611	696	510	654	480	171	103	290	163	141	156	381	643	134	106	262	158	174	103	156	141	374	505	320	575	406	326	380	257
AACAGGCTTCCAGATATCTG	728	1207	1049	1327	1189	1479	1285	852	892	1601	1598	535	671	703	926	539	603	1400	1542	521	542	1014	812	455	370	879	454	617	697	660	653	704	633	706	694
AACAGGGTCACCCACAGACT	417	205	244	276	181	323	316	175	327	628	484	189	175	221	208	235	235	278	370	183	182	507	289	175	130	205	184	101	81	90	82	129	401	192	96
AACAGGTAAGACGCCCCCCG	455	1734	2340	1904	2430	2054	2342	1258	1813	2191	2363	653	512	766	918	698	651	2061	2884	663	788	1060	1150	756	588	1063	535	1229	1082	1243	952	1291	1122	1492	799
AACAGGTCCAGCACCGACCG	294	519	580	846	881	755	650	403	590	616	736	268	238	267	369	232	312	672	609	279	240	406	348	221	179	351	221	298	255	331	249	541	709	489	456
AACAGGTTATGTTCGCCACG	262	409	587	524	506	609	512	409	438	1084	904	231	263	216	326	212	353	688	1014	268	273	529	344	285	188	428	205	684	511	859	641	358	587	672	567
AACAGGTTTGGAGTCAACAG	380	808	945	1248	994	854	897	601	859	939	1112	366	237	318	631	357	425	1025	1037	375	429	611	619	273	246	509	317	1017	729	1300	987	703	1168	776	666
AACAGTAACTGGTTCCCGGA	696	1079	1187	1551	1061	1289	1263	666	1052	1398	1527	346	364	435	554	318	428	945	821	542	339	649	619	339	307	610	290	753	538	757	599	455	529	796	499
AACAGTACTCAGGCATCTGA	614	1014	1264	1380	1447	1256	1336	682	1239	1229	1107	478	523	625	874	497	559	1365	1051	453	463	742	835	397	316	757	403	978	754	1176	926	907	729	1107	923
AACAGTACTCCACTATCCGG	712	1361	1354	1783	1123	1537	1581	947	1411	1366	1391	664	497	556	621	642	543	2217	1393	475	538	1057	1010	498	366	814	474	725	606	878	623	699	754	952	773
AACAGTACTTACAAGTATGC	339	493	719	771	698	737	752	303	596	613	941	295	210	282	379	230	327	967	617	243	195	478	354	190	177	371	164	609	366	617	345	230	457	672	251
AACAGTAGTCTCTGCTCCGG	325	182	389	159	183	285	422	189	361	318	406	156	180	112	187	273	173	352	192	149	159	304	434	126	117	231	124	184	170	170	206	208	33	86	81
AACAGTATCAGTGAACCCAA	285	504	625	1020	597	690	597	286	668	845	648	228	252	209	332	235	317	730	983	246	265	464	405	172	147	280	282	561	240	533	395	674	671	807	470
AACAGTATCTTCAGACACGC	378	492	543	522	433	456	578	304	513	580	530	239	157	242	413	247	253	609	557	282	180	458	376	242	156	328	196	318	405	354	455	507	305	447	308
AACAGTCGACTTAAACAACC	411	704	1225	919	1456	759	1173	538	873	724	1246	320	271	288	515	299	473	962	1197	335	296	479	578	267	222	446	283	568	534	600	594	513	839	713	610
AACAGTCGGAGCATTCTGTG	245	416	556	653	611	657	652	357	606	568	648	211	203	253	323	204	209	845	537	145	203	238	321	177	182	239	149	390	507	480	744	339	510	833	592
AACAGTCTCAAATAACTAGG	427	455	657	449	530	551	684	296	419	871	651	457	243	244	298	302	274	651	950	226	270	453	379	277	213	501	177	456	436	542	432	434	338	526	446
AACAGTGAAACTCTGTTGAG	503	748	1111	1112	1317	881	1150	510	669	759	1355	496	403	485	577	374	438	827	1035	407	371	638	587	364	279	533	336	592	371	633	675	380	605	468	318
AACAGTGAAGTGTCGTAATG	258	333	417	460	377	457	505	329	346	737	408	192	168	268	263	155	219	604	539	179	302	372	281	202	179	359	180	440	373	380	323	500	551	487	419
AACAGTGATTAACAAGCTGA	549	912	1070	1015	1032	1227	1183	613	792	1140	1015	433	357	396	587	510	506	1601	1418	486	423	769	774	377	409	679	383	1002	635	913	707	716	1267	741	703
AACAGTGCCAAGCAGCCATA	499	1085	1509	1603	1649	1464	1374	725	1212	1404	1305	551	460	493	594	493	502	1455	2123	501	578	914	1043	538	364	748	437	1206	1082	1219	1016	1103	1143	1262	972
AACAGTGCCAGCTTGTTGAT	308	585	612	625	536	585	716	408	767	547	528	258	231	198	458	273	256	471	420	219	297	448	405	203	172	320	194	512	482	464	726	419	382	351	317
AACAGTGCTGCCTTAAGACA	328	795	819	962	827	916	839	475	685	912	1050	331	347	353	440	307	334	763	984	322	391	647	490	292	211	482	244	459	532	500	476	358	726	627	432
AACAGTGGCAACATGCTTGG	434	563	895	442	658	756	834	625	685	700	904	421	300	256	679	357	332	846	823	305	354	527	523	291	253	477	210	561	438	617	611	551	498	712	445
AACAGTGGGATTACGGTCCA	247	535	623	555	629	623	748	355	510	627	635	341	271	333	367	292	326	586	756	196	185	386	415	204	191	354	181	551	376	380	452	289	351	592	515
AACAGTTCAAAAAGGTACCA	266	462	599	754	539	508	630	297	562	630	675	273	153	290	295	243	245	724	953	188	234	337	389	193	179	233	189	550	509	644	454	328	411	592	356
AACAGTTCTTGTGTATACCG	376	141	207	114	190	173	125	85	204	238	182	75	128	185	158	119	193	323	261	126	163	285	270	138	102	124	97	79	62	156	61	37	66	106	83
AACATAAAAGTGGTAGAACG	183	328	404	347	578	255	475	396	328	355	739	113	136	189	215	183	132	364	174	91	78	183	176	116	98	138	103	158	159	215	203	315	152	335	136
AACATAAACAGTCAAGGCTG	464	683	707	1036	761	794	687	404	759	579	767	292	270	428	403	304	406	510	564	294	337	468	512	222	185	278	240	557	517	559	486	616	712	788	529
AACATAAATTCTGGGAACCA	224	393	639	577	450	412	459	282	265	481	467	162	198	155	194	205	178	377	690	173	167	292	352	191	140	280	164	436	403	615	355	263	439	310	394
AACATAATAGGTCACAACAA	438	792	974	852	913	926	874	556	1144	955	1194	379	336	318	549	306	618	1503	1842	342	409	712	495	348	233	466	322	628	653	765	621	803	620	599	836
AACATACATGGGCGTATGCA	387	703	941	906	726	896	813	511	552	900	868	402	372	369	392	327	340	1113	913	344	331	533	530	290	205	469	220	628	454	634	435	549	488	568	544
AACATACCAGAAACTCCTGG	295	428	703	702	591	629	589	401	500	570	502	160	241	306	440	230	256	776	1126	236	271	433	363	195	191	447	242	338	351	361	353	362	336	311	241
AACATACCAGTCATAGGAGA	707	861	1099	1333	984	1093	1021	703	1015	1062	970	568	413	556	880	495	513	904	1173	473	577	888	962	403	408	678	428	573	527	739	604	787	971	626	501
AACATACCCAGATTGCCACT	661	1006	1349	1459	1254	1053	1075	578	968	1105	866	473	479	428	782	644	541	1820	1841	636	602	938	923	441	356	867	489	873	812	1142	936	675	877	1182	724
AACATACTTGAACTTACACT	467	809	915	696	718	718	852	491	923	806	1021	298	336	267	415	277	349	594	1039	312	338	675	599	308	293	422	252	871	542	954	534	844	911	835	632
AACATAGACTGGGTTAACAG	433	775	1065	1319	809	1248	947	578	908	1103	1037	317	321	453	594	375	535	1092	1130	294	494	706	963	401	250	511	287	958	675	886	1101	812	1751	1037	830
AACATAGCGTATTCCCCACA	763	373	376	380	414	416	602	242	395	551	906	250	300	389	468	303	315	130	137	252	287	649	422	299	185	368	200	262	184	303	228	417	752	178	258
AACATAGGCACAATGTGTCA	277	525	444	677	559	587	667	360	529	779	629	180	219	252	325	158	252	399	635	218	179	423	346	220	188	258	149	691	776	749	854	703	658	768	603
AACATATCAAGCCATCGATG	273	475	498	590	619	503	639	285	561	809	472	191	238	252	372	245	201	520	781	196	224	292	560	233	153	309	165	448	335	352	475	335	492	494	428
AACATATTCCCGAAGCACAG	186	94	177	113	138	126	137	168	107	345	357	124	128	94	163	54	104	404	105	121	106	243	226	102	65	182	99	69	26	141	59	153	465	199	258
AACATATTGCTATAACACCA	715	1103	1205	1462	1307	1252	1162	520	1119	1229	1195	516	619	498	634	476	572	1874	1713	605	534	1090	859	442	436	707	650	1034	698	1018	952	1013	580	1177	779
AACATATTTCAGCAGCACCG	291	572	686	923	715	775	578	331	458	565	797	269	258	316	316	186	264	492	493	261	237	387	372	270	145	429	165	1110	644	1051	826	645	574	642	620
AACATCAACATAGTACCAGG	303	657	754	846	768	890	692	440	609	970	679	346	258	343	411	345	297	831	515	324	241	453	487	264	227	478	202	638	784	574	839	588	826	752	482
AACATCAACTAGTTTACACA	463	561	1068	688	1009	802	921	403	752	841	1299	429	352	438	496	386	399	833	1452	368	429	620	547	352	277	683	333	906	726	933	944	543	767	786	659
AACATCAGATAGACCTCATG	346	124	155	273	133	234	155	51	167	235	296	124	118	183	199	99	147	145	370	89	129	237	263	163	91	213	151	78	120	168	199	62	107	116	160
AACATCATAGATCACTCCGG	278	373	368	472	517	516	400	252	303	493	410	170	186	172	249	162	144	584	397	183	136	307	298	125	171	283	125	318	383	563	215	316	147	367	219
AACATCATCACTTTCAAGTG	392	667	1078	880	844	903	899	411	1043	718	1001	264	335	333	506	372	430	895	750	306	381	634	618	323	281	520	275	595	596	714	655	425	512	620	645
AACATCATCCTCTATTCAGA	616	805	1052	911	1253	1026	1013	695	699	1020	1108	594	438	628	719	627	548	1236	865	472	535	738	618	451	454	704	376	691	570	795	585	773	589	799	505
AACATCCACAGGGAGCAGTG	567	1172	1611	1343	1117	1468	1561	870	1346	1286	1295	509	537	612	900	564	612	1452	1289	464	535	996	800	450	383	624	332	1397	688	1581	941	730	1034	1196	764
AACATCCCCAGCAACCAACC	417	986	984	1109	815	1101	1061	586	858	898	1105	306	401	206	505	335	395	943	1319	419	376	702	597	307	227	532	370	538	600	594	629	746	616	601	535
AACATCCTCAAGATCAAATG	295	197	184	232	108	151	194	177	180	235	304	182	209	231	155	111	197	275	221	148	75	202	265	142	101	195	71	187	125	278	218	157	189	327	153
AACATCCTGAGACAATCCAA	740	1159	1508	1706	1459	1785	1549	976	1674	2075	1540	577	495	579	1050	541	905	1307	2288	561	599	1294	948	620	472	796	562	1221	929	1272	1160	849	1008	1426	1031
AACATCCTGATGAACAACCC	220	314	449	406	550	527	531	170	396	461	296	193	147	182	291	144	178	416	315	121	189	332	288	184	160	265	152	355	286	304	462	160	650	316	308
AACATCGACCAACTCTACTC	581	1118	1204	1403	1359	1221	1228	677	1027	1064	1385	665	514	503	694	576	591	1092	2098	512	538	957	737	470	444	858	414	1198	1196	997	1206	1231	1226	1385	1235
AACATCGACGCCAGGACGAG	250	503	784	886	536	554	697	441	560	617	894	204	197	142	347	157	297	708	450	188	283	417	432	192	153	340	235	417	387	599	472	665	352	717	410
AACATCGAGCCCATCTTCGA	286	552	601	653	580	709	536	440	619	586	475	242	251	268	348	281	278	852	1007	285	338	316	443	232	223	411	195	294	405	382	451	345	347	426	264
AACATCTAATGGACTTCCAG	738	1697	1752	1583	1368	2467	1732	1141	1696	1629	1868	680	514	634	921	558	693	2056	1816	523	678	857	1111	546	469	1000	529	1903	1700	2158	2241	2046	2204	2113	2086
AACATCTACAGATGTAGTGG	281	584	767	674	577	708	734	293	497	631	754	200	273	324	276	336	362	898	945	342	284	435	503	242	223	401	180	494	563	520	713	250	629	598	455
AACATCTCCCACTACCACGT	331	420	578	379	510	583	523	264	389	360	604	154	218	173	276	326	238	503	348	180	249	387	475	160	178	263	177	290	199	269	274	310	499	577	284
AACATCTCGTTAGGGGTATC	894	1795	2059	2451	1881	2222	1889	1111	1537	2217	1774	854	836	797	1103	696	798	2201	2579	837	755	1306	1303	728	651	1182	747	2387	2279	2717	2599	1952	2452	2778	1806
AACATCTGCCGAATCCCTCA	302	457	573	632	699	626	720	444	576	495	571	279	309	185	541	253	433	1058	904	253	348	387	473	287	197	442	242	729	507	624	687	750	1194	813	410
AACATCTGCGATGACGCCAA	351	802	857	729	626	946	789	609	635	741	905	407	371	312	511	346	399	903	670	328	321	608	703	296	333	596	291	410	535	610	1015	345	333	435	330
AACATCTGCTTCCAACAAAG	299	149	149	83	120	152	168	118	115	200	366	86	105	64	135	92	104	114	79	112	89	182	162	99	102	101	74	46	59	74	94	30	23	127	49
AACATCTGGACAATGGACGA	337	641	711	842	632	866	706	396	534	675	600	245	267	398	311	236	359	563	570	307	307	560	529	272	195	458	237	539	581	678	586	443	602	692	474
AACATCTGTAACTTCTTGGA	403	633	730	692	768	802	767	356	661	706	891	351	331	422	560	378	330	994	1088	250	360	490	704	343	247	418	279	602	326	473	373	456	692	736	425
AACATCTTCATGCCTATGTG	441	776	1120	1039	827	1020	914	547	846	895	824	460	434	359	591	429	448	1198	1246	328	437	677	699	451	305	410	331	783	591	1207	920	573	890	934	603
AACATGAAAATCGACATATG	364	586	838	985	863	793	713	391	574	818	618	314	280	318	391	280	318	885	678	218	255	604	485	248	250	361	249	524	746	836	1018	527	745	869	557
AACATGAAGGACATGAAAGG	382	653	1041	689	813	842	752	481	512	727	732	327	318	311	467	204	406	1007	1231	276	361	537	449	307	255	394	304	502	452	520	415	517	414	476	511
AACATGACCGCTTACAACAA	591	1067	1326	1396	1444	1365	1315	727	1065	1380	1254	437	550	615	694	520	461	1962	1716	553	523	634	800	402	328	790	528	849	825	863	914	777	935	1073	624
AACATGACTAGCAAGAACCG	746	1038	1819	1422	1534	1464	1528	797	1093	1813	1757	617	439	553	860	586	597	1510	1587	574	616	989	1264	531	376	735	427	1413	938	1348	1250	1523	1392	1283	1211
AACATGAGCACCGCTTATGT	325	527	726	882	650	687	698	384	595	574	726	227	295	250	400	241	395	560	632	284	240	461	465	214	188	431	211	517	525	489	652	454	604	383	354
AACATGAGTAACCATCACCG	255	437	720	454	610	593	557	389	469	498	716	354	270	323	388	181	295	805	814	168	233	358	257	336	190	308	150	567	422	576	608	612	689	367	608
AACATGATACATGCCCGCAA	578	1055	1411	1270	1326	1067	1275	514	959	1466	1170	547	496	696	723	510	480	1557	1312	558	543	854	927	494	419	879	519	1222	804	1757	1180	733	1058	1324	971
AACATGATGAAGTAGTATGT	319	197	316	313	327	238	337	135	305	396	356	165	186	67	226	96	195	454	345	174	167	244	345	122	99	184	120	201	91	248	189	342	199	230	157
AACATGATTCTGGACGACGG	410	114	181	138	102	261	130	150	126	380	240	265	242	216	228	247	264	614	536	207	210	371	343	198	315	309	216	173	115	183	169	117	124	218	122
AACATGCACCTAAGGATGAG	366	767	925	1102	752	886	921	533	629	800	1211	500	405	490	562	402	564	807	575	329	371	660	700	295	228	383	229	833	423	921	451	594	770	927	720
AACATGCCAGTGCCTCAACG	286	472	469	662	472	454	541	309	498	573	581	328	278	301	356	279	283	863	798	271	316	435	407	228	197	337	236	168	370	242	501	601	581	625	480
AACATGCTAGGATTCCTTGG	700	1427	1309	1237	751	1240	1073	771	1183	1213	1529	587	566	618	762	580	668	1845	2248	566	504	883	946	517	363	802	515	1263	1003	1184	1146	1200	1015	1486	1281
AACATGCTCCGCCAGATCAT	188	204	230	283	225	298	238	145	227	298	170	223	87	152	151	184	99	275	185	95	102	130	160	117	79	217	86	100	123	93	168	52	248	177	172
AACATGGAAGAATCCAACAA	295	479	674	583	739	751	626	358	568	659	491	316	264	265	321	215	160	759	602	281	274	351	379	247	175	351	182	479	389	580	457	522	414	593	281
AACATGGCCTGGTCCAAACC	238	376	450	314	325	531	457	318	503	557	333	239	176	228	285	206	218	836	514	209	165	430	341	186	158	274	184	526	441	608	413	367	421	380	350
AACATGGTATCCTCTGTACA	513	671	987	872	796	1024	961	507	502	1010	786	387	364	499	704	488	528	960	834	362	471	762	473	368	313	568	348	430	377	472	424	386	405	634	408
AACATGGTCAACGTCTTGAA	343	506	459	574	710	460	469	399	472	672	756	384	369	296	454	335	371	1282	999	363	357	568	590	231	243	479	212	479	362	413	660	308	271	365	368
AACATGGTGAGAGCCGAGTA	941	1898	2306	2541	2422	2520	2326	1387	1749	2386	2223	1138	842	1007	1336	892	801	2794	2534	852	975	1330	1457	776	692	1372	778	1775	1751	2389	1814	1880	1577	2359	1748
AACATGTATGTGTGAAGCAT	710	555	581	472	522	590	709	392	418	672	937	301	243	412	451	347	489	537	1007	262	294	604	500	267	194	464	243	762	550	918	653	465	384	502	635
AACATGTCCTATGCCAACCC	243	450	648	444	522	554	615	263	415	558	508	175	191	177	322	181	192	736	600	265	201	438	449	216	172	441	188	403	575	463	439	533	1077	482	611
AACATGTCTGAGTCGGAGCT	468	767	745	975	730	1123	626	448	833	676	846	426	395	353	493	405	332	981	1354	411	330	579	705	363	239	520	360	402	433	351	629	350	335	651	452
AACATGTGGATGAGTGTACG	526	863	1095	1053	1059	1091	970	769	967	936	1268	536	491	396	623	553	598	1417	1431	464	537	688	779	451	289	602	437	1006	871	1182	1167	1149	1204	1047	1024
AACATGTGTTGCAACTACTA	358	380	650	415	550	405	642	242	426	505	471	289	233	254	375	289	372	450	356	232	187	406	418	181	143	328	177	466	381	454	479	430	286	409	297
AACATTAGTTATACCCACTG	642	1056	1204	1168	1319	1289	1210	534	1066	1005	1344	357	378	448	675	492	460	1219	1634	418	484	723	712	448	410	758	462	799	540	669	509	548	958	1068	667
AACATTCAGAATCTACGGAG	382	737	720	546	522	812	666	526	886	553	743	280	231	354	365	270	302	1233	916	312	290	539	466	308	201	529	306	983	461	1170	651	272	597	923	318
AACATTCAGACAAGACCTTG	508	159	183	194	157	187	188	165	161	313	286	106	92	185	227	195	136	52	62	91	87	261	341	152	147	122	121	69	41	41	57	367	79	172	169
AACATTCAGGACACATCCGA	324	562	704	670	750	830	830	366	482	512	524	316	204	274	361	287	237	645	387	257	266	373	344	230	143	310	201	461	452	624	509	287	339	349	431
AACATTCAGTATGAAGTCAT	271	367	625	607	475	503	546	222	460	387	666	285	193	257	344	154	166	442	726	198	186	352	370	178	156	255	113	314	305	253	269	431	137	293	365
AACATTCCAGTTGCAACCGT	282	528	459	902	420	613	445	270	431	348	633	290	213	264	270	202	368	806	585	238	263	413	390	220	155	330	215	321	335	344	462	253	273	422	271
AACATTCCATTCAGTATGAA	472	900	980	1013	953	1104	820	583	906	945	954	329	355	395	532	369	416	600	979	435	429	658	680	359	245	588	412	973	707	879	625	1058	682	872	785
AACATTCCGATTATGGACAC	803	1077	1734	1266	1785	1338	1472	699	1320	1112	1345	671	558	556	928	646	698	2217	1732	506	619	947	1041	544	523	803	494	659	767	887	918	516	879	698	488
AACATTCCGCATAAACGAGG	335	499	592	522	640	549	814	471	685	706	956	298	220	240	448	324	294	703	861	295	405	636	351	294	231	433	208	442	643	567	1096	614	570	697	548
AACATTCCGCCTGGAGAGGG	342	592	747	745	612	789	691	476	748	851	822	300	225	298	481	329	304	667	759	236	346	538	610	209	243	467	234	516	458	735	464	347	883	646	656
AACATTCCGGACATTCATCG	229	489	480	431	548	490	423	253	410	400	544	144	149	277	320	175	249	366	260	158	167	318	354	143	205	305	134	491	545	476	393	320	451	769	499
AACATTGTAGAACTTGACCA	476	502	741	598	917	627	731	464	494	632	724	417	360	394	489	380	373	567	734	354	339	779	754	291	249	448	320	683	711	765	972	1193	1128	991	558
AACATTGTGAGCAAAACGGG	308	509	653	453	704	585	619	442	490	565	368	276	223	293	318	287	199	514	1407	243	309	498	388	194	162	280	228	386	356	363	361	529	222	644	409
AACATTTGGGAGTTTATGCA	430	670	964	956	1072	946	927	566	995	821	919	320	369	335	484	346	425	779	945	419	414	718	663	317	287	596	351	815	569	779	695	525	689	729	726
AACCAAAAGTTGATAGAAAC	373	634	797	1047	657	782	694	561	732	662	911	420	352	199	422	290	303	960	961	324	410	625	403	358	268	530	285	733	584	983	821	933	880	1394	662
AACCAAAATGACATCTCGGG	621	1168	1517	1125	1325	1213	1301	701	986	1551	1393	599	521	445	698	462	526	1483	2297	374	469	781	870	361	345	698	384	1361	846	1371	1118	834	1049	1298	840
AACCAAAGAACTAATTGCAG	186	188	248	224	194	265	240	133	140	606	291	105	80	134	118	101	98	511	353	84	62	159	159	117	71	210	87	232	176	167	242	285	106	233	193
AACCAAAGTCGAATATGACG	422	245	243	349	182	283	261	207	228	261	274	142	119	139	178	114	175	177	142	144	144	315	272	158	163	112	70	106	210	212	151	234	617	132	89
AACCAACAGAACAACCTGTG	244	504	473	704	546	597	576	244	472	479	546	203	228	131	257	165	270	365	268	185	195	420	436	179	167	309	160	467	441	419	775	426	776	620	605
AACCAAGATACAGGTAGAGG	491	1007	1212	1482	1075	1156	1205	722	757	941	884	441	472	443	711	462	482	1844	1556	429	525	715	681	399	321	652	434	917	1003	1262	817	706	595	721	941
AACCAAGATGATATACAAGA	454	791	1270	1016	1049	1068	1061	654	727	738	1341	456	699	443	596	391	507	1493	1138	411	350	705	688	401	340	643	280	828	889	929	971	972	1133	926	802
AACCAAGCCTGATGGAACAG	201	479	516	248	413	357	441	309	449	568	408	173	153	116	184	142	195	323	502	190	169	284	273	203	132	235	155	409	162	390	172	149	246	301	231
AACCAAGCGAGGGTCCCCGG	162	300	391	291	358	385	459	207	363	380	380	184	119	113	156	137	193	305	186	121	137	249	287	111	130	194	103	469	405	272	367	357	195	514	207
AACCAAGCGTTCTTACAACA	322	820	779	755	937	625	805	660	856	758	586	288	324	275	458	284	349	679	1009	339	271	527	505	299	213	380	218	578	481	544	504	565	550	561	759
AACCAAGTCTTGTAGTGGAG	218	381	507	629	442	429	395	204	392	485	494	117	198	173	298	231	205	563	476	170	123	225	181	161	125	248	167	210	417	276	640	246	442	545	368
AACCAATCACCCTGTGATGG	365	590	817	749	760	661	726	433	633	709	928	254	416	398	546	446	305	1029	717	394	387	539	485	303	233	553	303	613	792	706	689	763	780	927	762
AACCAATGAGGCCATAACGA	459	637	835	687	734	1018	920	721	892	749	977	435	424	322	547	349	550	1399	815	432	483	585	628	367	266	597	368	526	513	403	447	562	366	590	419
AACCAATTCCAATAAAGACG	152	226	288	445	214	276	317	222	224	194	433	80	106	188	146	195	165	387	304	159	124	166	241	161	104	199	110	280	221	222	184	373	322	298	205
AACCAATTCGAAGATCCAGA	327	461	856	831	1003	820	921	410	628	725	910	316	261	340	296	362	297	1024	1043	327	263	392	471	218	293	599	223	421	390	341	488	378	422	744	510
AACCACACAACAAGCCCAGG	401	308	243	264	264	246	211	186	349	433	510	212	119	302	320	281	150	182	423	267	182	448	347	198	160	281	202	114	134	222	231	333	345	404	121
AACCACACAGGGCCAACCAG	136	259	358	298	385	324	405	242	325	279	359	87	109	196	257	265	188	514	360	164	168	337	221	188	113	238	150	167	160	140	261	260	111	241	169
AACCACACCAGCCATCGACT	247	652	616	541	806	589	692	290	527	612	833	184	266	210	313	178	248	812	805	254	227	270	261	202	188	345	226	297	158	554	279	142	487	360	211
AACCACACCGCCATCTCCAA	339	1063	1083	842	990	929	975	764	808	1198	753	334	260	355	660	274	543	1225	1315	437	367	569	501	371	290	561	415	833	908	898	868	732	983	1159	1037
AACCACCAAAGAATGGCATG	426	827	1080	1056	895	1126	1059	544	692	770	974	324	399	293	557	401	341	763	929	354	353	462	549	419	233	596	276	763	498	778	757	775	1088	881	397
AACCACCATTCAACCACGGG	315	604	648	895	561	627	613	363	619	770	588	291	225	230	412	330	308	980	1018	257	239	479	584	321	271	468	286	362	427	317	501	385	709	573	357
AACCACCTTCAGCGCGACGA	334	647	940	742	668	715	916	485	696	545	679	295	287	329	438	262	383	1052	1219	360	408	390	565	268	326	486	255	632	739	728	820	759	842	690	762
AACCACGCAGTGGACAGTAA	607	921	1325	1489	1316	1224	1121	626	1245	1050	1362	580	598	391	585	401	435	885	1146	455	578	727	641	498	370	666	290	1077	796	977	1036	913	669	1053	852
AACCACGCCAAGACCGAGAG	205	472	686	685	755	728	521	404	627	519	846	216	282	227	358	152	270	708	902	313	272	462	307	233	215	446	260	479	603	464	682	964	600	501	370
AACCACGGCATTGAGAGGTG	788	1984	2203	1689	2110	2377	2269	1194	1822	1710	1851	845	628	957	1149	851	786	2172	2681	793	947	1260	1194	726	562	1142	668	2190	1956	2427	2102	1989	2114	2322	1903
AACCACGTGCTAGACTCGGG	452	689	901	713	936	811	790	365	816	751	812	369	392	285	473	284	321	1188	828	297	289	674	507	261	258	505	245	632	438	569	586	582	632	703	339
AACCACTATGGTAATGAATG	351	525	801	893	841	732	673	465	681	709	655	294	276	322	281	346	371	464	691	331	363	544	408	270	219	502	284	675	507	789	509	605	635	850	610
AACCACTCATACCATGCCTG	226	324	600	681	497	574	549	438	495	554	506	267	167	167	236	219	217	812	644	345	241	466	373	157	142	266	152	200	307	251	419	194	377	337	268
AACCACTCTCGGCATCGGTG	459	519	591	583	853	664	609	406	442	610	842	338	385	374	665	478	431	669	1136	364	353	540	690	309	260	448	248	309	327	359	338	461	527	383	303
AACCACTGTAGGGTTAGCAT	488	844	887	872	825	1137	905	434	780	981	1373	417	395	452	673	360	553	1276	1371	421	372	746	534	402	432	572	340	1419	842	1206	1112	1060	1350	929	990
AACCAGACAGACATCAACGT	616	1316	1571	1515	1636	1498	1257	767	1303	1305	1394	554	596	555	807	636	698	1542	1167	669	616	1082	728	602	423	780	527	643	777	716	966	713	1001	912	973
AACCAGACGCGGATGACCCG	377	628	685	669	580	720	658	508	640	609	1132	317	299	445	389	281	308	1005	636	226	314	661	478	254	289	513	233	519	472	666	555	397	702	906	482
AACCAGAGCGTGAAGAAAAG	602	1114	1502	1416	1550	1507	1685	982	1235	1492	1366	535	574	648	799	548	626	1531	1555	526	699	857	956	580	462	941	477	1230	1215	1296	1313	1756	1465	1519	1372
AACCAGAGTTATATAAGCAG	218	292	429	525	450	488	625	292	423	476	419	175	165	208	267	221	219	651	446	178	268	356	383	157	165	359	172	394	270	618	399	244	352	460	418
AACCAGATGAAAGAGCGCCA	267	575	561	511	540	599	616	388	460	538	689	261	173	324	275	219	285	879	923	291	290	554	509	291	181	404	221	448	260	439	248	393	444	519	325
AACCAGATGAAATTGAAGGT	632	1355	1712	2225	1271	1828	1449	1018	1693	1512	1534	622	747	589	869	519	679	1892	2047	548	639	880	791	522	474	701	528	1125	1195	1267	1215	1394	1538	1258	1011
AACCAGATTACTGACACTGA	467	625	1033	801	1038	881	895	488	943	948	624	446	354	379	603	364	460	1302	1049	390	505	712	646	267	254	394	328	721	449	855	419	827	689	854	716
AACCAGCATCCATAGACATG	564	1011	1167	1139	1112	1265	1050	545	696	954	1152	421	400	523	699	468	534	1377	1267	541	452	835	999	419	398	745	489	702	703	943	714	1368	903	736	663
AACCAGCCCTCAAAATCGGT	331	636	902	835	1027	797	903	455	667	970	782	218	220	264	531	267	234	423	800	273	303	513	492	277	218	355	229	330	207	474	247	400	516	362	381
AACCAGCCCTCCAGACGCGT	181	334	298	504	297	350	357	280	338	379	319	155	171	117	155	152	211	476	582	107	130	207	191	145	101	178	89	175	237	290	142	286	658	371	227
AACCAGCTAAGTCTAGCTCG	555	491	1067	921	802	720	962	319	681	852	900	430	367	459	444	417	405	1245	1017	509	527	711	582	389	303	537	387	524	525	499	580	350	780	587	462
AACCAGCTCATAAATGGATA	541	1082	1081	1382	1179	994	1338	591	938	1089	1078	629	477	497	674	591	524	1594	1647	362	434	863	792	343	377	664	389	1126	1046	1376	1028	1229	964	1165	787
AACCAGGAGACCATGACCAG	124	253	305	242	279	245	277	176	216	519	362	71	152	76	260	135	114	200	774	89	184	253	187	141	65	171	116	287	135	285	212	386	171	370	126
AACCAGGCAGCCCTTGCAGT	384	346	447	459	383	376	514	240	368	572	444	336	294	299	438	240	263	826	789	310	291	433	417	243	253	382	254	174	240	157	313	537	69	324	132
AACCAGGCGACATCCTGGAT	489	1446	1108	1382	1129	1394	1394	768	944	1243	1376	576	409	491	855	519	563	1158	1428	546	463	956	1032	479	340	800	425	1314	1356	1700	1493	1578	989	1796	1057
AACCAGGTCAGCTTCGGACA	835	1539	2077	2276	2001	1926	1975	1309	2022	1863	2019	980	788	836	1130	664	775	1951	2472	660	888	1205	1265	664	490	955	633	1347	1489	1564	1621	1765	1449	1804	1361
AACCAGTACTACGTCCACCT	301	519	637	796	660	687	724	387	577	600	592	232	255	288	334	205	225	539	766	265	392	442	522	254	227	361	249	522	463	697	492	374	497	643	367
AACCAGTCAGCCACTTTGGT	265	467	485	520	575	529	558	389	380	621	649	272	214	234	277	246	212	570	671	269	278	277	486	237	148	302	221	381	243	337	289	388	294	562	359
AACCAGTCATCTGTGTACCG	321	644	678	614	672	831	625	396	727	659	770	288	212	330	483	266	324	827	1184	260	379	610	613	289	174	378	245	529	509	429	634	450	880	578	455
AACCAGTGCTGCCAGCCAAA	220	648	727	882	465	613	733	270	527	576	714	187	252	247	293	216	325	544	633	275	232	384	396	281	169	349	145	510	646	537	669	555	944	703	638
AACCAGTTCAAATATCGGAA	622	921	1202	1506	892	1190	1175	568	947	1097	1200	836	722	798	922	740	710	1989	2157	516	685	1011	1020	535	505	877	491	1203	898	1005	1167	1124	698	1438	816
AACCATAAGAGAATTTATGT	268	255	463	388	465	383	452	157	278	402	696	108	135	175	381	224	271	316	613	119	153	309	316	127	153	341	157	258	294	437	490	447	381	256	215
AACCATACTTGGCATCTCCG	285	516	882	542	795	628	633	335	598	446	465	229	263	200	261	264	181	591	1184	195	294	313	295	245	200	355	215	442	403	484	494	888	528	537	448
AACCATAGCAATTGGACTTG	443	682	878	1077	695	879	758	551	823	928	746	304	233	278	582	285	315	518	1013	314	225	510	620	296	214	360	189	682	469	684	513	741	1147	550	705
AACCATATTGTAAATGACGT	351	510	469	647	562	587	460	326	385	352	506	178	223	221	423	224	251	377	494	210	245	462	357	200	192	440	198	541	401	673	552	353	350	506	430
AACCATCAAACCTCACACAG	676	1204	1602	1236	1120	1370	1420	850	1220	1178	1598	511	472	582	705	667	559	1922	1656	545	500	1073	926	541	386	809	542	1140	1261	1243	1609	803	1896	1201	888
AACCATCAAGTTGTGTATCG	233	498	630	545	533	568	531	362	491	445	562	144	180	174	341	241	225	654	837	210	191	260	235	183	153	379	198	455	327	576	435	293	187	421	327
AACCATCACCTTACATCATG	514	606	906	932	924	868	814	490	792	892	782	525	374	361	685	334	463	797	1046	440	461	621	400	373	269	473	299	511	441	556	635	615	465	725	319
AACCATCACTGAAACCCTGT	216	349	306	347	440	403	299	333	404	369	398	238	153	147	287	134	155	251	494	159	142	370	329	134	131	249	132	302	402	461	455	236	431	344	204
AACCATCCGAAACTATGCTC	521	705	864	778	685	782	826	416	866	976	814	530	405	441	616	513	453	1628	1963	582	431	713	789	355	356	681	320	474	557	634	630	693	526	610	505
AACCATCCTACCGACAAACA	530	992	1204	963	1197	1007	1102	772	1191	1264	1171	370	424	475	637	460	473	1042	1854	404	409	930	835	395	303	644	428	811	853	1086	1132	1063	1076	1328	1003
AACCATCTTTGGAACAATGG	279	747	1113	687	804	784	874	350	727	694	693	210	251	288	483	251	381	602	575	318	418	358	430	286	188	366	169	397	351	450	466	698	324	342	412
AACCATGAGAGCCAAGATGA	199	450	822	588	560	574	677	421	717	619	511	261	127	264	274	233	202	695	935	242	201	425	286	255	178	359	214	605	413	642	568	342	768	409	437
AACCATGAGTGTGTCCGCAA	359	619	650	569	586	567	739	455	449	673	832	292	387	259	492	296	226	742	1066	281	308	520	528	330	209	432	213	415	360	503	352	595	411	761	442
AACCATTAATGAAATCGGTA	312	421	546	310	453	424	561	297	449	696	497	139	186	271	232	209	188	578	782	299	318	485	384	231	163	382	187	203	230	379	276	129	64	230	142
AACCATTCAGAGCATAACTC	363	304	440	486	314	444	391	257	379	454	723	326	215	265	408	199	294	746	913	387	369	438	575	251	220	508	274	334	269	498	500	159	294	414	273
AACCATTGGAAATGTCCACC	655	1005	1146	1298	1073	1425	1192	764	1083	1549	1367	574	458	645	840	554	471	1958	1771	592	619	1151	762	520	494	1059	595	1150	1099	1187	1457	819	1229	1075	817
AACCCAAAACAGGTGACCAG	545	477	533	443	607	594	439	404	680	766	1336	347	305	369	477	431	361	679	1039	354	352	670	732	476	307	544	268	509	252	526	349	199	471	310	407
AACCCAAAATCCAATCACAA	773	1942	1862	2302	2209	2394	2012	1097	1802	1476	1793	748	703	737	1085	721	750	2252	1880	733	615	1139	1467	418	496	999	574	1843	1405	2074	1777	2017	2168	1969	1695
AACCCAAGAGCTTATCCAGT	205	433	540	371	556	550	514	294	447	630	367	165	268	190	332	212	244	470	747	235	138	367	432	179	152	431	155	469	292	437	407	325	742	466	319
AACCCAAGGAGTTAATCCTA	242	183	212	259	216	191	292	98	281	436	269	93	123	146	208	111	120	562	258	195	113	199	167	120	166	190	99	83	120	99	106	27	150	79	170
AACCCAAGTGAGCCCCCGAG	642	1466	1606	2001	1664	1982	1843	846	1441	1448	1732	711	545	639	888	671	739	1935	2119	697	641	953	1171	545	496	949	511	1313	1320	1717	1179	1546	2021	1474	1477
AACCCAATGTCTATTGAGGT	405	764	939	965	708	941	799	574	625	885	688	511	370	399	433	288	496	577	1023	342	393	601	564	331	318	432	350	853	798	759	829	614	657	1221	704
AACCCAATTTATGAGCACGT	847	1094	1590	1313	1616	1399	1637	1022	1346	1941	1678	607	589	623	992	658	750	2387	2020	640	684	1067	1054	676	459	1028	654	1373	1151	1385	1220	1063	933	1626	1134
AACCCACAAGAAATTCACCA	468	1103	1455	1281	1296	1213	1320	534	1118	1042	1187	453	521	536	659	467	385	1276	1279	383	455	946	683	392	359	576	344	865	946	998	1157	1088	1289	1051	991
AACCCACCCTCAGAGGCCGT	622	1002	1067	1401	1058	1039	1084	666	1008	1169	1343	579	461	481	675	434	408	1300	1337	414	513	814	719	389	346	675	370	779	760	1060	830	917	886	811	721
AACCCACTTAAATATCCTCA	1105	1713	1885	2075	2099	2370	2024	1342	2066	2276	2099	1091	1027	890	1343	870	1132	3452	3005	986	926	1736	1687	951	854	1532	892	1288	1097	1337	1052	1240	2388	1271	1153
AACCCAGGGGAAGTTACACG	170	401	363	294	383	373	372	213	278	324	361	182	125	107	178	168	131	444	659	134	125	296	233	129	82	204	108	166	133	208	156	114	194	174	173
AACCCATACAAACAACCTGG	553	1035	1639	1269	1490	1469	1597	877	1220	1220	1575	670	535	557	892	624	547	2176	1632	441	597	1123	977	511	490	1031	553	1448	767	1881	1090	1141	1032	1682	1081
AACCCATACGAGATGTTCAG	640	1189	1354	1326	1092	1664	1380	742	1406	1265	1441	708	664	629	941	641	703	1991	2285	669	716	1131	1013	572	557	992	502	1287	1348	1428	1656	832	1384	1529	1035
AACCCATCATACTCTCACAT	490	848	1211	947	1129	1174	1200	580	744	1067	842	375	427	581	531	313	548	1284	1147	425	441	771	683	372	395	586	379	886	684	1024	807	629	895	738	588
AACCCATGGAAGATTCTGGT	263	286	503	463	391	436	486	283	286	414	553	183	221	313	424	216	245	444	553	167	237	394	341	195	191	269	188	401	310	399	396	299	502	270	297
AACCCATTGGTAACCTACTG	253	423	471	327	431	693	466	220	689	363	492	241	237	187	303	218	257	696	541	206	156	360	411	169	145	283	198	593	490	607	513	613	620	353	418
AACCCATTGTAAGAGAGTCA	494	801	1252	1401	1124	1137	1110	590	949	1367	1178	317	438	341	482	385	564	1231	881	360	486	666	626	411	266	538	361	814	837	837	1247	850	774	922	711
AACCCCAAGTACCAACACGA	327	675	626	717	608	770	450	422	348	762	618	319	234	284	326	207	193	797	718	264	250	302	360	277	244	420	269	387	465	402	621	441	281	463	334
AACCCCACACCATGCATACA	1711	3345	4318	5850	4906	3776	3975	2008	3963	3895	3838	921	913	803	1058	831	889	705	913	772	807	1444	1420	770	745	967	721	1324	1462	2014	2101	777	1444	2263	1525
AACCCCAGACAATATCCTTG	327	581	608	806	567	670	510	372	412	661	599	345	218	202	351	267	249	748	592	258	272	427	406	205	189	427	226	385	289	393	317	491	508	378	329
AACCCCAGCACGTTCCACAA	952	1838	2332	2922	2808	2099	2206	1278	2121	1912	2143	737	881	604	789	739	811	696	234	777	757	1443	1054	715	661	1062	672	1176	1150	1446	1376	1439	1177	1543	1395
AACCCCAGGGAATTGTGCTA	163	333	444	438	386	474	404	236	552	322	372	134	192	160	238	168	235	406	362	151	225	207	212	127	119	249	162	348	481	245	489	678	408	392	455
AACCCCCAGAGATATACAGG	547	913	1336	1541	1383	1358	1162	667	1144	1088	1076	376	440	535	699	480	421	1174	1668	432	482	1059	695	335	366	709	384	597	532	463	543	414	519	670	513
AACCCCCAGATGTCATTGGA	258	492	503	630	597	455	388	307	492	722	408	370	184	255	345	359	204	1054	917	174	276	375	362	162	176	288	195	448	216	550	263	306	725	530	285
AACCCCGACCTGATTCAAGT	832	1416	1705	1941	1654	1702	1699	1258	1411	1664	1572	917	730	810	976	779	748	2151	2972	759	682	1334	1412	513	535	1080	555	1223	984	1527	1250	1575	1423	1437	1011
AACCCCGGACACTTACCATG	700	981	1593	1199	1327	1317	1450	1042	1333	1766	1841	736	657	742	944	741	759	2150	1884	618	590	1312	1018	593	409	905	493	1296	1451	1432	1512	1783	1505	1603	1079
AACCCCTACCGCTTCCTGTG	623	802	1180	1272	1134	986	1037	488	934	1285	1239	550	534	558	809	511	401	1600	1449	615	580	778	940	519	475	731	473	699	763	755	711	606	629	775	624
AACCCGAGTGATACACGATG	292	375	471	447	329	365	410	345	346	323	476	207	297	283	387	201	232	503	959	218	343	428	426	186	191	243	199	493	246	552	172	281	200	386	292
AACCCGCAAATAGGACCACC	408	761	1049	1072	1078	1058	1080	544	785	839	942	408	329	569	619	408	448	1241	1212	399	327	612	612	316	246	602	354	1040	748	1089	1003	587	1957	813	689
AACCCGCATGAGCATTTGGG	320	438	650	499	586	580	565	529	507	603	594	321	236	249	378	269	320	858	855	307	310	480	594	188	237	379	234	676	287	530	489	167	968	620	483
AACCCGGACTGGATCAACAC	129	335	403	491	312	524	382	133	257	350	387	172	133	109	184	104	84	544	574	128	162	220	284	126	103	116	107	215	166	405	182	345	212	222	144
AACCCGGCACCACTCAATGG	178	265	451	278	491	211	431	276	459	484	684	203	124	167	239	201	151	287	227	161	152	273	268	126	124	240	180	255	258	306	311	195	581	284	273
AACCCGTCTTGCATTCGCAG	576	1087	1161	1059	1079	1166	1207	864	1259	826	1045	532	361	383	594	381	480	1106	1451	567	511	792	961	445	312	530	343	627	886	869	921	588	1149	951	750
AACCCTACCATAAAGGACAA	233	407	455	484	424	399	542	266	363	446	423	140	188	288	378	266	259	443	493	225	241	293	384	237	170	219	183	555	301	618	340	649	332	521	388
AACCCTATATTCAGCCCAAG	284	447	699	552	480	522	445	276	488	458	630	208	205	203	268	346	280	566	781	199	267	320	381	174	198	321	168	266	276	303	316	442	353	416	326
AACCCTCACCTATCACCCAC	774	1158	1478	1593	1435	1585	1515	829	1577	1223	1375	609	572	856	699	461	566	1547	2109	607	602	965	788	533	415	814	472	1105	953	1119	919	1792	835	1263	1126
AACCCTCAGGAAGTGATCCA	448	735	924	1096	904	1076	1097	434	822	1044	963	229	394	389	624	377	361	762	977	328	302	603	738	270	238	462	306	548	361	689	426	706	496	540	316
AACCCTCCAACAAACCATCG	270	600	795	691	808	620	805	468	591	602	748	215	275	260	379	134	234	836	803	232	295	503	498	262	172	318	170	603	371	498	479	335	323	441	439
AACCCTCGCTTCAACGCCCA	531	1064	1562	1405	1307	1586	1469	876	990	1198	1172	494	465	425	693	395	531	1034	1027	515	453	763	910	359	370	667	320	755	1064	1110	1185	847	1200	991	952
AACCCTGATATCCTTGAAGG	446	789	1073	1208	1204	890	954	485	982	745	710	450	503	496	609	420	563	947	1079	431	398	532	646	302	316	515	332	763	671	760	897	664	901	833	637
AACCCTGCAAACCCTAAGTG	417	1001	950	1115	859	1120	1066	790	971	1077	998	555	489	456	508	368	410	1683	1462	402	471	887	848	426	360	580	351	950	795	922	913	861	1367	825	828
AACCCTGTACTCACTAAGGC	393	561	815	907	756	729	672	376	1116	836	996	355	272	292	496	374	341	796	950	423	389	523	633	345	261	642	277	931	666	1230	783	466	575	891	515
AACCGAAATCACCTGTTGCA	860	1514	1919	1920	1678	1914	1795	1202	1598	1802	1848	644	707	703	1047	667	789	2217	1584	695	532	1338	1129	546	407	866	495	1272	1351	1390	1602	1660	1433	1635	1403
AACCGACCAAGGATGCATTG	588	1220	963	1389	880	1333	959	754	1148	1118	1158	570	566	487	790	714	607	1164	1400	579	639	791	820	441	351	845	501	1022	1014	989	1210	1227	820	1423	1215
AACCGACCGATCTTTCGGGA	263	341	406	366	407	329	355	245	295	399	602	173	212	255	301	243	202	716	678	240	321	315	283	171	154	322	179	387	240	437	379	320	277	274	206
AACCGACGATGACAAATACA	613	990	676	445	578	834	677	551	693	722	730	200	291	339	388	276	306	619	580	299	234	620	564	249	205	438	241	763	704	811	1061	669	827	855	779
AACCGAGCATAGTTACCACG	550	1145	1317	1224	1527	1397	1510	815	1018	1339	1961	502	520	663	745	464	587	1327	1811	545	625	900	743	492	316	754	509	972	1229	972	1286	831	1202	1354	997
AACCGAGGCAAAGACGACCG	99	210	273	130	213	226	223	126	186	213	247	148	102	53	143	92	87	193	232	65	90	162	111	71	55	133	64	89	163	74	162	95	278	123	170
AACCGAGTGAGTTGGACCAA	574	804	940	1012	790	991	855	462	1081	849	872	356	332	367	524	377	463	831	615	330	429	633	638	347	310	495	285	360	360	453	468	472	581	464	409
AACCGATCCAGTTCCTACAA	300	369	478	633	449	493	397	262	348	361	514	357	237	149	228	205	242	1042	1119	191	259	519	405	270	101	403	174	413	328	321	446	280	417	534	328
AACCGCAAGAAGCACCTGAA	484	179	257	194	249	116	290	150	188	560	274	211	176	230	314	170	219	237	140	184	163	408	477	284	117	292	131	204	143	186	226	193	262	86	148
AACCGCAGTGAAGCCACATG	681	1373	1832	1529	1290	1807	1425	910	1278	1608	2046	623	734	680	962	579	719	1778	2406	789	723	1025	1257	601	503	1212	626	1408	1125	1724	1113	1323	1493	1796	1384
AACCGCCGTCGGTAGAAGAA	206	202	244	372	197	294	368	199	224	217	313	161	103	175	167	188	140	587	764	128	149	313	315	127	128	161	133	226	187	240	239	331	174	241	105
AACCGCCTACGAGACACTCA	268	468	495	592	432	686	476	250	546	450	349	242	212	294	309	158	246	472	830	179	234	338	411	180	119	237	177	685	446	807	609	610	377	582	595
AACCGCCTGCGTGATAACAA	705	1266	1322	1475	1115	1499	1184	767	1175	1250	1071	477	328	570	604	471	456	1479	1294	360	405	698	802	409	255	532	331	1405	951	1257	964	1232	1422	1500	1007
AACCGCTACCCACCTCAGGG	279	500	726	763	604	647	668	631	659	581	775	265	197	252	356	306	265	669	656	279	235	489	306	184	156	294	173	524	338	556	404	697	427	512	400
AACCGCTCGAAATAAGCCCG	369	737	699	617	660	993	691	413	633	768	750	384	360	324	526	364	300	728	1453	325	347	602	478	295	245	552	243	477	414	518	486	433	637	681	511
AACCGCTTGTGAAATAAGCA	389	608	649	808	762	724	667	424	728	705	698	295	255	277	529	240	322	619	976	269	280	418	434	315	224	525	224	588	454	694	481	360	349	624	420
AACCGGCAGTCGTAATAGGC	529	782	873	938	851	1036	955	618	842	1221	1009	338	461	462	587	498	448	1099	960	409	463	663	633	346	270	642	330	554	565	611	463	582	665	746	500
AACCGGCCAAAACACAGTGT	384	500	805	456	710	730	650	354	531	752	617	288	276	245	345	329	274	364	564	215	267	262	479	295	194	303	215	451	332	497	303	266	393	551	249
AACCGGCCCAGTGCCAAGCA	234	464	623	343	474	651	477	348	745	394	698	250	257	271	303	174	205	647	951	182	279	363	365	224	196	290	200	322	323	323	538	524	441	435	309
AACCGGCCTTCATAGTCACA	251	387	456	472	369	555	426	320	338	516	581	210	170	235	348	221	259	370	272	267	309	253	245	147	147	284	184	256	192	336	150	356	248	277	267
AACCGGGAGTGAAACTACTG	326	501	693	530	645	821	492	444	786	660	414	185	309	360	349	249	325	790	834	184	325	463	607	202	199	299	254	245	356	348	534	457	364	608	262
AACCGGGGTTCCCGACACTC	152	301	237	371	179	380	275	138	350	374	290	123	115	127	215	157	129	448	198	125	161	272	221	106	108	200	91	297	252	215	224	154	295	397	189
AACCGGGTTACGGACATGAG	174	554	390	519	383	403	401	264	284	444	499	205	118	227	355	139	188	559	533	154	179	287	323	171	132	245	133	498	286	451	334	299	695	456	265
AACCGTCAGTAAGATCCACT	556	1107	1833	1344	1754	1275	2033	1009	1340	1387	1329	446	508	477	1070	604	599	1529	1617	561	610	996	1044	512	384	754	360	1094	993	1184	1292	1130	1623	1399	1002
AACCGTGTTAGTTAGATGCT	861	825	740	630	566	766	781	506	825	810	867	559	622	582	986	547	583	900	1434	569	504	1191	869	511	447	638	456	425	466	576	513	306	324	400	350
AACCGTTCATCGATTCCGAG	659	935	1493	1248	1200	1056	1192	937	1139	1284	1368	543	630	520	700	644	647	1576	1560	526	508	742	1031	449	347	753	468	861	917	952	981	1141	916	1229	972
AACCTAAAGACACTACCCAA	882	2162	1990	4933	2775	2529	1869	1449	2048	2829	2527	445	443	522	746	593	503	1132	1059	403	454	979	869	442	422	756	490	1021	734	1443	1015	1219	1255	1087	742
AACCTAACAGAGATTACCAA	495	872	972	1089	1077	1189	1271	616	761	861	1021	465	308	426	678	423	510	1134	1214	318	346	724	731	478	310	478	246	436	394	540	383	564	308	556	426
AACCTACAACTGCTACCATG	805	1386	1844	1581	1626	1473	1545	784	1278	1468	1586	612	524	620	768	654	771	1903	1660	706	689	950	945	540	399	928	548	1379	1238	1655	1696	1456	1654	1991	1146
AACCTACCACATGAATACCA	946	1568	2014	1761	2101	1914	1821	1122	2014	1564	2828	967	882	907	1493	858	1157	2477	2743	996	1138	1664	1482	820	818	1359	816	1155	1107	1508	1490	976	1993	1647	1439
AACCTACCTGCAAAAACCTT	468	594	974	762	1003	792	1014	400	776	690	1110	385	284	374	451	261	399	1032	1466	451	362	547	556	329	276	654	307	489	362	635	336	400	456	447	313
AACCTACTCCATTGATAACG	255	630	651	1008	621	711	631	461	694	674	781	207	245	187	377	278	249	787	811	207	138	383	270	222	143	284	201	714	639	657	902	856	578	672	451
AACCTACTGCATTGACAACG	583	619	602	512	618	649	589	440	614	1001	779	445	414	379	630	323	528	929	977	339	455	644	708	338	298	478	303	509	418	627	601	524	427	535	426
AACCTAGAAAGGCTGTTACG	499	963	1297	1553	1192	1115	1244	800	932	1202	1304	321	452	345	612	447	442	929	1261	381	416	663	712	464	328	651	251	980	800	1134	1244	754	812	884	796
AACCTAGCCTTTAAGCAACC	580	966	1346	1279	1466	1325	1393	781	1062	1698	1345	480	339	529	428	493	456	1264	1482	491	502	747	737	452	301	647	505	889	721	929	958	530	793	848	845
AACCTATAAGCTAATGACTC	614	433	581	611	658	608	566	361	641	711	768	210	246	216	330	192	230	314	185	240	250	476	456	223	289	366	218	240	110	324	144	411	313	167	215
AACCTATATCCCTCCCAAAG	472	173	267	114	255	240	234	190	269	333	369	201	199	284	252	348	203	277	64	184	144	362	295	183	162	212	116	185	64	373	80	137	327	46	98
AACCTATTCAACCCCCCCTG	429	673	790	1074	870	937	879	430	596	614	815	322	332	348	490	319	341	873	1149	285	316	761	511	232	289	460	273	648	578	678	610	475	858	674	514
AACCTCAAGAAGGACATCCG	247	414	369	358	346	487	426	193	431	497	364	189	143	167	219	136	201	754	407	227	198	388	286	129	153	313	196	278	434	457	374	129	326	445	303
AACCTCACATGCATGCAGGG	565	1062	1408	1257	1419	1416	1328	801	1391	1251	1726	585	669	629	771	536	717	1226	1452	433	524	876	744	536	394	873	393	1127	734	1332	852	855	1629	904	754
AACCTCACGACCGGATCATG	593	485	479	581	757	676	621	476	588	666	654	437	485	409	615	408	522	1468	2038	286	537	801	809	442	362	605	327	463	441	466	575	361	499	503	420
AACCTCAGAGGTCAAACGTG	230	279	408	319	455	221	450	303	401	255	390	234	215	251	324	248	181	213	728	153	182	405	377	226	165	213	198	364	346	402	378	489	290	328	431
AACCTCCACTATACAGACAG	560	964	1451	1379	1296	1207	1207	791	1307	1161	1334	565	491	556	591	545	555	1382	1600	495	463	1028	1019	363	354	842	382	1091	965	1257	1479	910	614	1246	770
AACCTCCAGAGCTGAAGTCG	569	811	1001	1030	1101	907	983	730	909	957	1006	540	375	453	620	365	318	1222	1071	467	422	682	691	440	300	459	400	646	523	749	667	528	891	540	513
AACCTCCCCGAGCTAACCGA	763	1352	1354	1753	1212	1869	1387	1151	1265	1264	1685	627	455	589	885	534	777	1499	1357	523	543	992	1152	570	435	688	419	1792	1165	2222	1988	1360	2455	2011	1768
AACCTCCGGTCATGACAACG	308	516	692	497	598	685	608	459	486	646	855	248	256	285	246	361	244	717	910	297	231	391	394	219	219	325	217	524	445	644	357	574	703	450	403
AACCTCGAACCATAGGATCT	334	572	643	833	600	663	643	367	504	496	501	275	300	273	382	266	258	368	857	212	295	381	500	226	172	506	174	287	330	391	402	249	229	460	162
AACCTCGAAGATCAGACCCA	711	1296	1698	1868	1657	1722	1597	978	1324	1468	1516	518	413	584	651	437	508	939	1364	493	622	866	869	542	514	796	441	1310	927	1886	1231	770	1132	1250	947
AACCTCGTGATCCAGTACGC	230	255	350	323	438	333	378	182	258	351	348	150	201	223	257	196	181	385	429	129	199	257	197	124	118	206	101	191	164	227	156	112	262	258	242
AACCTCTACATGTTCCACGG	547	1019	1524	1579	1240	1242	1501	783	1103	1223	1113	566	488	557	872	419	563	1568	1547	530	539	996	835	441	407	829	513	890	647	889	844	851	1271	1205	1073
AACCTCTGTAATGACGACGG	269	462	501	461	557	613	499	228	454	495	534	248	179	198	227	220	231	387	103	123	189	354	299	180	189	280	167	465	264	379	301	151	425	409	308
AACCTGAAAATGACCCAGAG	560	1041	1153	1417	1024	1560	1145	855	1173	1337	1313	506	503	518	917	460	614	1331	1900	566	550	1235	808	432	405	829	556	1184	1185	1446	1457	979	1510	1991	1307
AACCTGAACAACGAGACCAG	219	425	464	482	376	499	422	366	466	512	298	295	146	161	362	191	194	553	519	229	251	313	386	228	108	278	157	448	364	428	378	223	568	481	370
AACCTGAACGCTATGACCTG	169	267	426	380	499	406	282	231	317	342	302	174	133	185	181	171	169	547	440	112	160	265	205	156	105	162	111	298	268	422	287	217	430	354	262
AACCTGAAGGTGATCGACAA	437	1081	921	1177	857	1142	1120	626	1000	1111	1052	425	512	435	698	448	420	1033	1133	579	490	734	597	393	287	616	378	998	953	875	860	875	1173	1070	875
AACCTGAATAATATATAGCA	219	184	339	245	248	333	364	140	188	318	236	186	174	119	191	81	140	246	292	92	117	152	172	108	83	119	68	135	71	142	146	129	213	164	100
AACCTGAATTCATTGCGTAA	784	1527	1520	1833	1537	1936	1852	944	1531	1742	1730	755	699	704	1100	756	847	1761	2109	593	810	1013	1014	650	520	900	516	1801	1519	2077	1703	1233	1211	1839	1552
AACCTGAATTCTCCTAACAA	613	1113	1203	1948	1180	1146	1270	563	1294	984	1265	425	407	597	797	594	592	1347	1659	500	563	833	855	472	396	690	417	533	605	540	806	905	612	1073	697
AACCTGACAGCATCGAGCGA	544	1029	1311	937	972	953	1025	474	944	1023	1136	546	454	518	652	403	578	1250	1656	443	486	889	793	496	359	748	351	582	553	641	541	427	1805	776	601
AACCTGACATCTTGATGCCG	372	830	929	981	908	800	1003	503	667	879	993	377	299	336	353	252	411	1079	1101	297	253	437	430	335	272	466	292	864	767	1035	909	785	1068	920	502
AACCTGACCCTGCTGGATAG	274	444	504	687	563	514	492	433	437	500	483	284	229	296	356	241	230	675	576	176	192	296	320	266	217	271	200	608	611	585	444	494	203	687	356
AACCTGACCGGTGTCCCCGG	635	1117	1511	1014	1487	1304	1519	889	1085	1445	1473	573	439	646	767	524	553	1761	1688	466	508	914	816	406	385	661	484	1026	952	1147	1080	1066	1169	1166	779
AACCTGAGGATACCTAGAGG	393	699	659	590	633	697	613	333	687	783	1095	442	288	442	408	365	410	949	479	318	365	477	582	255	242	446	264	426	268	499	466	296	496	422	299
AACCTGCAAACAATCAGGCA	512	190	510	294	308	250	308	236	364	485	492	430	319	341	377	473	252	731	556	413	361	570	495	310	240	468	238	212	260	289	249	338	461	430	348
AACCTGCAGATACCCAATTG	234	739	504	571	587	680	612	198	381	424	504	336	318	228	243	176	202	618	623	131	161	397	335	166	146	310	173	455	442	493	541	381	211	683	350
AACCTGCTGTGCAACCAACT	523	787	959	1027	1012	1089	1059	789	820	1093	895	451	420	365	791	329	592	927	1732	420	483	670	747	379	395	827	406	704	543	1062	674	955	1129	1316	844
AACCTGCTTACAGAGGCACA	490	994	1280	1034	940	1146	1078	523	989	938	1151	492	336	438	656	404	469	1407	1173	395	341	684	919	347	299	576	305	842	695	955	910	1246	523	1006	579
AACCTGGAGAACGATGAGGA	1022	1761	2144	2313	2359	2190	2301	1329	2057	2170	2396	758	976	696	1245	638	1058	2668	2532	806	901	1460	1435	819	751	1274	702	1689	1899	1782	1832	1379	2024	1735	1619
AACCTGGAGCCCATTTATGA	693	1208	1577	1681	1587	1348	1616	858	1176	1390	1334	587	483	663	787	733	642	1708	1523	652	715	941	1088	492	392	759	389	1059	696	1166	905	773	1035	1083	822
AACCTGGCCCGAGAGTCGAA	648	1242	1901	1495	1787	1498	1679	1164	1652	1523	1638	684	435	634	927	674	600	2299	1616	614	562	946	1056	549	498	999	496	1139	1435	1170	1164	1095	1465	1533	1044
AACCTGGGATCGAACCACAG	528	1098	1113	1573	1302	1378	1031	793	1162	1075	1285	415	328	569	493	554	382	1167	1728	443	476	830	901	497	395	741	323	835	555	841	777	538	788	951	877
AACCTGGGGAGTACGAGCAG	614	1179	1167	1823	1233	1301	1292	544	940	1156	1161	677	564	613	837	625	737	1763	2017	557	655	1084	1059	559	412	926	500	413	376	545	371	659	460	446	531
AACCTGGGTTTCAACCACAT	285	519	799	738	535	673	606	302	606	493	653	212	235	267	352	268	417	686	570	258	257	541	462	268	164	416	211	177	180	255	155	115	357	302	146
[truncated: 75,445 more rows]

## Sheet: HAP1 single-cell KO Brunello
Cell line	pDNA	HAP1	HAP1	HAP1	HAP1	HAP1	HAP1
Genetic perturbation	pDNA	Parental	Parental	PARP1 SSC	PARP1 SSC	Parental	Parental
Small Molecule	pDNA	Dropout	Dropout	Dropout	Dropout	Talazoparib	Talazoparib
Construct Barcode	pDNA	Rep A	Rep B	Rep A	Rep B	Rep A	Rep B
AAAAAAAATCCGGACAATGG	910	233	80	369	200	109	134
AAAAAAAGGATGGTGATCAA	1043	380	162	352	321	301	314
AAAAAAATGACATTACTGCA	815	109	22	111	40	20	40
AAAAAAATGTCAGTCGAGTG	394	271	107	277	283	146	182
AAAAAACACAAGCAAGACCG	498	212	87	214	271	130	144
AAAAAACAGATGCCACCTGT	389	100	24	27	10	62	19
AAAAAACCAAACTTTGAAGT	390	147	49	90	69	96	154
AAAAAACCCGTAGATAGCCT	260	76	10	30	78	39	23
AAAAAACCTGGGCAAAACAG	284	50	56	104	69	84	87
AAAAAACCTTCAAAGTACAA	460	55	41	84	117	24	18
AAAAAACGAACGGATTAACA	1093	392	287	577	451	285	362
AAAAAACTCTACCACCCAGT	717	307	86	334	338	185	136
AAAAAACTGGAGTACGACAG	1121	712	191	672	502	253	329
AAAAAACTTACAAGTCCAGG	238	83	34	150	88	79	53
AAAAAACTTATGTCCATGGA	477	318	67	210	173	197	163
AAAAAACTTGTATCAGCTGT	625	346	163	458	314	276	213
AAAAAAGAATGCCCCAAAGG	318	59	27	70	72	55	31
AAAAAAGACCCCATCCGAGA	1011	386	106	277	283	135	187
AAAAAAGCATTGCCTGACAG	652	436	113	331	369	202	165
AAAAAAGCCCTCACCAACTG	419	264	220	324	235	226	213
AAAAAAGCGGTCCTACACCA	677	47	40	77	71	50	65
AAAAAAGGGCTCCAAAAAGG	415	194	35	134	98	92	88
AAAAAAGTCTCCATCAGCAT	420	115	77	157	98	77	93
AAAAAAGTTAAGTCCACCGG	451	211	60	211	114	181	115
AAAAAATATGTGCTATGGAG	536	309	115	222	209	153	85
AAAAAATGAAGACTTGAGGG	316	153	71	142	104	55	105
AAAAAATGAATGCAATGCGA	1285	227	61	126	213	112	122
AAAAAATGTCTGCCCCACCA	697	443	147	312	321	185	231
AAAAAATTCCTGGAAAACCC	339	9	7	6	7	0	10
AAAAACACCCGTGGAGCCGG	767	29	3	18	26	33	6
AAAAACACTCACATATCGCT	443	36	25	102	41	33	28
AAAAACACTCACCTTACGGA	700	119	50	226	114	56	120
AAAAACACTCACCTTATGGT	397	239	57	153	101	153	77
AAAAACACTTCATCAAACAC	467	132	36	141	65	84	50
AAAAACCAAGGAATACAGTG	587	399	70	285	215	135	158
AAAAACCACAAGTTGGGACA	1133	612	235	759	455	546	325
AAAAACCAGCGGCTTCAAGA	1439	452	118	362	353	219	216
AAAAACCCACCAGCCTTCTG	1314	267	74	311	139	173	171
AAAAACCCTCCAGACATAGT	775	327	90	219	207	181	115
AAAAACCTATTCCAATGACG	463	145	33	74	43	61	36
AAAAACCTGAGAGTCAATGC	1027	281	115	298	153	160	214
AAAAACCTTTAACTATGAAG	341	69	25	44	25	31	12
AAAAACGAAGGCTCCTACGG	1030	513	145	476	412	206	215
AAAAACGCAAACATCGTGCA	702	504	219	521	431	255	295
AAAAACGCAACAATCAGATA	1203	30	5	45	39	23	18
AAAAACGCATGTCACAAATG	941	529	218	490	481	409	296
AAAAACGCGTTTCTTAGCCG	302	177	39	97	88	68	85
AAAAACGGGTCACTATCCCA	886	444	157	422	340	213	261
AAAAACGGTCCATTGGTAGG	400	311	73	174	229	148	177
AAAAACTCACGAAGGCAGGA	560	348	80	170	165	133	97
AAAAACTCTGGGAAATGACT	328	68	30	59	90	36	38
AAAAACTGCCAACCAACTGA	595	14	15	18	8	3	9
AAAAAGAAGACCTTAGATTG	960	246	113	209	240	130	195
AAAAAGAAGCGGGAGAATCT	214	80	13	118	184	100	62
AAAAAGACAACCTCGCCCTG	570	294	112	320	189	126	79
AAAAAGACACCTGACATATG	1097	512	207	590	598	389	507
AAAAAGACATACGATTGGAG	671	159	61	345	226	120	128
AAAAAGAGAGTTGCATTCGA	381	139	43	265	113	88	87
AAAAAGAGGAGAATGCTACG	629	551	149	301	306	245	285
AAAAAGATATGGGTAACACC	609	10	3	18	7	30	8
AAAAAGATCAGTATTAACAG	1022	76	40	44	53	23	44
AAAAAGATCATGATTGAGCG	608	198	38	258	80	75	65
AAAAAGATCCTCATATGGTC	952	418	116	338	219	185	130
AAAAAGCAATCGTTCAGCAG	487	321	47	244	247	107	142
AAAAAGCAGTGATCATTCTG	986	143	52	153	77	70	87
AAAAAGCAGTTTATCCAATG	480	381	76	223	131	188	219
AAAAAGCCCCGAGCATTCAA	570	87	55	68	72	43	106
AAAAAGCCTGGATAACGGAA	641	403	129	330	326	280	230
AAAAAGCCTTAAGTTAACCG	328	87	40	238	90	50	91
AAAAAGCTCATTACCCGAGC	846	217	117	505	218	194	199
AAAAAGCTTCCGCCTGATGG	1411	1081	336	1185	895	733	554
AAAAAGCTTGTGGTGAAGGG	706	157	65	90	180	90	80
AAAAAGCTTTCTGCTAGGGG	533	337	110	338	250	250	215
AAAAAGGCAGCTGAACCGTG	1150	656	223	664	461	347	415
AAAAAGGTGAAGGACAGGAT	278	173	66	192	123	104	53
AAAAAGGTGAATATATGCAG	779	692	93	270	181	198	81
AAAAAGTAGACTGACCTGGT	658	353	56	259	145	195	112
AAAAAGTATGTCCTACTTTG	589	364	57	291	231	151	114
AAAAAGTCACTATAACACCC	473	40	15	21	24	3	7
AAAAAGTCCCCACGCGCTCG	557	397	145	277	309	340	191
AAAAAGTGATTAAGTTTCTG	410	150	59	194	96	114	149
AAAAAGTGTCTAAACGACGT	334	151	61	217	197	104	104
AAAAAGTTAAAAAAGACCGT	653	154	60	121	110	187	62
AAAAAGTTACCATTCCAGGT	689	383	124	292	217	336	256
AAAAAGTTCCCAAACAACTG	416	121	37	153	72	93	98
AAAAAGTTCTTCCAAATGGT	683	529	127	391	307	372	161
AAAAATACATCAGACTTACA	702	90	37	153	85	49	47
AAAAATACTGGACGTCACGG	884	624	176	576	335	447	370
AAAAATAGAAAAGGACCGCA	863	263	83	306	166	141	207
AAAAATCAAGGAGGTTACCG	711	423	174	391	531	200	258
AAAAATCCCGACAGTTACAA	847	168	36	116	159	56	48
AAAAATCCTAAAATAAAATA	1238	110	20	56	80	40	20
AAAAATCGATGGGACAACTG	675	343	104	378	229	241	216
AAAAATCGCGTTCAAAACCT	450	154	71	297	163	108	143
AAAAATCGTGGAATTTGACT	948	464	107	317	294	221	264
AAAAATCTCCACTTAAAACA	916	106	43	157	196	74	83
AAAAATGATAACAAAAACAG	721	39	52	102	66	104	50
AAAAATGATGATTAGCAGAG	329	163	86	197	190	114	228
AAAAATGCGCAAATTCAGCG	1254	495	106	331	324	248	195
AAAAATGGCTCTGCTACAGG	1015	307	156	250	323	171	320
AAAAATGTACCCAAGCAACG	1027	266	106	250	242	250	148
AAAAATGTGAAATTTATCGG	292	214	25	89	75	56	38
AAAAATTAAGAAAGCAACGG	648	275	111	251	287	173	146
AAAAATTCATACCTGACTCG	976	450	200	454	419	242	319
AAAAATTGAGAGTAACACAG	564	108	47	177	56	56	86
AAAAATTGGCTGCCATCTCA	744	244	55	226	160	107	138
AAAAATTGTAGGGCGCACCA	652	11	0	4	11	1	9
AAAACAAAAGCAGATGACCG	578	203	90	261	246	155	92
AAAACAAAGGTAGAACATGG	787	75	23	58	25	29	21
AAAACAACACCCCATACGTG	1236	676	264	624	558	404	347
AAAACAACATCGAAGATGTG	785	286	89	424	265	193	240
AAAACAACTTGGTCATAGTG	720	91	10	27	21	38	33
AAAACAAGAAATTGGCACCT	1027	647	217	474	516	383	322
AAAACAAGAGTTGACTGCAC	1110	494	183	570	303	283	205
AAAACAAGGGAGCTACAAGT	904	340	84	303	245	251	155
AAAACAAGTCCAGCTAGAGC	1175	90	22	132	91	34	14
AAAACAATACCTTAGCACTG	390	78	23	90	88	34	13
AAAACACATCAGTATAACAT	640	124	19	35	20	51	70
AAAACACATCCTGCTCTAGG	783	228	66	240	226	140	194
AAAACACATCTTGGAGCACA	913	635	135	421	385	251	252
AAAACACCAGACGAATTGGC	1165	517	120	265	333	336	243
AAAACACTATTAGCTGACAA	314	73	16	61	67	51	26
AAAACACTGAAGAGAACCGC	798	194	78	226	113	82	97
AAAACAGCATAAGATTCCAG	1267	386	107	239	220	159	147
AAAACAGCATGATCCCTAAG	978	489	222	366	426	316	353
AAAACAGCGTCCGCGCACTG	479	210	222	440	256	191	166
AAAACAGGACGATGTGCGGC	1500	1165	355	1010	921	728	612
AAAACAGTCATCAGGTACAA	1260	514	153	394	241	273	252
AAAACATAAAAGCATAACTG	740	516	97	169	150	584	153
AAAACATAGAAAAACGTGTG	271	190	45	203	176	112	55
AAAACATCACAAGGAGACAC	410	59	21	118	74	46	102
AAAACATCATCTCCTACGCA	892	258	62	185	122	75	30
AAAACATCGACCGAAAGCGT	1304	631	250	564	454	369	430
AAAACATCGGCAGATACCAA	455	94	33	85	35	65	92
AAAACATGGTCCTATCACTG	457	240	63	249	149	183	148
AAAACATTAGGCCGGCATGG	966	352	184	604	361	324	327
AAAACATTTAAAGAAAGTAG	1577	223	64	159	117	124	114
AAAACCAAAAAAGAACTACG	709	36	164	185	97	50	49
AAAACCAAAGCCCCACACTG	607	107	76	133	139	78	94
AAAACCAACTGTTATCAAGA	1245	297	106	176	145	238	211
AAAACCACAGAACATGCCAA	396	180	44	117	163	85	130
AAAACCACAGTCAGTATACA	585	229	111	209	339	128	177
AAAACCACCACCCGCTCAGT	1306	605	280	696	458	355	488
AAAACCACCACTTACACCCA	1239	756	187	493	362	345	338
AAAACCAGAAGCGTACCCAG	1037	428	121	401	394	355	172
AAAACCAGTTTGTTCCACGA	666	222	56	312	278	134	168
AAAACCATACCCCAACAGTG	841	66	30	58	74	22	12
AAAACCATGGAATTGCACAA	611	124	71	104	82	114	178
AAAACCATTTACCTCTGCAA	875	0	4	0	2	0	4
AAAACCCAACTGATGTCTGA	1571	596	106	362	290	331	223
AAAACCCCAGGATGGTACTG	1196	782	293	646	604	532	446
AAAACCCCCAAAAGTTGACA	499	116	51	96	54	49	53
AAAACCCCGTAACTCAGATG	1434	626	215	550	599	416	348
AAAACCCCTGATACTCTCTG	581	249	56	280	169	175	95
AAAACCCTTACAGAAAATCT	588	111	38	75	102	76	68
AAAACCGAGACCATTACGGC	596	239	61	176	140	82	114
AAAACCGATTCTTCAATGTG	802	405	165	567	452	246	236
AAAACCGCAAAATCAGCCAG	1298	987	434	887	604	452	463
AAAACCGGACCCCTCCGAAG	344	149	45	118	100	49	61
AAAACCTCAAAATATGATGG	412	232	62	207	209	106	93
AAAACCTGCAAGTTACAGTG	1513	415	290	800	832	306	448
AAAACCTGTTACAGAGACAA	715	320	78	220	195	146	151
AAAACCTTACTATCTGACAC	1161	213	47	127	135	127	148
AAAACGACACAGAGAAAGGG	350	82	65	134	113	73	79
AAAACGACGACTGGATATCG	476	311	166	360	295	185	226
AAAACGCAAGATAGACCAGG	1092	322	62	268	227	163	151
AAAACGCCCAGTGATAGTGA	1546	710	413	860	672	505	597
AAAACGCCCCCTACTGCCAG	459	278	97	322	222	188	207
AAAACGCGGGCATTGGACTG	303	198	78	161	199	119	137
AAAACGGGCTTATCATTGTG	741	535	224	530	456	382	352
AAAACGGTTCATGATTACGA	545	53	75	128	159	83	65
AAAACGTCCGATAAAAGTCT	362	194	71	179	106	90	55
AAAACGTGAAACTTACACAG	990	73	25	98	60	23	32
AAAACTAAAAGCCGTTACCA	1051	488	253	593	491	386	320
AAAACTACAGCAATAACCGA	298	52	16	28	52	25	30
AAAACTACCAACAGGCACAG	1311	448	130	380	374	254	170
AAAACTACGACCCCAACCTG	1187	653	204	626	513	397	331
AAAACTACGTACCATTCTGT	1550	448	156	577	447	315	223
AAAACTCAAACGATAAAACA	643	74	48	112	52	43	58
AAAACTCTACCTGATTGACT	614	249	58	104	124	119	71
AAAACTCTGACTATTTCGCA	656	368	66	186	128	97	189
AAAACTGAAAACTATCTGGG	814	261	141	291	288	193	260
AAAACTGAAGCAATTAATGG	432	188	83	185	124	87	87
AAAACTGCAAACCAACACCA	817	765	184	368	365	387	273
AAAACTGCACATAACTCCGA	1082	143	80	221	228	64	202
AAAACTGGTACGTGATGCTA	765	527	114	374	330	275	338
AAAACTGGTTGGTATTGAGA	645	186	67	124	149	112	127
AAAACTGTAGGAACTAGTCC	694	435	164	507	375	218	217
AAAACTGTCCATAGTGACCG	478	194	117	257	199	224	233
AAAACTTAGCAAGACTCCAG	368	91	53	50	115	23	36
AAAACTTAGTTTCAACCCTG	843	74	47	88	115	49	43
AAAACTTCGAAACTCATGCA	599	12	9	27	12	10	21
AAAACTTGAAGAGCATCTGG	659	288	61	239	164	198	92
AAAACTTTAGTCCTCCCAGT	490	154	48	100	92	86	132
AAAAGAAAACGTGACCCCTG	293	238	65	150	81	178	150
AAAAGAAACTCTCGCCTGGT	938	650	213	664	443	612	394
AAAAGAACAACGTTTCATGC	1389	725	224	584	517	366	417
AAAAGAAGACCAACGTCACA	595	223	89	286	164	166	128
AAAAGAAGATTCCCGATGCG	841	673	297	697	561	431	569
AAAAGAAGGACATCGCCGAG	576	484	166	354	330	323	246
AAAAGAATCAGATAGACCCG	903	464	217	472	490	385	287
AAAAGAATCCAACGTGCAAG	570	313	141	403	268	222	67
AAAAGACAACTCGGTGACGG	376	297	84	132	145	207	188
AAAAGACCAGCAATCAAAGA	550	89	54	56	81	57	43
AAAAGACCTGCTACTAGAGA	870	391	179	446	372	236	527
AAAAGACGAGCCATCACTGA	386	204	101	238	231	171	97
AAAAGAGAAAAGAGAAACGT	300	122	23	138	40	62	39
AAAAGAGAAAGCCGACCGGG	1201	611	208	726	540	423	312
AAAAGAGACTGAGCCCCGTG	273	361	59	264	184	132	101
AAAAGAGATTCCTTCAGACA	1006	520	94	369	329	340	156
AAAAGAGCAGCATCAGACAA	317	258	56	223	141	133	143
AAAAGAGCCGATATTCCATC	518	330	147	326	553	180	308
AAAAGAGCGATGATAACTCA	1484	700	182	825	640	466	436
AAAAGATAAACAAATTTGCA	801	94	39	118	162	75	45
AAAAGATAATTCGAGAACGA	630	215	34	123	186	127	49
AAAAGATACCGTATTTCCGG	537	11	12	57	1	21	19
AAAAGATACTCACCATAGCA	743	226	90	290	212	194	106
AAAAGATATTAAACACAATG	502	11	18	34	4	15	17
AAAAGATCGGAACCGGTCTG	1109	1276	366	1066	818	684	530
AAAAGATGAAAAAATAGCCT	712	162	47	191	185	114	75
AAAAGATGACACTTATGACA	730	105	42	132	102	75	90
AAAAGATGCCAAGTGCGCTG	1269	718	261	616	591	443	472
AAAAGATTCTAGCAGCCAGG	720	510	113	637	332	232	189
AAAAGATTGAATGTAACAAG	1138	328	89	302	203	283	186
AAAAGATTGGTGTTTACGAG	397	408	80	263	187	134	98
AAAAGATTGTGACGAATGGG	680	233	107	282	232	162	158
AAAAGCAAGATTGACTTACA	786	450	187	398	344	175	342
AAAAGCAAGGACGGTAACGG	618	695	141	455	538	413	437
AAAAGCAAGTGCCAACCCAA	903	454	110	211	335	152	266
AAAAGCACCACCTTAACGCA	1375	818	193	591	378	512	303
AAAAGCACGGAAACTTCTAG	384	73	28	148	170	154	125
AAAAGCAGATAGAGCTCCCG	245	85	113	145	178	78	249
AAAAGCAGATGAATAGCGCC	512	213	117	218	204	99	117
AAAAGCAGCCTATGACCGGG	508	275	80	367	232	232	165
AAAAGCAGTCTGATACTGCA	1144	42	24	104	52	50	36
AAAAGCATTTGGGATAACTA	491	161	76	191	140	143	83
AAAAGCCAACACGCTGAAGT	530	63	31	84	150	68	108
AAAAGCCAACTTCTTAGGGA	673	13	18	16	21	20	23
AAAAGCCACCGACCTCATGG	567	90	45	101	140	65	47
AAAAGCCATACAAAGGATCG	538	275	111	406	270	164	251
AAAAGCCGGACCCTACAAAG	690	215	115	299	233	141	207
AAAAGCCGGAGATACAAGGG	276	146	78	210	176	158	125
AAAAGCCTCGACCACACACA	610	326	107	411	306	204	148
AAAAGCCTGCAGAGACAACG	1242	469	173	453	449	350	203
AAAAGCCTGCTCAAACTCAG	333	174	27	95	81	60	71
AAAAGCCTGGAATCCTTCCG	1062	696	202	576	382	282	354
AAAAGCGAAGTCCCTAGCAG	1070	549	231	441	406	400	395
AAAAGCGACAAAGTTCCAAA	571	75	23	123	69	58	121
AAAAGCGCAAAGGCGTTGAA	1104	350	180	333	341	184	177
AAAAGCGCATTGCAATTCAG	775	367	148	226	250	308	219
AAAAGCGGCGAATTGAGGCT	556	350	83	372	241	210	70
AAAAGCGTCTTATACAAATG	527	437	83	317	209	189	146
AAAAGCTCTCTGTTGAACAA	906	113	23	65	78	19	49
AAAAGCTCTGTGGTGCAGTG	765	115	17	45	105	60	28
AAAAGCTGGCAATGTCAAGA	411	174	97	252	137	90	209
AAAAGCTGTACGTTATATGT	544	175	64	139	85	95	79
AAAAGCTTTCGGACTGCTGA	393	269	111	306	323	243	173
AAAAGCTTTCGGATTCGGAG	559	230	66	180	190	94	177
AAAAGGAACGAATTCAGGTA	1069	531	289	596	603	405	420
AAAAGGAAGGTGTTAGGTCA	1033	690	273	791	617	425	446
AAAAGGAATAAGTAAAACAA	511	20	9	74	48	12	39
AAAAGGAATCAGAATCGAGA	617	23	14	12	80	29	16
AAAAGGACCCCCCTTAGCAG	513	250	64	214	224	178	56
AAAAGGACGGCACTGAGAAG	231	15	6	33	18	21	0
AAAAGGAGAAATTTCCATCC	373	215	45	326	241	129	120
AAAAGGATCAAGACGCTCTG	1530	50	21	77	44	55	14
AAAAGGATCAATAGACAACG	959	338	92	323	248	203	153
AAAAGGATGATATTGGACGA	1196	309	106	129	186	136	123
AAAAGGATGCCATCGGAGTG	478	1142	144	384	255	282	203
AAAAGGCAGGGTAGTCACCG	1096	672	350	635	487	406	454
AAAAGGCAGGTGAAATACCA	715	326	126	334	230	253	203
AAAAGGCATCAAGACGAGTG	1535	835	316	1066	734	514	650
AAAAGGCATGACCTTCACTG	1288	0	4	4	7	20	8
AAAAGGCCAAGATTGTCGGA	313	344	136	206	115	121	148
AAAAGGCTCAACATTTACAC	444	1	12	5	1	0	8
AAAAGGCTTCAACCATTCCA	690	181	52	191	66	96	83
AAAAGGGAAACATGGACGTG	1045	682	265	780	529	507	340
AAAAGGGAATGGTCTAACTT	532	293	104	212	231	216	200
AAAAGGGACATCAGTGACTG	711	307	131	372	377	217	300
AAAAGGGAGAAAGAATGATG	549	151	45	163	157	116	100
AAAAGGGATGTTTATGACCA	763	199	90	247	231	161	119
AAAAGGGCAAAGTTTAGATG	471	529	96	355	283	310	146
AAAAGGGGACGATGGACATG	440	276	79	237	181	123	123
AAAAGGGTGCATCGGATGTG	1275	658	337	766	660	582	527
AAAAGGTAAAGAGCTAATGG	909	426	184	334	438	297	255
AAAAGGTATCGTGTATTAGC	1373	778	238	609	502	413	518
AAAAGGTCAATTCTTGATGG	623	444	177	469	401	263	169
AAAAGGTCCACACATTCAGA	688	323	73	221	221	152	134
AAAAGGTCGCCGCAACCCCG	540	306	134	190	242	209	267
AAAAGGTGGCGATACTGATG	607	355	162	504	259	216	279
AAAAGGTGGGACTCCACAAG	907	517	332	780	583	334	397
AAAAGTAATATTCGACACAG	735	315	55	295	158	139	96
AAAAGTAATGCAAGCAAAGG	816	430	96	410	272	229	181
AAAAGTACAACCTGCCACTG	629	336	163	429	365	315	221
AAAAGTACATGGGACGATGA	487	249	64	272	142	71	116
AAAAGTACCTTTGCAAGACG	643	334	109	387	230	196	186
AAAAGTAGTTAATTACCTGT	813	223	45	267	169	85	68
AAAAGTATAGAAAAGTCTGG	419	112	88	159	168	93	115
AAAAGTATTCTCAAACTAGA	959	191	53	131	155	27	45
AAAAGTCAGTAATCATCTTG	666	141	40	77	126	53	49
AAAAGTCATTGCCGATCCGA	1025	593	189	697	531	234	383
AAAAGTCCTCCTGCAAAAGT	523	300	79	266	150	134	172
AAAAGTGAACACAGACACCG	508	106	26	121	122	85	46
AAAAGTGAGAGAATAAATGG	1261	631	236	555	463	384	434
AAAAGTGATGTATGAAAAAG	414	102	65	183	165	120	112
AAAAGTGCTTCAAATATTCG	759	627	205	408	435	320	376
AAAAGTGGATCAATTTCCAA	439	98	29	89	136	62	50
AAAAGTTACTACATTGCTCA	604	220	80	143	149	140	114
AAAAGTTCTCCTCTTATTTG	1064	496	215	495	476	361	340
AAAAGTTCTCGACCGTCGAG	1117	624	207	659	434	363	447
AAAAGTTGTGCATTACGCCA	511	202	61	187	234	158	94
AAAAGTTTCTTATCACACGT	694	155	50	335	105	64	38
AAAAGTTTGGAAGCTACACT	942	249	124	135	148	282	171
AAAAGTTTGTAGCAGATCTA	363	245	82	341	187	97	106
AAAATAAATTGATTCACAGC	389	141	38	101	95	93	86
AAAATACAAGAAGAATGACG	505	56	5	29	28	30	42
AAAATACAGAATGAATACCT	982	92	26	86	67	47	75
AAAATACCATTATAAAGAAG	725	22	13	61	45	28	38
AAAATACCTATAATACCCTC	372	37	17	37	33	34	23
AAAATACTACTAGCTCACTC	548	133	47	92	64	48	93
AAAATACTGCGTGTCCTCAG	1022	672	188	632	554	356	353
AAAATAGCAAACGATCCAGA	625	43	40	69	52	48	53
AAAATAGCAGTAAACTCAAC	1182	181	84	215	183	187	189
AAAATAGTTACCTCTCCGCG	297	98	27	62	110	40	49
AAAATAGTTCCAGGCGCCAA	340	212	108	168	171	142	118
AAAATATCTCCATGGTGGAA	164	116	35	78	62	70	52
AAAATATGAAGGACTAACAA	922	43	24	42	44	29	66
AAAATATGAAGTGCGTGCTG	370	118	76	142	144	70	383
AAAATATTGATGACCCCGGG	582	407	121	447	323	252	264
AAAATCAAACCAGATACCAA	889	200	27	198	111	48	48
AAAATCAAAGTATTTATACG	1222	253	68	215	262	210	106
AAAATCAAAGTGGACGACTG	1074	613	259	554	559	365	619
AAAATCAAATGACATGCCAG	346	140	59	109	171	68	161
AAAATCAACAGATTCCACAC	495	109	63	134	71	82	144
AAAATCAATGTAGCATCCGG	471	115	113	158	182	84	147
AAAATCAATGTGGATCGACG	776	168	108	224	203	116	133
AAAATCACAAGATACATCTG	1127	357	137	289	228	222	241
AAAATCACCAGTGCTGTTTG	1744	761	227	577	532	389	309
AAAATCAGATGAACAATTGA	982	195	47	181	198	67	90
AAAATCAGCATAGTTGAACC	959	319	103	298	168	130	103
AAAATCAGGCAAAATAGCTG	931	312	105	357	316	236	186
AAAATCAGTAGATTCCACAC	575	259	56	186	224	94	87
AAAATCAGTTATGCTGCGAA	504	176	71	230	109	89	27
AAAATCATAATTGTCAGAAG	372	61	30	107	30	72	26
AAAATCCACCAACTGAGTTG	1124	982	228	670	494	475	449
AAAATCCACTAGGGTTGGTA	433	359	116	316	291	235	259
AAAATCCACTCAGTAGGCCA	838	572	194	532	436	408	313
AAAATCCAGTCTCATAGCAG	300	58	16	37	37	27	8
AAAATCCCATTACCACACAC	573	79	56	109	62	36	40
AAAATCCCCATACCTTAGTG	606	409	127	465	263	263	190
AAAATCCCCCCCAGCCAATG	372	313	165	290	242	199	169
AAAATCCTGTAGCTGTGCAG	830	241	84	205	183	151	179
AAAATCGAAGGCAGGCCCGT	374	147	31	107	117	75	120
AAAATCGAGACTTCGCCACG	563	460	183	465	318	326	175
AAAATCGATGGGCTGAATCT	1480	1322	374	986	962	858	527
AAAATCGCAAATGCCCATCG	494	206	76	191	240	196	117
AAAATCGTCCCATTCCCCAG	502	18	7	8	15	0	11
AAAATCTACAGACACAGACG	301	76	34	93	86	76	76
AAAATCTACAGCCTTAACGA	589	155	65	122	155	76	137
AAAATCTACTAACATATTTG	1029	249	69	328	148	138	118
AAAATCTATGACATGTACGT	444	78	41	108	76	73	36
AAAATCTCGTTTCTGCCGAG	388	248	111	226	284	142	165
AAAATCTCTGAAATTTGGGG	1012	646	182	672	498	455	420
AAAATCTGCCAAGACTAGGA	1175	330	95	420	246	229	255
AAAATCTTCGAAATGCTTGA	414	73	30	89	117	75	45
AAAATGAATGATACCTCAGG	453	215	78	201	320	124	152
AAAATGAATGTCACCCAGAG	281	134	84	235	176	107	85
AAAATGAGAATCAAAGATGC	831	364	125	284	176	202	224
AAAATGAGACCGGTTTCCTG	688	550	116	253	181	284	310
AAAATGAGCCTGACTCGCAG	760	138	60	222	173	95	101
AAAATGAGCCTTGAACACGA	1279	228	131	330	159	267	232
AAAATGAGTAGGCGAGAAGC	314	125	22	225	104	54	66
AAAATGAGTTCCAGTGAAGT	741	427	174	549	488	175	295
AAAATGAGTTCTGAACGTGA	601	102	32	141	103	106	68
AAAATGATGCTTAGTCATGA	1172	695	160	511	455	241	250
AAAATGCAAATGGTTTATCC	797	275	93	268	324	172	263
AAAATGCAACAGATGTACCC	1250	190	96	228	207	113	153
AAAATGCAGATCACATCCTG	1441	665	196	650	501	367	395
AAAATGCAGGTGAAGACCCA	1142	462	198	599	375	460	445
AAAATGCCACTCGAAGCACC	466	119	61	98	83	92	103
AAAATGCCAGTGACCCTAGG	580	162	61	184	144	121	123
AAAATGGAGAAAGGTACACT	340	47	20	74	55	12	23
AAAATGGAGTGGATATGTTG	647	252	187	329	197	130	288
AAAATGGCCAAAAACTGGAG	1053	57	36	27	46	34	32
AAAATGGCCACATCTCGCGG	1053	587	192	855	401	370	379
AAAATGGCGCCTCACGACCC	318	165	88	225	197	104	133
AAAATGGCTAGGCAGCATCG	482	308	125	312	227	166	188
AAAATGGCTGTAGTTAACTG	645	265	71	361	270	163	158
AAAATGGGCAACGAGAAACC	763	315	135	354	425	266	221
AAAATGGTACCTGGCCACTT	430	483	105	415	278	191	182
AAAATGGTGCAGTCCCGCGT	466	207	90	216	254	163	139
AAAATGTAACGGTGACCGTG	634	360	181	460	317	234	296
AAAATGTACCTTCTGCGAAG	706	320	51	206	130	141	175
AAAATGTATGTGTTCATCCG	1093	224	31	91	62	70	42
AAAATGTCAGACAAGCTCAA	737	146	38	115	69	144	48
AAAATGTCTATCCTGGGCAA	303	159	58	110	128	61	36
AAAATGTGAACTTACCGGAT	413	112	50	169	111	161	123
AAAATGTGATTGGCCCCAAG	751	791	193	560	422	224	334
AAAATGTTAGCTGAGACAAG	511	242	82	253	197	136	188
AAAATGTTGGCAATACATGT	611	364	89	262	268	190	158
AAAATGTTGTAGGAGCCCGT	1012	238	71	238	161	152	164
AAAATTATCGGAAACGGTAG	1062	965	369	926	673	511	612
AAAATTCACAAACCTGTGCG	817	797	292	620	541	404	382
AAAATTCAGAGGAGTTACAT	385	91	94	171	138	123	48
AAAATTCCGCAAAATTGACA	597	97	25	180	109	84	73
AAAATTCCTGGTTACCGTTG	941	838	145	731	522	392	374
AAAATTCTACTAACAATACG	411	61	12	36	38	31	22
AAAATTCTAGGCGCTAGAAT	344	97	55	59	83	33	53
AAAATTCTTGAACCACCTGA	500	21	24	24	13	26	15
AAAATTGACACACCTCAGCA	747	245	65	284	220	218	148
AAAATTGCGGAGAAGATATG	245	198	54	150	135	104	92
AAAATTGGAGATTCATACCG	411	276	54	177	172	121	97
AAAATTGGATAGTATCCACA	421	175	48	144	122	128	47
AAAATTTATCCAGACCCACC	553	185	99	189	71	64	67
AAAATTTCAACTTACCAGAG	401	28	9	48	13	20	35
AAAATTTCTGCCATCAAGTG	513	458	178	386	345	226	340
AAAATTTGCAGGAAGCCCAG	362	114	55	268	171	127	74
AAAATTTGGATACGAACATG	581	332	73	269	251	137	127
AAAATTTGGCTGCACTGCGG	675	382	198	310	273	232	182
AAAATTTGTCCAGTCAAAAG	652	146	29	96	114	58	70
AAAATTTGTGAATTCAGCCT	401	80	42	124	72	104	90
AAACAAAACTAACTCAACCG	1111	284	86	246	208	204	152
AAACAAAAGAGGATACGAAT	747	151	41	63	45	63	53
AAACAAAAGCCCATGAATGT	611	149	29	47	61	49	44
AAACAAAAGCTATTACAATG	1108	292	95	383	199	179	76
AAACAAAAGTAGCGCATCGG	469	183	81	177	191	77	113
AAACAAAATCATCTGCACAT	717	151	30	135	62	59	76
AAACAAACCTGGCTAAACGT	1100	19	4	4	8	27	0
AAACAAACGTACCACCCTGT	1458	520	142	439	413	281	205
AAACAAAGGACATTAGACTC	629	238	58	108	133	90	81
AAACAAAGGACTGTATTGGG	1371	741	271	851	634	411	581
AAACAAAGGCGACCCTCGAA	472	271	84	290	161	126	118
AAACAAATAATGAATTCCTG	921	173	43	250	118	78	116
AAACAAATGAACATTCCTGG	784	218	70	280	176	79	103
AAACAAATGGATTGTCCGAG	491	323	111	182	225	170	148
AAACAACAACCAGCATTGGG	480	183	79	180	134	107	116
AAACAACACCCATAGCAGAG	670	203	83	165	163	74	148
AAACAACATCCAACTTCAGT	782	175	28	137	94	40	113
AAACAACCAGATCCGCCGGG	1383	571	343	656	594	419	471
AAACAACCCATATGGGTGTG	1050	1156	441	1199	804	637	1160
AAACAACCTGAATCCAACTT	441	181	96	192	163	92	171
AAACAACGCAAGTTGGATTG	525	263	91	202	173	158	164
AAACAAGAAAACAGATCGCA	377	102	20	47	84	50	78
AAACAAGAAAGGTCCTCGAG	679	252	105	322	317	165	227
AAACAAGAAATGTAATGCAA	1097	97	66	201	198	112	105
AAACAAGTGCAGTTCAACCC	476	155	52	149	87	79	121
AAACAAGTGCTCAGCTCTAG	379	6	7	28	48	5	3
AAACAATCAAAGGACCGAGA	1054	215	93	231	150	121	219
AAACAATCACTGTTACTCCG	784	340	79	205	152	63	44
AAACAATCCACAAACAAAGT	917	272	127	170	152	135	103
AAACAATCTGATGACCTCTG	559	271	109	169	255	112	124
AAACAATGCCTATCCTCACA	1207	90	52	298	138	152	151
AAACAATGTATAGGTCATAG	503	246	64	206	131	107	109
AAACAATTCCCTGTCACTCG	1342	615	300	677	668	486	636
AAACAATTCTCCTTAGATCG	495	170	64	236	149	105	115
AAACACAAAATTCACGTCCA	1157	174	117	155	189	146	129
AAACACAACTGTATTAGTAG	947	63	22	31	36	28	17
AAACACAATTAACTGGACAC	1154	346	139	398	371	415	189
AAACACACATAGTCAAAACA	577	115	31	118	94	50	61
AAACACACATCCCTACCTCT	1432	298	119	403	196	160	147
AAACACACTCTGTATCAATG	460	59	27	146	45	54	65
AAACACAGGACATGAGGGTA	646	408	149	381	310	268	226
AAACACATAAGGCACAGCTG	1527	47	35	70	35	42	70
AAACACATCAATCACTCTGA	1355	86	14	16	15	7	7
AAACACATCCGTGTTGGGGT	691	469	180	376	346	380	331
AAACACATCTCCATTGACTG	824	457	102	360	343	185	237
AAACACCAACAATACAAAGG	886	195	84	164	140	92	126
AAACACCAGAATCCCATCCA	1238	749	226	765	332	515	255
AAACACCATACCACTAGCAG	1034	367	147	364	272	124	190
AAACACCCGCCTATAACCTC	646	117	59	109	137	90	122
AAACACCGAGAAGACATGCG	1537	771	325	826	762	489	509
AAACACGAAACCTTATAGGA	699	198	67	246	204	162	98
AAACACGATCACTAGCAGAG	351	89	26	358	67	47	20
AAACACGCAGAAGCCACACT	573	179	110	281	229	82	257
AAACACGCCTGCGCTCATAG	1321	416	142	457	401	203	141
AAACACGGCTATTGACCAGG	638	591	138	498	368	332	243
AAACACTCACCGATCTGTGA	636	25	9	41	15	8	25
AAACACTCACCGTGCCATTG	526	363	71	262	332	216	140
AAACACTCCGGACCTCATGT	1212	346	166	326	439	317	239
AAACACTGGTTCTCAGTGGG	1017	631	302	680	671	527	463
AAACACTTACTTCACTGCGG	536	101	45	128	82	93	31
AAACACTTGAGAGTTCACAC	663	118	38	112	89	101	29
AAACACTTTATCTCGCATGG	585	169	105	226	128	142	114
AAACACTTTCTAAGCAGGCA	1131	737	185	509	432	559	325
AAACAGAGGTCATCGAATGT	779	472	150	459	463	301	234
AAACAGATTGTTGAGGAACA	454	227	110	394	150	176	262
AAACAGCACAAGTTAGACAC	485	13	10	34	68	2	18
AAACAGCAGCAAATCAAAAG	570	107	35	95	115	68	70
AAACAGCAGTATCAGAACTG	521	287	138	292	226	195	182
AAACAGCATCATACGTGTCA	747	23	28	130	71	29	57
AAACAGCATCCCGTAGTGCG	1252	799	370	1041	945	906	572
AAACAGCTATAAGAGCCGGA	705	184	77	373	197	153	108
AAACAGGAACAGCTATTACG	890	218	108	311	251	158	119
AAACAGGAACATGGAACGGG	957	578	280	541	464	276	288
AAACAGGCGCCACATGACCG	965	545	159	474	365	298	306
AAACAGGCTGACAAACCAAG	495	68	11	73	78	84	16
AAACAGGGACTGGATACCCA	664	149	110	216	169	128	130
AAACAGGGATGTGTCTACAC	377	187	61	153	194	80	110
AAACAGGTGCTGTCACATTG	1049	648	186	667	536	477	383
AAACAGGTGTGGATTACAAC	654	431	83	286	212	191	245
AAACAGTAGAGTGTACCACG	437	188	77	225	149	167	107
AAACAGTCACAGTTGACCCT	1052	145	40	145	119	111	81
AAACAGTGGCAAAACAACAC	910	224	71	269	190	116	103
AAACAGTGTCTAGCATGCTG	1172	526	194	468	510	184	331
AAACAGTTAACCCTGAACCT	394	285	119	238	223	233	213
AAACATAAAATAATACATGC	1568	44	36	117	112	48	75
AAACATAAAATGAAAGCTAC	1036	237	61	149	161	209	64
AAACATAAAGGAAAAGCGAA	676	96	43	115	88	77	62
AAACATACGGGCATTCATGG	675	379	99	387	256	331	231
AAACATAGGTTATATATTTG	811	258	89	235	247	165	200
AAACATAGTATAATTCACAC	1089	171	42	134	128	100	61
AAACATCACATGCTGGTAGA	631	352	105	291	344	189	197
AAACATCCATATCAACACGA	528	11	21	113	91	34	17
AAACATCGTGAGTCCGACTG	1799	973	322	932	807	555	467
AAACATCTCAGGTTTAAACT	507	167	33	182	72	84	35
AAACATCTCCATGTAGTGAT	340	95	51	98	62	162	34
AAACATCTGAGAAATTTACG	464	259	47	123	52	153	73
AAACATCTTGATGTATTTGG	535	11	6	17	0	25	7
AAACATGACAGCTGCCCTAC	520	370	73	153	240	197	106
AAACATGATTGAACGATCTG	1067	47	20	108	25	50	36
AAACATGCAGAAGCAACTCT	1368	352	157	386	303	261	287
AAACATGCGCAGGTGCATGT	1010	846	284	749	538	451	361
AAACATGGATGAGAGTATGT	795	387	214	416	345	364	453
AAACATGTGCCATTATTATG	504	311	119	331	273	208	173
AAACATTACATAGCTGACGG	1269	303	135	403	351	219	189
AAACATTCGGAACACTATGG	494	108	43	116	71	122	96
AAACATTTGGTGGTCAACAT	708	253	106	234	258	189	214
AAACCAAAATCAAACCAACT	644	132	42	181	99	91	64
AAACCAAAGAGAACTGATGA	714	205	53	280	145	117	158
AAACCAAATGCATACAACAG	982	264	129	336	228	168	184
AAACCAAATTAAACACGTAG	811	168	48	157	66	66	86
AAACCAACATTTCGAGAAGG	954	581	269	454	512	356	411
AAACCAACCTCACCTTCCCA	1561	14	24	50	29	31	17
AAACCAACGACCTCCAGGCG	385	133	76	205	131	106	172
AAACCAACTCTACTTGTGGT	538	204	84	299	366	222	222
AAACCAATCCTTCAGCCGGG	561	211	147	232	176	170	203
AAACCAATGAGAATTAAGGA	515	67	11	8	33	41	25
AAACCAATGTACTACACGGG	1471	656	221	447	382	441	277
AAACCACAATGAATAAGAAG	406	84	18	88	66	28	19
AAACCACAGAGTGAACCGGG	1249	399	180	546	418	276	304
AAACCACCAGAACCAGATGC	1654	93	77	193	192	91	102
AAACCACCTAAACAACGTAG	842	168	55	152	77	90	57
AAACCACCTCTAGAAAAGCA	800	36	33	7	4	14	24
AAACCACTAGCATTTCGAGT	782	228	102	257	243	158	183
AAACCAGCATCACGTCCATG	1689	741	257	968	696	444	440
AAACCAGCATCATGTCCATG	528	333	247	533	438	275	339
AAACCAGGGCCAACACATGA	1310	410	183	419	341	246	231
AAACCAGGGCCACCGAAAGG	549	275	126	356	293	193	199
AAACCAGTACCTGAACCTAG	562	192	43	106	124	124	52
AAACCATCTGAAGAAGAGAC	32	7	6	7	6	7	9
AAACCATTCTGCATTCGATG	1004	317	82	387	190	189	75
AAACCCAAAGATAAGGCACT	832	567	160	340	316	237	330
AAACCCAAATACTAAACATG	369	70	25	92	34	33	43
AAACCCAACCCTGATAAGGA	1378	290	143	470	265	301	306
AAACCCACCTTGCGTACAAG	526	249	116	263	240	212	156
AAACCCAGAACATAGCCACA	1033	66	34	135	50	91	52
AAACCCATAGTGGTGCTGCA	1540	969	341	1002	597	685	776
AAACCCATATAGAGGGCGCT	811	390	151	332	377	268	340
AAACCCATCGACTGACAACG	756	187	71	276	110	152	91
AAACCCATTGCATTTGCTCG	493	405	149	431	346	243	261
AAACCCATTTAGGCTAACTG	455	154	64	120	91	92	115
AAACCCCAATTACGCCGGCG	253	171	58	114	126	63	129
AAACCCTATGCCCAAATGAG	1506	1155	372	861	729	727	666
AAACCCTCCGAGCTTAGCAA	1051	14	0	2	3	6	0
AAACCCTGCAAAGAAAACGA	1105	394	115	280	162	169	135
AAACCCTTACCGATTTCTCA	1137	211	66	209	98	98	53
AAACCCTTCAAAGCACCCCA	1384	219	99	345	247	173	244
AAACCGAAATGAGACTCCAT	503	182	65	128	74	62	189
AAACCGACAAGCACGTCACC	1298	864	325	756	657	416	472
AAACCGAGAATAGTTTCCAG	435	153	41	212	173	151	103
AAACCGCTTGGTCCTACTCG	526	376	128	357	212	253	171
AAACCGGGCAAGTAAACATG	736	542	185	408	295	480	408
AAACCGGTATTGACTAACCC	427	283	54	176	109	77	113
AAACCGTAATCTTAGTGGAG	823	296	99	362	240	254	306
AAACCGTGAATGTTGATGTG	1177	429	276	603	409	450	497
AAACCGTTCTGTGAACAATG	617	116	75	169	195	89	87
AAACCTAAAAGTCAAGACAC	1195	299	169	414	304	210	307
AAACCTACCGGATCAACAGT	809	450	107	162	247	212	174
AAACCTACGTAAATGGCAAG	463	189	85	184	229	197	109
AAACCTAGCCCCAATACTTA	1431	818	252	648	493	421	440
AAACCTAGCTCCGAAATGGG	494	190	67	240	166	104	112
AAACCTCAAAGATTAGACAC	1148	138	192	171	174	198	178
AAACCTCACATTGAGACTAG	1082	1399	231	762	454	356	355
AAACCTCCACATCTGCGGTG	530	74	31	87	69	87	83
AAACCTCCGAAGACACATGG	790	297	50	193	150	144	109
AAACCTCTACTATGCTGGCA	1131	307	104	279	260	185	162
AAACCTCTTTGCTTGACCAG	964	380	109	283	280	251	166
AAACCTGAGTGGTAACAACC	320	154	20	99	103	79	33
AAACCTGGACACGTTTACCC	1482	369	176	370	307	292	283
AAACCTGGTAAAAATGCCCG	489	321	134	390	269	233	186
AAACCTGTAGAGACTAATGT	1282	482	324	663	451	326	336
AAACCTGTGTCAGCCGAGCG	1256	669	248	494	535	458	393
AAACCTGTTGAACACTTGAT	546	294	99	268	329	130	171
AAACCTTCGAAAATGAAACG	337	104	33	135	38	24	61
AAACCTTGCGAGTCCACATG	850	531	157	552	470	264	189
AAACCTTGGCATAAGGTGCA	858	26	2	37	34	8	9
AAACGAAAGCTCCGCTCGGA	222	55	34	102	85	71	141
AAACGAACAAAATCAAACAT	448	116	30	49	49	32	42
AAACGAAGCTGTCTTAGAGT	414	94	68	157	115	27	96
AAACGAATGTACATCTACAG	655	165	63	90	186	56	124
AAACGAATTCATGATGCCCA	662	213	57	226	161	171	118
AAACGAGAAGCACTTACCAA	1511	288	104	417	298	360	258
AAACGAGATCGAGAAAGGTA	1802	907	350	1091	979	634	637
AAACGAGGAGTACAATAAGT	1002	200	126	200	231	149	223
AAACGAGGGACTACCCGCGG	662	329	187	367	337	224	304
AAACGCATCACAGAGATTTG	436	483	91	343	226	253	257
AAACGCATCCTGGACCCACG	336	229	84	235	131	189	189
AAACGCATGGAAACACTCCG	440	152	43	151	167	75	116
AAACGCCCACTGAATAAGCA	944	214	69	194	257	178	83
AAACGCCCTTGACTTCAGCC	461	264	44	241	146	127	93
AAACGCCGGCTCAACTTCAG	1380	715	165	538	570	449	299
AAACGCTGGAGGAATTAGAC	1250	405	197	659	634	407	395
AAACGCTTCGCCTGGCAATG	557	351	124	390	362	227	237
AAACGGAAAGGATTTAACGA	1316	399	128	278	304	222	168
AAACGGAACAAGTATCTATG	379	130	113	279	105	125	167
AAACGGAACTTGCCGCGTCG	952	342	113	256	301	216	243
AAACGGAATGTGGACTCGAG	853	208	87	113	180	111	143
AAACGGAGGAACTACAACCA	592	251	136	168	159	131	209
AAACGGCAGCACCGTCCTAG	1464	966	343	1140	656	677	441
AAACGGGCCGAAGACTTCCA	1200	380	173	613	520	278	265
AAACGGGCGATTATCTCTGG	1192	562	186	551	404	351	217
AAACGGTACGACAGCGTGTG	2135	1918	765	1752	2013	1294	1199
AAACGGTCAGCCCGCATGTG	1130	956	338	801	517	618	483
AAACGGTGCCTGTAAGTACG	514	622	266	770	589	368	466
AAACGGTGTAGAGACTATGA	209	202	40	146	102	66	44
AAACGGTGTGATGAGAGGCA	438	242	117	349	523	162	176
AAACGTAGCATTATAGTTAG	999	887	238	701	509	418	382
AAACGTCATACAAACACCAT	592	88	22	47	104	101	40
AAACGTGACTCTGGTTCAGG	339	145	62	179	96	102	106
AAACGTGGTGAACCGCATGA	1366	693	309	821	638	435	453
AAACGTTTCCGACCCTGTCA	695	240	124	173	245	107	129
AAACTAACTTACCAAATACA	1014	44	12	54	54	23	29
AAACTAATGATGTTGCATGG	504	230	152	243	197	104	269
AAACTAATTGGACCAATGAG	613	376	127	426	303	218	190
AAACTACAACTGGATAGAGA	469	27	21	76	79	73	64
AAACTACATTCTGAATTACG	446	61	45	92	91	73	46
AAACTACGGTTTCCTCAGTG	1046	485	295	580	661	291	457
AAACTATAGAACCAGCCGTG	616	335	109	336	378	142	260
AAACTATGCAGAGCGGATAG	518	321	132	368	310	208	141
AAACTATTGTGGAGCCACCG	584	438	144	341	232	250	205
AAACTATTTGAGAATGACAC	1188	236	106	271	175	142	253
AAACTCAATACTGACAATGA	1158	161	84	194	199	167	75
AAACTCAATCGGGCAACAGA	484	1	0	9	3	17	2
AAACTCACCAGGGCCCTCGA	475	51	20	59	31	26	34
AAACTCACCCGACCTTGACA	1239	225	60	207	224	122	75
AAACTCACTTGTTGACCGCG	1061	727	278	682	539	372	377
AAACTCAGGAGATACAACTG	599	343	91	316	205	243	156
AAACTCAGTGACTCGATCCA	923	614	168	418	289	209	396
AAACTCAGTGAGTGTTACAG	478	406	127	298	184	187	163
AAACTCATGGAGTTCAACAA	376	66	26	72	77	66	43
AAACTCCTCAGAGTACGCCG	1369	553	189	475	390	265	257
AAACTCTGTCTATTTGTGTA	909	254	69	295	216	284	124
AAACTGACATCGGAAGCAAG	956	325	97	321	291	398	197
AAACTGACCATAAAGTGGAT	860	463	123	357	307	181	266
AAACTGACCTACGACAGGCC	293	160	69	193	145	69	142
AAACTGAGGATATCCGAAAG	1138	828	281	675	532	443	392
AAACTGATAGAGGCTACTCA	448	128	70	93	115	108	64
AAACTGCAAGAATAAGGACC	630	297	178	380	360	373	212
AAACTGCACATACCATATGC	447	215	35	75	24	29	40
AAACTGCAGCAAAAAATATG	377	68	43	102	86	58	96
AAACTGCAGTTAATGTCCCA	1409	875	325	810	853	447	985
AAACTGCAGTTCGACGACAA	414	190	103	191	135	148	212
AAACTGCATCAAGCTACATG	589	104	61	144	109	47	105
AAACTGCCGGAGTTTCACGG	544	295	80	285	185	150	126
AAACTGCGCATAGACGAAGT	1308	533	165	492	512	329	284
AAACTGCGGAACTCGGCCAA	678	129	74	122	56	118	96
AAACTGCTGGAATGTTGTCG	484	339	96	291	280	213	164
AAACTGGATCATCTCAGACA	286	77	11	70	73	63	27
AAACTGGGAATGATTGCCGG	649	448	121	281	413	162	293
AAACTGTAAGTGCTTTGGAT	911	361	124	280	345	190	207
AAACTGTAGTGCAGGGTCAG	1288	1666	471	1171	1195	1036	832
AAACTGTCATGTGTGATACC	1528	653	352	727	713	475	512
AAACTGTTGCCTCTTCGCAG	499	407	100	231	147	335	111
AAACTTAAATGTGAGCATCC	368	120	32	85	85	62	65
AAACTTACACTGGTTGTGTG	1007	151	60	136	94	121	92
AAACTTACCCGGTTGCAAAG	405	19	21	70	32	41	14
AAACTTACCGAATCTTCAGG	632	36	23	147	29	54	88
AAACTTACTAGTGACCGAAG	488	98	2	2	20	49	0
AAACTTACTCTGAAGAATCG	345	91	24	92	63	44	26
AAACTTCGAGAAGACAGCGT	1105	462	131	300	327	257	170
AAACTTCTCAACATTGCAGA	1211	233	55	351	298	189	141
AAACTTGCGAGCCTACCAGG	456	291	63	200	176	149	114
AAACTTGGACGATCTAGGCA	738	320	112	376	271	188	186
AAACTTGGCAAGCAAACCTG	1403	16	4	46	3	6	4
AAACTTGTCACTGTCGATTG	1697	761	263	933	641	537	419
AAACTTGTCCCTAGTTACAC	1021	416	128	369	368	172	218
AAACTTTACAAACAATATGG	756	62	26	39	39	18	45
AAACTTTATTGGACGCCAGT	859	374	78	391	247	224	144
AAACTTTCTATTGAACATGG	484	68	57	83	51	45	49
AAAGAAAAAAGAGGGTCCCG	324	120	39	118	113	80	112
AAAGAAAAAATGTCTATCAA	921	279	72	189	91	91	83
AAAGAAAAAGAAAGGCTCCA	597	122	39	178	106	127	68
AAAGAAAACAAAACACCTGG	757	173	50	171	81	49	85
AAAGAAAACTGAGAATAACC	485	31	15	20	9	0	23
AAAGAAAAGAAGGACCACTG	996	443	150	505	369	333	245
AAAGAAACAAAAAATACTTG	307	70	23	93	54	51	12
AAAGAAACAAGACCAAACTC	525	206	61	91	58	65	112
AAAGAAACCCTACAAATGTG	539	70	34	181	131	30	54
AAAGAAAGAAACTTTCAACC	327	121	45	95	58	30	72
AAAGAAAGACAAATCTCTTG	456	207	55	160	123	132	38
AAAGAAAGAGGAATAGTAGC	1111	431	185	493	405	444	332
AAAGAAAGCCCAAGAGTCAG	810	247	106	254	348	147	241
AAAGAAAGCCCAGGAGTCAG	755	134	95	107	191	55	124
AAAGAAAGTCAGAAACCCGA	579	125	35	100	127	64	54
AAAGAAATGTCTGTACATGT	520	199	58	218	143	208	197
AAAGAAATTACCTCTCTGAC	856	260	111	275	235	159	173
AAAGAAATTTCAGTCTGAGA	968	133	62	109	137	129	114
AAAGAACAAAGGAAGAGCCT	451	181	46	195	179	77	147
AAAGAACAAATGGAACGCGA	267	32	1	20	12	5	10
AAAGAACACATACAGCCCCG	301	66	24	125	112	81	22
AAAGAACAGGATTTCCAGCG	298	192	64	216	187	64	145
AAAGAACATCCAAGACAACA	935	137	34	135	117	69	57
AAAGAACATCTGAGCAGCAC	459	220	68	148	108	117	69
AAAGAACCACTGTCTGAGCA	491	206	47	199	125	96	86
AAAGAACTTAAGCGACTTCG	408	227	103	285	209	94	230
AAAGAAGAAGGATCTTTCCC	657	249	60	166	79	43	65
AAAGAAGACCGTACCACAAA	452	178	29	102	65	53	47
AAAGAAGAGACATTTAGACC	920	552	216	377	371	242	332
AAAGAAGAGGAGGATCCTAA	586	262	80	228	237	207	102
AAAGAAGCTCACGCCCACAG	612	221	117	236	295	193	97
AAAGAAGCTGGTGATCGTTG	957	471	171	414	419	207	255
AAAGAAGGATGCGATCGTGG	652	182	89	114	185	146	114
AAAGAAGTCAAGGAGTTACG	515	264	119	384	348	184	122
AAAGAATAGATAGGGAACTG	697	282	190	412	262	238	222
AAAGAATAGTGACGGCATGG	338	165	56	192	151	106	146
AAAGAATCACCTGTAGCTTG	1368	876	242	804	673	548	526
AAAGAATGAGAACTTCGACA	993	276	134	156	195	129	241
AAAGAATTCAATTCTAGACG	793	546	117	379	330	340	248
AAAGACAAAACCATGAGCTA	1348	719	245	785	541	478	424
AAAGACAAACTTCATGTACC	1129	632	239	685	586	426	470
AAAGACAAATGGATCAACAT	475	60	20	114	25	65	28
AAAGACAAGCAGATCCACCC	1472	594	273	820	763	501	498
AAAGACAATGTCATTACACT	416	86	50	150	86	80	85
AAAGACACTGTCTACACTAA	450	106	35	147	136	55	103
AAAGACAGACCACATGCCAG	603	181	18	109	101	74	67
AAAGACAGACTCAGGCTCAG	358	118	46	49	85	28	55
AAAGACAGCAGTACCCACTG	1028	536	208	564	507	359	349
AAAGACAGGCTAAAATACAG	867	41	0	9	1	0	8
AAAGACAGGTTGCTCAAAAG	320	51	30	46	25	34	9
AAAGACAGTAACTTCTCACA	1076	453	95	293	351	212	263
AAAGACATAGATGGTTATGG	543	435	189	378	232	160	372
AAAGACATCCTAGTCTCCTG	437	154	96	231	227	116	188
AAAGACATGAAAAAGACTAG	431	164	77	210	183	119	72
AAAGACCAAGCTGACTTTCG	375	260	105	322	355	219	257
AAAGACCACAACACGTAGCG	343	94	84	135	140	133	96
AAAGACCAGCACAAGAGTCA	413	268	114	221	193	149	139
AAAGACCAGTATGAAAACTG	280	177	122	220	159	191	299
AAAGACCATTAGGATCGGGA	1258	551	169	441	351	350	204
AAAGACCCACATCTTGACTG	1490	638	288	615	547	474	449
AAAGACCGAGCCCCTAACAG	363	120	67	223	136	81	45
AAAGACCTACAAGCCAGCTG	559	394	132	431	341	172	209
AAAGACGACGGTGAAATCCT	947	504	168	460	411	255	299
AAAGACGAGAACAGGCACAG	415	2	10	0	2	0	13
AAAGACGCCCATCTGAGCCA	1184	150	68	99	56	110	126
AAAGACGGAGATATTCACCG	1046	865	220	566	514	488	349
AAAGACGGCTCTAACAAGTC	718	420	202	509	503	335	273
AAAGACGTACCTTTCCAACA	1010	412	127	439	267	249	254
AAAGACGTGGACTGTTTCGG	596	382	104	412	401	257	147
AAAGACGTTGAAAACAAATG	383	156	70	158	190	120	117
AAAGACTCACCATATTACCA	759	86	29	70	70	40	63
AAAGACTCTGAGACCCACAA	1227	634	160	525	381	430	242
AAAGACTGACCCATTGACCG	515	183	122	222	279	99	155
AAAGACTGCCTGATCCACCA	978	531	173	460	453	299	220
AAAGACTGTTCCAAAAACAG	426	89	9	165	90	51	55
AAAGACTTACTCCAATGAGG	370	85	25	45	48	35	37
AAAGACTTCATGATCCAAGG	1311	75	17	99	96	23	37
AAAGACTTGCTCCAAAACAC	1090	252	114	336	205	188	199
AAAGAGAAAGCCAGATATGG	411	166	103	232	176	102	141
AAAGAGAAAGTAGCGTACGG	236	35	16	181	48	22	46
AAAGAGAATCGCCAACTCAG	436	118	64	89	122	49	41
AAAGAGAATTCGAGAATCCG	525	441	108	455	383	206	301
AAAGAGAATTGAGTGCTATG	1012	610	188	768	545	342	377
AAAGAGACCAGAGAGATATG	985	16	15	51	33	26	15
AAAGAGAGTATGACCTGCAG	584	107	39	185	115	72	92
AAAGAGCAATATATGTGTGA	335	158	36	212	90	110	170
AAAGAGCACTGGACTCCGGA	259	218	59	157	136	65	37
AAAGAGCACTTGGTAATCGG	1163	97	59	96	99	83	83
AAAGAGCAGACTTATTACCA	1313	770	228	564	612	596	450
AAAGAGCAGGCAATCGATAG	500	190	149	299	392	146	347
AAAGAGGAAGACTTCTATCG	873	384	213	489	320	364	299
AAAGAGGAGGCAATAAGACG	867	513	200	495	484	335	280
AAAGAGGATTACCCATAGAA	353	26	6	44	36	18	16
AAAGAGGCTTTCTTGCAGAA	513	101	35	147	123	76	38
AAAGAGGGAAAGATCAAAAG	815	20	9	22	24	15	0
AAAGAGGTATCCAGTCAGGA	701	413	151	520	325	294	235
AAAGAGGTTTGGTTCATAAG	570	311	84	252	198	194	241
AAAGAGTAATGTCAATCCGC	914	304	73	255	207	222	118
AAAGAGTATCCCTTTCGATG	659	398	134	218	222	172	281
AAAGAGTGTTACTCCAAACA	244	169	92	123	106	132	123
AAAGAGTTAATATTTGACGG	260	84	42	145	79	62	118
AAAGAGTTACAATACTACGT	456	220	39	109	110	73	53
AAAGATAAACATTATGAATG	1095	385	102	475	244	255	231
AAAGATAAGCCATTATCTGG	674	177	41	181	115	142	74
AAAGATAGGAACGATGGTGG	1280	405	142	603	542	285	303
AAAGATAGTAAGATTGTACC	1358	114	44	122	204	68	88
AAAGATATAATAAAGATGCT	466	29	11	22	9	25	5
AAAGATATAGCAAATTATGG	1045	400	113	300	174	204	121
AAAGATATGAAACATCGGCT	657	284	109	248	189	129	188
AAAGATCAAAGTGTTAAACC	771	138	44	147	139	200	69
AAAGATCAACCGGCCCCGAA	397	231	58	198	130	91	105
AAAGATCAAGGTTAGCACTG	876	518	139	407	390	254	196
AAAGATCACTACAAACACCG	1428	132	38	247	171	96	69
AAAGATCCAAAAGCTGACTG	1026	550	191	379	370	360	213
AAAGATCCTTAAAACACGGA	1040	259	131	298	259	169	235
AAAGATCTTACCTTACTAGG	1577	634	166	430	353	315	254
AAAGATGACAAATCTGATCG	523	355	120	460	412	255	238
AAAGATGACCCAGATAGATG	1330	1090	207	584	418	567	414
AAAGATGAGACATCCACAAG	661	437	131	462	488	222	320
AAAGATGATGACGTTGCGAA	272	165	55	143	109	118	77
AAAGATGATGAGCTCAAACA	1110	27	2	109	82	27	23
AAAGATGGCAACCTTCACGA	1365	455	106	316	322	400	242
AAAGATGTACAGCGTAACCA	714	251	143	370	284	184	168
AAAGATGTCATCATCAACCA	1170	397	135	345	229	202	300
AAAGATGTGACAGTACGGGA	506	122	104	245	189	131	111
AAAGATGTGTAGGATCTACA	511	287	64	169	106	164	131
AAAGATTAGGGTGACAAACA	486	354	94	290	247	268	211
AAAGATTATGCGAGAATGTC	479	254	73	300	240	192	113
AAAGATTCTTGATGTTCTTG	1339	689	257	569	542	396	391
AAAGATTTAGGACGACATAG	359	256	72	193	170	78	136
AAAGATTTGGAAACATGACG	514	257	64	260	158	151	186
AAAGATTTGGGGCATACTCT	1310	535	329	846	590	456	628
AAAGCAAAAGAATCCGATGG	333	200	26	152	77	157	44
AAAGCAAACATCTTGACACA	615	105	109	263	173	164	222
AAAGCAAAGAAGTATAACCC	712	30	15	35	38	14	20
AAAGCAAAGTCCCTCCACGT	920	703	126	596	424	295	412
AAAGCAAAGTGATCTTGAAG	787	211	18	236	143	79	62
AAAGCAAATTGTTTATCTCA	1518	577	185	478	381	435	318
AAAGCAACATACAGACAATG	574	80	27	122	121	58	78
AAAGCAAGATATCCTCATCT	405	113	20	129	131	57	78
AAAGCAAGCTCCCCAAAATG	505	283	76	208	166	134	154
AAAGCAAGGAAACTCATGCA	553	338	180	271	274	215	358
AAAGCAAGTTCGAGTACGTG	874	556	172	573	455	508	254
AAAGCAATCGTTCTGAAGAC	369	251	85	179	163	131	83
AAAGCACACCCTTCAACACG	1228	528	179	486	406	210	259
AAAGCACAGTTGCCGTTCAA	697	475	93	289	268	195	191
AAAGCACATCACCAAGACCG	472	644	121	277	106	255	166
AAAGCACATGAAGCCGAGCG	327	125	66	96	78	58	84
AAAGCACATTGGCAAGACCT	548	292	78	246	241	200	146
AAAGCACCACATCAGATGAC	412	145	78	214	141	148	131
AAAGCACCACGGTCAGATGG	416	54	5	39	9	12	50
AAAGCACTAAATGCTGTCCG	420	355	109	357	270	219	177
AAAGCACTGATGAACTAGCA	480	109	39	185	85	98	42
AAAGCAGAAAGATGTCGCTG	888	33	18	20	32	24	5
AAAGCAGAGGAATCAGACCC	1431	1001	407	734	881	436	761
AAAGCAGGACCCAGAATGGG	1035	908	298	618	468	425	593
AAAGCAGGTCACGATAGCGC	959	283	88	228	166	135	178
AAAGCAGTCAACACTGCCCA	504	351	144	277	311	191	223
AAAGCAGTGAGTGTCAACGA	1154	644	216	785	418	471	344
AAAGCAGTGGTGATAACTGA	492	231	115	188	200	181	177
AAAGCAGTTTGTGTCCGACG	948	120	38	194	84	94	54
AAAGCATACGCATATCAACT	502	29	6	12	44	10	15
AAAGCATATCCCTATATGGA	375	89	30	88	49	57	39
AAAGCATATTCATATCACAC	769	113	52	155	124	46	88
AAAGCATCAGAGTTATCCAG	616	333	91	349	262	304	159
AAAGCATCCTCAATCCCGAT	369	163	42	110	142	64	97
AAAGCATCTAGACATTCCAA	508	85	22	84	157	30	29
AAAGCATGTTTATCTGAACT	489	131	62	205	161	102	118
AAAGCATTCCTCCCTAGTAA	524	115	38	80	108	65	82
AAAGCATTCGGTAAACATTG	861	44	15	21	17	19	14
AAAGCATTGAAACGATATGA	587	112	59	162	122	106	82
AAAGCATTGCGTACTAACCC	1255	82	25	98	66	62	50
AAAGCATTTCATGTGCACCT	770	278	65	255	199	235	145
AAAGCCAAAACTGATGCTGG	1011	494	161	561	404	258	235
AAAGCCAAAGAGGCTCAGTG	441	342	161	291	250	118	181
AAAGCCAAATTATGTGTACA	365	170	118	230	219	141	144
AAAGCCAACAAGTTAGACCA	1186	45	10	28	16	38	9
AAAGCCAATATAGTGATCGG	620	375	146	514	317	178	204
AAAGCCACCATTACCAGCAG	404	372	110	264	275	237	187
AAAGCCACTTCTACAAACAC	707	187	84	127	148	48	126
AAAGCCAGCGACGCTGATGT	1050	457	211	595	502	320	314
AAAGCCAGCTCCATCGACAC	1383	541	181	797	542	344	434
AAAGCCAGTCCTCTTAAAGT	467	255	49	179	98	75	144
AAAGCCATATGTATCCCTGA	707	38	25	36	48	30	27
AAAGCCCAAACAGCCAAGCA	1158	522	276	616	545	332	528
AAAGCCCAATGCCATTCAAG	856	330	94	407	123	181	248
AAAGCCCAGGAGTATGGGAG	339	345	130	266	195	142	172
AAAGCCCCCATACCTGAATG	437	238	132	286	244	174	184
AAAGCCCCTGAAATCAACAG	364	56	17	62	37	28	9
AAAGCCCGCTCACTAGACGA	1466	334	166	299	377	194	163
AAAGCCCGGACCGACAAACA	740	603	246	575	427	347	307
AAAGCCCGGTCATCAGCGTG	602	355	176	342	369	339	296
AAAGCCCGTAGCCATATGAG	600	359	161	422	243	220	243
AAAGCCCTGTCAATTGCACC	367	140	94	330	240	133	78
AAAGCCCTTCAGAAAAATGC	336	46	46	60	70	19	61
AAAGCCGAGAAGTTTCCACT	414	53	13	126	65	42	66
AAAGCCGCATGACCGAGACC	951	637	242	558	534	312	303
AAAGCCGTCCTGTCCGACAT	1041	505	249	776	577	333	436
AAAGCCTAACCACGTACACT	727	259	75	203	192	127	194
AAAGCCTAGAAAATCAACTG	964	616	136	620	427	327	266
AAAGCCTATTACCTGGCATG	871	295	104	279	303	206	142
AAAGCCTCAATTTATACCAG	351	169	78	185	107	56	110
AAAGCCTCTACTTCATTACG	729	437	165	415	267	228	243
AAAGCCTGGCTACATAACAG	647	254	76	372	240	91	177
AAAGCCTGGGCTTGAGCCAG	954	150	63	119	191	83	91
AAAGCCTTCAGTGTTCACAT	316	150	64	147	85	135	101
AAAGCCTTCCAGCTTGCCAG	1240	782	292	702	656	431	547
AAAGCCTTGTGTTTCAAGCT	329	218	62	322	205	111	109
AAAGCCTTTACCGGTCGACA	638	305	118	275	203	183	145
AAAGCGACGTAGGCATACTT	1207	762	392	819	905	593	578
AAAGCGAGTTCAATCTCTTG	611	363	107	243	289	223	186
AAAGCGATTGAAGCAAGCCA	1354	623	232	467	603	499	467
AAAGCGCAAGAGCCAGTCAA	618	504	213	373	271	337	231
AAAGCGCAAGAGGACCCGTA	490	348	135	263	264	219	237
AAAGCGCACGAACTCCACTC	628	251	112	229	309	164	186
AAAGCGCGCGTATTTAGCTC	470	227	52	144	63	113	56
AAAGCGCTTCTGTCAATATG	378	180	65	223	164	95	149
AAAGCGGAGTGGACGACTGG	1498	688	250	672	653	460	454
AAAGCGGCGACTTCTGTGTG	480	208	65	194	162	55	124
AAAGCGGGAATAGAAATAAG	749	330	145	395	248	190	324
AAAGCGGGAGGGAGTTAACG	427	249	38	211	202	112	69
AAAGCGGTCACCTTCCACAT	1247	402	114	417	373	246	193
AAAGCGTAATCAGAAGACTA	905	479	159	594	346	281	249
AAAGCGTCCTCAATCACTGT	656	422	103	365	176	331	206
AAAGCGTGAAAAGAGAACAT	692	213	95	189	234	143	168
AAAGCGTGAATCCAACTGCT	1496	736	299	844	530	396	373
AAAGCGTGACCACAGATGAG	453	426	143	378	346	354	206
AAAGCGTGATCTTGCTGGGT	1439	954	244	1041	829	749	489
AAAGCGTGTGACAAACTCAG	453	105	98	184	190	83	161
AAAGCGTTAAGATTGAGGAA	884	483	151	515	379	327	398
AAAGCTACCATTCTTATATG	712	275	76	263	319	175	204
AAAGCTACTATATCGCCACA	1274	592	148	491	418	351	317
AAAGCTCCAATAATCAACAG	831	170	46	119	169	104	114
AAAGCTCCACATATAAATGG	465	13	15	8	6	2	4
AAAGCTCCTACACGAAAGAG	615	445	80	429	178	221	203
AAAGCTCTAATGAATCATTG	807	439	94	497	242	211	208
AAAGCTCTTCTTAAATACAA	734	96	18	52	62	67	41
AAAGCTGAAGGACACAGCAG	1319	470	214	623	456	358	369
AAAGCTGACAGTGACACTGA	698	479	212	444	391	251	307
AAAGCTGATACTCTCCACTG	422	406	91	321	223	174	155
AAAGCTGGCAAAGAAAAAGA	267	1	11	27	9	20	7
AAAGCTGTCAAAGAACCTCT	870	147	75	226	203	59	92
AAAGCTGTGCACACAGTCAG	685	389	135	420	380	250	327
AAAGCTGTTACATTCCCGCT	899	701	204	700	612	370	394
AAAGCTGTTCATGTGAACCA	1464	829	247	764	800	553	526
AAAGCTTAACCATGTTGCAG	786	529	115	344	416	220	291
AAAGCTTACCTGTTCTGTAG	1044	100	20	65	40	50	62
AAAGCTTATCGGTTACGAGA	1350	139	27	147	126	95	117
AAAGCTTCCGAGCCTATCCA	1327	642	225	513	367	304	455
AAAGCTTCGGGTGATATTGG	436	134	57	305	210	117	165
AAAGCTTCTGATCTGAGTCC	352	146	54	153	122	96	82
AAAGCTTGTACACCTTCCGT	707	216	53	219	203	139	353
AAAGCTTTAATGCTAGCGAA	1076	98	30	140	85	57	21
AAAGGAAACTAGTGTTTCAA	1087	550	288	478	389	284	252
AAAGGAAATATTTATCCGGT	262	111	24	139	78	66	63
AAAGGAACTTGGAAAATCGT	977	368	137	519	282	251	172
AAAGGAAGCCAACAATTATG	1096	584	349	547	443	546	432
AAAGGAATGGAGTCTTCAGG	621	245	125	345	202	240	211
AAAGGAATTAGCTAAAAACA	446	76	28	106	164	104	81
AAAGGAATTTGCTTGTTCCA	931	738	230	599	440	476	647
AAAGGACAAAGCTGGTACCG	551	324	85	326	224	214	178
AAAGGACAACTACTCAAAAG	954	291	94	306	272	128	99
AAAGGACAGAAAGGCAGTGT	921	296	141	367	363	201	242
AAAGGACCCTCAAAGGACGT	549	277	72	233	202	122	47
AAAGGACCTAGAAAAACAAG	907	235	107	234	177	121	105
AAAGGACCTCAGGATGACCC	637	369	117	359	295	227	164
AAAGGACGATAAACAGATCG	1347	762	310	747	713	445	502
AAAGGACGGCGATTACCTAA	654	3	1	5	21	5	0
AAAGGACTCTACATCAACCG	1286	461	214	596	494	282	277
AAAGGACTGAAGCTTAAACT	656	263	120	277	260	159	212
AAAGGACTGGATTACTAACA	468	280	103	289	194	198	83
AAAGGACTTCGGCTACGGCG	325	184	74	198	194	122	105
AAAGGAGAACGTCTAACGAG	1120	235	118	147	349	165	183
AAAGGAGCAGAGCAAAACCG	911	248	154	269	207	188	281
AAAGGAGTCAAGATAACTGA	614	313	77	282	155	59	96
AAAGGAGTCTCATTTACAAG	439	203	71	252	211	80	169
AAAGGATAAAGAATTAGTTG	962	412	97	248	302	247	203
AAAGGATCCTGACACTCGCG	1098	380	235	478	444	365	312
AAAGGATGATCACAATGTTC	1339	513	186	676	486	247	486
AAAGGATGGAAAATACAGCC	835	31	10	14	9	23	1
AAAGGATGGCCTGATTAACG	1002	608	254	720	597	391	417
AAAGGATTCAGTGACCACAA	1182	557	193	865	491	366	340
AAAGGATTCTGTTGTAACTC	870	331	116	496	420	245	369
AAAGGATTGACAAGAACTGA	911	466	161	452	391	287	275
AAAGGATTGTGCTCTGACTG	929	357	123	265	288	226	262
AAAGGATTTGACCAAACCTG	1171	188	63	267	193	217	121
AAAGGCAAACCGCTTCCGAG	1263	550	192	454	502	340	248
AAAGGCAATACGTACCACTG	1235	461	263	879	484	387	423
AAAGGCAATGTCAAGACACA	416	113	78	186	213	86	127
AAAGGCACCAATAGACACAT	375	34	32	116	166	48	34
AAAGGCACTGCTCAACGAGG	374	150	35	136	54	89	22
AAAGGCAGGCTAGTCACAGG	1086	642	200	495	532	343	416
AAAGGCAGGTATAGCAACTG	707	538	178	463	401	267	338
AAAGGCATAGAACATGGACG	457	206	61	302	183	133	153
AAAGGCCCAAGCTTTAGATG	1270	727	270	704	642	469	365
AAAGGCCGGACTATTGCCAC	405	178	78	168	112	111	100
AAAGGCCTCCAAATAGACGT	775	314	96	348	268	176	204
AAAGGCGAGTAAAGGCCAGT	566	301	101	320	275	334	226
AAAGGCGATTCTGACCGGGT	252	208	34	203	99	95	168
AAAGGCGTCATCAAATGTGC	838	187	117	263	236	153	223
AAAGGCTAATCAGTGCCACA	348	156	91	69	97	126	163
AAAGGCTATCTCTCTTAAGG	610	176	63	198	123	120	77
AAAGGCTCACAACAGGCCCG	332	252	121	234	170	220	155
AAAGGCTCACATATCAGTCA	1280	363	76	178	183	137	93
AAAGGCTCGTGATATTCCGT	397	257	163	231	249	196	203
AAAGGCTCTCAATTCTCATG	481	317	123	179	144	215	181
AAAGGCTGACTTAGGCCTAG	521	409	161	496	361	177	236
AAAGGCTGCTGATGACACCT	1133	804	249	597	442	411	418
AAAGGCTGTTATTGAACAAG	788	468	231	417	430	296	462
AAAGGCTTATACATGTCCCA	503	10	5	2	4	13	5
AAAGGCTTGATCGTGCTCAC	340	454	122	231	181	771	169
AAAGGCTTTCCGTAGGAGTG	1154	790	319	782	658	530	712
AAAGGCTTTGAGAAGGACGT	387	156	41	241	130	88	83
AAAGGGAAAAACTACCAGAA	567	305	68	298	217	245	135
AAAGGGAAAACAGGCCGAAG	306	4	3	1	2	0	1
AAAGGGATCTGAGTAGTCAT	891	389	196	509	388	222	234
AAAGGGATGAGGACTCGACT	1154	634	234	634	522	356	384
AAAGGGCAGTCCCCACTGCG	991	442	184	496	406	435	460
AAAGGGCATCTTACACGTCA	1086	295	120	289	297	104	189
AAAGGGCCAGATACCAGACG	712	345	204	468	394	274	187
AAAGGGCCTATACCAATGGA	451	331	80	303	148	193	193
AAAGGGCGAGAAGTCCAAGT	371	134	56	132	91	75	92
AAAGGGCTAGAGTTCTCCGA	1192	606	285	732	636	465	426
AAAGGGCTGTAAGGCACGTG	1118	668	337	712	677	481	480
AAAGGGGAAAAGTTTGGTCG	502	157	54	211	196	94	111
AAAGGGGAATTTCCCCACAA	328	418	87	211	249	200	190
AAAGGGGTAGTATGGTACCA	522	391	155	498	301	169	277
AAAGGGGTCGTAAACGCAGG	313	133	136	229	93	50	91
AAAGGGTATCTTACCCCCCA	384	220	84	230	187	100	183
AAAGGGTATGAAGCTCCATA	417	235	103	171	199	172	107
AAAGGGTCAATAGAAGGACA	515	296	119	258	202	107	339
AAAGGGTCATGCATACAAAG	713	257	63	284	265	124	142
AAAGGGTGAACACCAGTGAA	1166	698	372	826	651	549	551
AAAGGGTGAACAGATCGCTA	262	134	33	116	119	58	65
AAAGGGTTCTTCAACTGCGA	652	177	52	185	177	87	118
AAAGGTAAAAATTGTGACAG	379	323	62	196	158	150	114
AAAGGTAAATGAAGGCTGAG	1138	850	226	628	507	454	402
AAAGGTAAGCTCCAGCAATG	1108	653	233	533	521	488	278
AAAGGTAGGGTTGTGCCACA	498	324	85	318	295	155	96
AAAGGTATGTCTTCCAACAA	375	263	59	297	318	111	184
AAAGGTATGTTTGGGAATGA	274	222	63	134	162	133	78
AAAGGTCAACATTCTACCAC	498	133	97	106	162	64	117
AAAGGTCAGCCAATGGTGTG	394	354	98	337	201	168	244
AAAGGTCAGTCCTCAGACGG	779	318	96	382	356	257	274
AAAGGTCCGATTGACATGGG	368	228	114	170	326	113	66
AAAGGTCTTCGGGTCCAACC	1262	73	16	16	19	17	19
AAAGGTGATGGAATGATGGG	280	172	92	242	196	165	135
AAAGGTGGACCACTCCCGGT	714	479	245	580	483	315	314
AAAGGTGGCTAGTCTTACAC	275	101	58	133	122	62	64
AAAGGTGGGGATCTAACTTG	1264	755	332	824	533	543	368
AAAGGTTCTGAATCAAACGG	1129	395	96	430	360	187	182
AAAGGTTGGATTTCAAGGCG	361	242	62	278	121	129	189
AAAGGTTTACACTCGCCATG	1141	714	315	743	466	307	376
AAAGGTTTCTCTCTAGTGTG	1126	1061	277	838	658	544	540
AAAGTAAACAGGGTGCCTTG	444	318	91	278	266	117	151
AAAGTAAACGTACCAACAAG	625	106	22	163	60	50	36
AAAGTACAACTCTCAGTGAG	835	547	213	455	449	365	437
AAAGTACAATCGGAGATATG	495	318	98	298	240	144	179
AAAGTACACTATCTCCCCGG	950	180	99	284	194	134	107
AAAGTACAGCTGGAAAACCG	426	119	59	207	126	85	94
AAAGTACAGTGCTTTCACTG	1108	543	226	501	413	323	421
AAAGTACATAACATTTATCC	999	142	82	132	208	85	136
AAAGTACCAATCCCTTGAAA	812	185	52	135	102	98	111
AAAGTACCTTTCGTGCCAGT	863	630	322	735	445	302	389
AAAGTACTCGAAGAAGTCCG	1103	532	158	758	599	312	252
AAAGTACTGAACAATAACTT	1240	416	173	427	307	268	220
AAAGTACTGCATGAGGCCGA	579	0	4	10	5	0	0
AAAGTACTTCCCCCAGTGGG	461	443	199	379	186	145	230
AAAGTACTTTGGTCCCAGCG	329	251	95	569	162	102	172
AAAGTAGAGGCCTTCACACG	726	356	134	284	387	211	339
AAAGTAGCCAAGATAACATG	361	321	50	261	127	96	189
AAAGTAGTACATATCGACTC	604	263	86	167	190	141	135
AAAGTAGTAGTGTCTTCTAG	452	265	67	171	261	145	102
AAAGTATATTCCATGTACAT	1495	322	91	329	211	146	176
AAAGTATCAGACGAAAAGAG	1115	490	211	409	379	297	344
AAAGTATCGGGTATGGCCCG	794	626	249	626	529	425	450
AAAGTATCTTGACTATCACA	558	147	35	83	66	29	37
AAAGTATGGGCCTAATCCGA	523	350	57	364	356	195	173
AAAGTATTGAACGTTCTCAT	1229	484	153	456	305	307	271
AAAGTCAAAGCAGATACCAA	956	70	32	12	104	46	85
AAAGTCAAAGCTATAGCCTG	349	149	62	183	184	108	124
AAAGTCAACTTACCCAAAAG	292	316	6	89	41	84	11
AAAGTCAAGCCACAATCACT	667	366	98	184	159	115	179
AAAGTCACGGGCATAGATTG	343	364	92	1598	250	136	223
AAAGTCACTAAGTAACACAA	416	17	19	101	60	40	24
AAAGTCAGTCTGGTTATGTG	1083	394	257	740	543	312	354
AAAGTCATACCTGAGTATTG	424	140	8	20	21	21	27
AAAGTCATATACCTTAGTAG	416	93	26	126	90	129	88
AAAGTCATCGACCGTCAGTG	631	500	135	474	271	261	305
AAAGTCCATATCCTTAAGGG	342	66	88	91	95	32	72
AAAGTCCATTTAGTAAGTGA	648	297	146	238	231	160	88
AAAGTCCGGAGCCGATCACA	1102	417	189	406	389	270	253
AAAGTCCGTGGACATGTGGT	1248	881	419	1251	970	588	791
AAAGTCCTTATCGACCACCA	803	247	70	199	287	152	219
AAAGTCGAAACCCACGATGA	606	10	6	3	0	17	6
AAAGTCGAAGGCCTGCGACT	403	126	69	201	172	150	177
AAAGTCGAATATCATGCTGG	1135	563	204	673	421	311	444
AAAGTCGACCCCAACAAGCG	514	93	83	176	283	112	175
AAAGTCGAGAGTCTCTCCGA	834	324	177	343	309	308	292
AAAGTCGAGATGACCACACG	1149	589	304	681	530	457	397
AAAGTCGATCTCATAGACGT	1259	708	186	547	334	333	286
AAAGTCGCTAAGTAACACGA	948	136	51	179	150	114	76
AAAGTCGGGACTATCGATGA	622	371	118	301	303	224	93
AAAGTCGGGATCCTACACCT	859	323	109	506	302	291	217
AAAGTCGTATGCGATGACAA	1232	472	266	779	557	399	382
AAAGTCTTTAAATCTCACTC	806	168	106	252	341	80	215
AAAGTCTTTACTCTAACTCC	417	66	33	143	67	112	44
AAAGTGAAATCATATATACG	881	323	123	360	294	125	251
AAAGTGAACCGAGGAAACGC	353	52	15	57	27	15	21
AAAGTGAACTGGGACGGAAG	448	268	77	289	218	232	88
AAAGTGAAGAAGTCTGACTG	1040	668	220	718	502	505	327
AAAGTGAATGGTCATGACCA	410	261	62	171	172	133	125
AAAGTGACACAGTATAAGAA	845	7	12	13	27	14	26
AAAGTGACACCGTCTGCTTG	833	580	226	601	463	479	403
AAAGTGACACTGAGCAGATA	879	680	133	508	604	456	297
AAAGTGACAGCTCTTAGTCG	1141	781	198	697	753	528	405
AAAGTGACCCGGGCTTTAAG	755	729	162	540	551	264	260
AAAGTGACGCCCTTGGAGTG	309	10	4	21	15	13	16
AAAGTGAGATAAGACCTGAT	294	206	62	251	182	81	120
AAAGTGAGATCATTCAGACG	1185	353	230	572	284	273	329
AAAGTGAGCAAATTACCGTG	958	867	252	517	480	434	358
AAAGTGAGCCCATTCAACAA	442	193	67	188	273	87	107
AAAGTGAGGAACCTCACAAG	1189	10	19	2	18	15	16
AAAGTGATGAGAATCAACCT	1155	119	37	85	89	61	69
AAAGTGATGGAAAATCAAGA	547	204	32	133	81	77	109
AAAGTGATGGATGACATTTG	375	201	42	202	248	126	133
AAAGTGATGTCAGGATACAG	1278	458	193	474	405	302	251
AAAGTGCCAGGATGTGATTG	1284	227	74	227	157	146	158
AAAGTGCGAGTCAACACCCA	537	240	63	308	205	151	172
AAAGTGCTCAAATCATGAGG	1170	657	190	601	453	244	293
AAAGTGCTTAATGATGTGAG	491	242	84	264	241	204	123
AAAGTGCTTCCCGACAGACA	315	444	25	95	103	146	96
AAAGTGGAAGAAGTGTAGCT	337	127	67	169	187	55	73
AAAGTGGACTCCACATCAGT	587	80	60	165	145	54	141
AAAGTGGAGGGTTAAAAAGG	848	544	174	554	473	260	289
AAAGTGGATGAGTTCCCACT	386	153	94	228	298	156	178
AAAGTGGCACCTACCTGACT	964	547	167	640	473	267	374
AAAGTGGCCTGTGACGAAAA	510	244	109	290	158	194	248
AAAGTGGCGAGGCTCATAGG	1258	672	244	862	664	418	352
AAAGTGGCTCTTTCACGGTG	674	496	175	453	472	258	187
AAAGTGGGAAGTACGTCCTG	585	1	0	6	0	0	0
AAAGTGGGCATACGAACGGG	866	463	165	411	412	350	303
AAAGTGGTGCAAGATCTTAG	1283	714	191	560	442	310	274
AAAGTGTAGACACGTCCGCA	411	143	95	264	313	121	139
AAAGTGTCCAGGGATAGGCG	531	270	67	247	275	218	117
AAAGTGTCGGACCCCGCTTG	451	231	81	315	170	173	124
AAAGTTAACATCTTGGAGGC	712	596	156	651	315	240	240
AAAGTTAAGCGTGAAATTTG	642	381	158	540	309	211	233
AAAGTTAGAGCAGTTCAGAG	727	575	149	405	429	258	291
AAAGTTCAGTAATAATCCCA	382	71	8	40	43	40	71
AAAGTTCCACCTAATCATGT	1221	343	101	207	301	235	188
AAAGTTCCATGTCTTCAAAG	750	285	88	196	165	81	79
AAAGTTCCCAGCGCTTGTTG	545	294	63	263	215	102	121
AAAGTTCCCCAACAAAATCC	520	58	74	99	106	71	142
AAAGTTCTATCTGTTGGGCG	429	171	99	210	209	96	150
AAAGTTCTCTGGAGTCATGG	961	518	148	479	359	313	274
AAAGTTCTGGATAACAGGAT	1094	12	20	20	34	12	18
AAAGTTGACGACACCTCTCA	1130	464	203	524	380	334	368
AAAGTTGAGGTGACCCACTG	653	411	128	482	352	244	226
AAAGTTGCCAAAGTTAGCCA	1399	141	33	150	68	61	76
AAAGTTGGTGTCCGAACCAG	585	2	0	12	23	9	11
AAAGTTGTACTTATTCCAGT	394	180	42	136	99	61	102
AAAGTTTCAGCTGTGAGGTA	589	30	10	10	12	7	5
AAAGTTTCCACATGGTGACG	1596	701	253	909	636	526	512
AAAGTTTGAGCTTTACCTTG	660	488	219	357	285	237	295
AAAGTTTGATTATGTGAGGG	451	313	75	217	160	193	165
AAATAAAAGAAATCCGCCCA	615	433	140	369	257	194	185
AAATAAAAGCCCTCAACCGG	693	31	8	14	14	8	14
AAATAAAAGGTCTTGATCTG	704	316	98	281	240	202	216
AAATAAAATTGCTCACTGAA	1002	263	67	96	174	102	116
AAATAAACACATCACCCACG	335	205	49	105	77	90	71
AAATAAAGAAGCTTGCTTAG	577	298	162	268	249	243	227
AAATAAAGAGCTCTCAGGCA	487	207	76	141	157	147	78
AAATAAAGCCCGTCAATCAG	333	133	51	120	78	101	39
AAATAAAGCTACAAAAGAGA	1310	275	67	246	203	127	142
AAATAAATGGTTAAGTTATG	1172	410	165	433	409	271	391
AAATAACAGACCTCAAAGTG	607	483	150	331	422	276	228
AAATAAGAAGATCTGATGAA	952	178	99	281	186	116	152
AAATAAGCAACCCTTCTGTG	574	37	25	42	22	38	15
AAATAAGGAAGTCATCACCC	522	417	71	334	160	224	124
AAATAAGGAGGGATAACACC	1317	567	169	613	505	344	426
AAATAAGGGGCTCTACAGAG	968	397	143	486	373	196	278
AAATAATAGTATAAATGTGG	486	7	10	49	26	16	19
AAATAATATGCATCTCTCGA	1268	347	78	269	175	159	176
AAATAATCATTAGTATCTCG	1260	176	130	140	117	89	85
AAATAATCCATAAACTGCTG	1006	277	88	239	258	211	152
AAATAATCCGTCATTCCTAG	753	90	24	141	77	58	76
AAATAATGCACAGAACGCGA	473	39	23	22	51	38	10
AAATAATGGCATCAGAAGAG	275	133	78	185	124	95	172
AAATAATGGGAGCCCCCCAG	621	386	118	376	341	169	241
AAATAATTAAGTATGCACAT	875	42	22	35	65	49	20
AAATAATTTGGACAATACTG	351	67	15	38	22	85	27
AAATACAAAAACCTGGAACG	611	401	131	475	420	213	217
AAATACAAACCCTACCTGGT	771	349	197	390	291	221	387
AAATACAAGCAGAACACTCA	1388	376	96	324	156	262	170
AAATACAAGCCGAAGATGTG	865	493	231	570	596	356	424
AAATACAAGCTATAGCGATA	1327	530	171	469	611	286	329
AAATACACATCTGAAGTACA	1118	358	175	450	430	175	291
AAATACACCACATAATAGAG	557	143	6	93	100	39	34
AAATACACCACATGTGTGAA	547	594	122	346	373	234	149
AAATACACCTCCGATTACTG	544	119	51	82	59	42	94
AAATACACTAAGAAGTCTCG	1092	289	117	327	211	172	189
AAATACAGCTTCGAAATAGG	312	97	29	75	81	48	61
AAATACAGTGGAGTTCCTGT	1192	431	243	599	518	453	321
AAATACAGTTAGATAGACAT	612	167	58	159	83	53	111
AAATACAGTTCGTAACTCTG	883	221	70	245	246	259	288
AAATACATACCTCAGCAAGG	684	148	41	251	82	120	117
AAATACATGTTGGGGCATGG	719	559	143	430	276	301	250
AAATACCAAGGAGTACAGAG	842	242	103	315	205	179	180
AAATACCAGAGAGTGCTGAT	626	424	120	300	284	239	215
AAATACCAGCTCACTGACAT	459	185	64	200	177	136	88
AAATACCATACCTTGCAAGG	964	411	146	328	397	264	349
AAATACCTTCAATGCTCTGG	573	192	76	208	151	61	135
AAATACGATCTTGAGCAACA	530	132	69	156	135	79	147
AAATACGCCAAGTCATCTGT	1046	136	43	100	48	22	67
AAATACGCTCTTACCTAACG	453	258	90	247	221	166	130
AAATACGCTTGACGCCGCCG	415	212	53	186	217	90	94
AAATACTAAATCTAAATCGA	873	5	6	11	12	4	6
AAATACTACTTACGGTCACT	630	393	172	484	405	220	321
AAATACTCCTGTAATATGGT	1108	604	174	422	374	291	223
AAATACTGCGTATATTCAAG	396	59	14	65	35	27	51
AAATACTGGGACATATCCAG	1030	242	68	259	265	178	204
AAATACTTACTGGTATCGAG	608	339	61	156	120	187	62
AAATACTTCATACATTACAG	1419	53	21	111	89	57	58
AAATACTTGAAGGACGAAAG	343	3	11	37	45	12	35
AAATAGAATCGGCTGCCACT	920	777	278	890	690	371	436
AAATAGAGCGCCTCACCATG	418	51	17	102	49	71	44
AAATAGAGGCAAGCCCAATT	661	564	176	495	475	277	377
AAATAGATATGGCGACCGAG	633	17	8	17	31	6	5
AAATAGATTTGTTCTCCGAG	290	115	60	150	172	97	104
AAATAGCCAGGTATTCAGTG	587	351	124	357	382	199	190
AAATAGCTACGGTGAACCCG	1219	47	17	93	42	24	45
AAATAGCTGTAATATCCAGG	952	46	11	21	59	19	24
AAATAGCTTCAATACTAGAG	1034	276	109	303	194	156	142
AAATAGGAAACTCTGGAGCT	258	65	48	54	55	66	57
AAATAGGACTAATTCCAACC	397	116	68	126	124	134	116
AAATAGGAGCAATAAACCAG	605	423	75	336	218	266	141
AAATAGTGTACCATGTGCGG	887	513	160	385	292	221	231
AAATAGTTAAAGAAGGCAGG	804	505	131	395	379	349	239
AAATAGTTGCAACAAAAGAG	298	47	29	86	41	58	30
AAATATAAAAGTACACTGAG	918	162	50	131	135	87	81
AAATATAATAAGGCTGAGTG	956	561	152	506	357	290	263
AAATATACAGGATGTCCCTG	536	358	82	327	242	164	116
AAATATACTAACAACCTGGG	415	111	42	149	133	114	52
AAATATAGCAAAGCTTGGAA	281	62	23	26	53	52	34
AAATATATTTGATTACTGCA	1705	253	60	233	221	104	96
AAATATCCAACTAAGGACCA	411	173	87	132	75	70	103
AAATATCTGAAAACACCACC	992	184	101	116	212	177	156
AAATATCTGAATGTCCTACG	504	167	82	195	197	131	109
AAATATCTGACAAACAAGAG	894	173	105	160	167	94	169
AAATATCTGACAATATACAT	581	29	5	31	9	11	4
AAATATGACTCAAGTGTGAG	257	252	47	178	204	127	145
AAATATGCAAATTCGTACAA	958	376	86	338	337	176	119
AAATATGCTAGAGTGCCTTG	900	502	183	457	384	278	264
AAATATGCTGCATAGACTAC	488	296	94	305	181	113	202
AAATATGGACGAATAGTGGA	1011	4	0	41	5	0	1
AAATATGTACAAATGATGGG	520	30	0	15	31	17	8
AAATATTACCATCCCGAAAG	362	79	11	53	67	17	38
AAATATTATTGCAGAGTCAG	800	459	137	402	280	254	295
AAATATTCTCATCCTTAGTG	1042	436	102	386	817	179	125
AAATATTCTTCCCGTTACTT	656	367	82	216	222	136	136
AAATATTGAACTGAACCAGC	1103	281	102	273	262	229	107
AAATATTGACCCGATAACCA	1018	321	123	340	195	227	216
AAATATTGCTGATCGCCATG	350	270	74	202	307	128	112
AAATCAAAAGCTACTTGGTG	1220	398	128	435	422	278	200
AAATCAAAATGACCATGAGG	1110	86	15	152	74	63	87
AAATCAAACATCAAATATGG	685	17	30	34	5	33	36
AAATCAAACCCAGAGATCCG	344	135	62	208	154	137	286
AAATCAACTTGCCCGAGTCG	815	441	186	695	500	374	353
AAATCAAGCAATGTACCAAG	526	88	33	131	97	86	46
AAATCACAAACTAGATGCAA	872	79	59	131	102	164	30
AAATCACAACGACATCTAGG	1571	467	72	367	275	226	102
AAATCACAGAAACCTGAATG	476	68	55	144	176	67	106
AAATCACATTCTCCAATAAG	383	31	26	56	30	20	11
AAATCACCAATGCCTCCTTG	970	714	176	335	315	371	305
AAATCACCCTGCTTGAGCAA	595	205	76	218	193	117	111
AAATCACTAACTCACCTGGG	1034	567	161	413	409	274	247
AAATCAGAGAAACCTGAACG	544	170	62	290	254	149	86
AAATCAGGAGAGCTAGTGGA	608	409	98	331	280	225	229
AAATCAGTGATGCTGGCAAG	745	448	129	492	439	248	188
AAATCAGTGTTTGCTTTACA	774	556	183	414	316	321	260
AAATCATGACCTATGTAACA	1236	411	105	265	221	229	192
AAATCATGATACCTTCCGAG	530	110	62	83	119	132	26
AAATCATGGAAATGTTACTG	482	202	94	196	199	137	150
AAATCATTAGTGAAGAGCAC	723	61	21	74	102	41	57
AAATCATTATCTTAGCCACC	578	72	41	73	72	64	20
AAATCATTCTCGAGGCACTG	508	53	20	84	91	22	39
AAATCATTTCCAGACACGCC	314	111	174	138	112	77	57
AAATCCAATGCATGTAGCTG	1486	966	296	798	720	758	519
AAATCCACGCTCGCACATGG	481	134	41	160	109	99	95
AAATCCAGTACTCTGACTTG	494	11	17	30	18	6	1
AAATCCATACAGATAAGGAC	809	199	26	177	97	83	51
AAATCCCACTGTATTCACAA	1214	192	69	90	143	93	84
AAATCCCAGTACCTGCAACT	729	246	89	142	162	105	128
AAATCCGACAAGTTCCAGAG	1266	985	274	819	826	619	436
AAATCCGCCAGTATTTGCGG	1196	29	8	17	1	6	7
AAATCCGGCCAGGTCGACTG	1446	493	176	446	402	270	217
AAATCCTACAAATATGAATG	385	232	31	251	172	189	75
AAATCCTACCTGAGTGAGCG	407	382	77	273	141	200	187
AAATCCTAGCACATTACCAC	1253	202	81	250	185	89	92
AAATCCTCCAAAGAACCGAG	255	97	6	64	65	55	27
AAATCCTCTCTCGCAACAAG	943	171	33	137	133	84	53
AAATCCTGATAGTGGCATCG	618	12	5	7	14	0	1
AAATCCTGTCAAAAAATGGA	544	120	39	79	66	80	84
AAATCCTTACAAAACCCTAG	375	45	29	29	36	41	59
AAATCCTTATGAAACAGACG	801	238	88	218	134	127	114
AAATCCTTGTAGCAGATACG	447	188	132	236	176	143	163
AAATCGAACAGACAGCATCT	1284	459	155	448	366	293	345
AAATCGAAGCAGAAATCTAA	558	107	27	106	89	68	40
AAATCGACCAAGACCCACCT	451	250	86	204	152	111	153
AAATCGAGGAGTTCTAGCTG	1201	704	292	847	583	409	448
AAATCGCTGACCAGAGACCG	1270	505	255	635	636	562	464
AAATCGGATCCTTCTCTCGG	795	261	99	460	364	223	261
AAATCGGGCACGGGTAATGG	857	6	4	15	3	5	16
AAATCGGGGGGCAACGACTG	674	320	106	329	273	163	184
AAATCGGTCGCTTGCCAAGG	612	200	99	276	267	167	244
AAATCGGTGAATTATAGATG	264	78	56	130	111	78	80
AAATCGTGATAGAATTCCAG	556	248	49	154	303	95	158
AAATCGTTCAGATCATCATG	728	300	120	260	213	184	178
AAATCTAAACTCTTATTCCT	1061	136	57	209	113	98	80
AAATCTAAAGCAGATAATGT	1224	122	34	140	166	95	88
AAATCTAAGAATGAGGACCG	524	292	79	238	265	278	212
AAATCTAATTCAATTAGTGT	1276	173	50	173	135	127	143
AAATCTACAACATGGGACGG	664	101	26	76	102	135	87
AAATCTAGAAAACTCACTTG	726	274	102	211	170	148	175
AAATCTAGAACTTACCCCAA	441	116	64	134	104	123	67
AAATCTCAGAAATCTGAACA	573	171	57	194	129	83	90
AAATCTCAGATGACAGAACC	909	424	144	442	355	277	270
AAATCTCCAGACGTTCTAGA	1205	40	16	48	38	13	13
AAATCTCCGAAACCAGTCTG	412	363	95	221	282	175	193
AAATCTCTAAGACCAACCTG	491	336	79	282	252	242	119
AAATCTCTTAGCTAAAAGTG	851	605	180	434	336	300	324
AAATCTCTTGCGATGCACTG	1093	45	7	38	57	23	27
AAATCTGAACGTCTGAGAGT	1251	340	154	513	392	209	283
AAATCTGAGAGCAGAGAATG	1012	534	192	632	415	297	445
AAATCTGCAGACATACACAA	442	20	6	81	36	34	26
AAATCTTAAACCTGACATGG	430	146	54	188	112	57	59
AAATCTTACTGTTTACACTC	1387	203	70	382	185	153	113
AAATCTTAGAGTTTCCCGCA	447	261	88	243	199	137	176
AAATCTTCGATACGCCACAA	345	18	11	17	10	17	11
AAATCTTGCAAAATCGGCAG	1074	402	144	474	363	274	210
AAATCTTGGAGGAGTCACCC	487	59	20	44	39	32	14
AAATCTTGTGAACCTCATCG	588	292	54	351	218	206	146
AAATGAAACCAAGTTCTACG	1050	32	34	70	38	20	20
AAATGAAAGAGTACACGTCA	1441	556	191	585	565	353	230
AAATGAACATGGTACCACAC	495	198	99	191	104	179	169
AAATGAACCTCGGTAACACG	554	176	62	158	317	326	251
AAATGAACGAATTGGCATGG	452	236	71	156	176	119	108
AAATGAAGGAGCAACTCCGA	351	163	83	126	187	90	48
AAATGAAGTGCTAAAGACAA	398	287	32	108	183	182	139
AAATGAATAGAGAAAGGGTG	623	302	159	389	205	203	137
AAATGACATAGTATTCATAG	651	63	27	60	39	72	49
AAATGACCCTGGAAGCAATG	323	149	66	121	118	74	65
AAATGACCGGGGATCTAAGG	355	140	65	153	123	121	115
AAATGAGACTTACGGAAAAT	314	139	64	186	147	150	112
AAATGAGAGAAATCATTGGC	1191	662	203	607	343	300	370
AAATGAGCTGAGACTTCCTA	409	212	86	167	133	109	188
AAATGAGGAGGATCACACCA	504	293	77	234	121	99	77
AAATGAGGTAAGGACCACCA	583	398	96	312	315	189	182
AAATGAGTACCTACCTGTCG	1433	740	270	653	671	469	429
AAATGAGTGACGGTTCCCGG	431	204	54	155	227	81	97
AAATGAGTTGATAATGACGG	1302	658	229	613	555	449	324
AAATGATACCCTATTGTGGG	682	343	197	340	346	260	260
AAATGATACTAAATCCAGAG	824	109	23	154	70	49	67
AAATGATACTGGATAGTCAG	1399	832	277	790	743	421	646
AAATGATAGTATATATGCAG	1418	163	58	119	117	108	124
AAATGATATCAACCGTTGTG	589	228	162	305	252	172	203
AAATGATCCTAGCTTGACAT	937	286	97	308	278	198	224
AAATGATGAAGTACAAACCA	514	141	73	199	283	89	115
AAATGATGATCAGCTCCTGT	533	80	39	141	153	58	56
AAATGATGGATTAATCACAA	794	321	46	124	114	96	44
AAATGATTCCGGTATCAACG	1215	624	184	437	380	261	381
AAATGATTCTACTCGGACAG	1287	792	235	764	570	519	331
AAATGATTTCCAAATGTCGA	536	198	97	281	161	139	85
AAATGCAAACCAAATGTCCA	1059	583	149	434	455	345	294
AAATGCAAGATAGTTGTGGT	831	789	231	543	566	313	420
AAATGCAATACATGATATCC	458	150	30	94	102	78	79
AAATGCACAGATCGCTGATC	1449	849	344	865	839	617	583
AAATGCAGAAGAAGATGTGT	1035	444	122	490	412	271	166
AAATGCAGACTCTCCCATCA	1287	352	67	234	284	157	284
AAATGCAGTCTAAGGGATGA	1564	986	401	877	795	620	613
AAATGCATCTCACCCCCAGA	1267	623	170	410	513	272	190
AAATGCCAAACTTCGACTGA	674	494	213	415	415	283	416
AAATGCCAAGCACTTAGCTG	641	369	143	486	298	203	247
[truncated: 76,068 more rows]

## Sheet: Gattinara
Cell line	pDNA	A375	A375	A375	A375	A375	A375	A375	A375	A375	A375
[truncated: 40,966 more rows]

[truncated: 4 more sheets: Secondary screen, Brunello reference, Gattinara reference, Secondary screen reference]
