# Supplementary material for: Genetic screens in isogenic mammalian cell lines without single cell cloning
Source: Nat Commun. 2020 Feb 6;11:752. doi: 10.1038/s41467-020-14620-6 (PMC7005275; doi:10.1038/s41467-020-14620-6)
Supplement: Supplementary file 5 — Supplementary Data 2 [file 41467_2020_14620_MOESM5_ESM.xlsx]

## Sheet: PARP1
Gene Symbol	Type	n_guides	A375 Olaparib_6T z-score	A375 PARP1_sg1 z-score	A375 PARP1_sg2 z-score	HAP1 PARP1_SSC z-score	HAP1 Talazoparib z-score	OVCAR8 Olaparib_6T z-score	OVCAR8 PARP1_sg1 z-score	OVCAR8 PARP1_sg2 z-score	everything abs max z-score	A375 both guides	OVCAR8 both guides	A375 all	OVCAR8 all	HAP1 all	all drugs	all genetic	all	Rank
MUS81	PROTEIN_CODING	4	-6.39036	-0.46818	-0.532186	-10.2386	-6.70965	-4.08806	-1.6172	-2.34299	-10.2386	-0.500183	-1.98009	-2.46358	-2.68275	-8.47411	-5.72936	-4.23962	-4.98449	1
RAD51B	PROTEIN_CODING	4	-5.71401	-2.88546	-2.29614	-5.39782	-4.86072	-4.52863	-3.72732	-4.27762	-5.71401	-2.5908	-4.00247	-3.63187	-4.17786	-5.12927	-5.03445	-3.99703	-4.51574	2
CHD1L	PROTEIN_CODING	4	-7.60433	-2.23641	-1.05075	-3.42001	-9.34207	-2.41154	-0.413031	-0.875872	-9.34207	-1.64358	-0.644451	-3.6305	-1.23348	-6.38104	-6.45265	-1.90268	-4.17766	3
NBN	PROTEIN_CODING	4	-7.00688	-3.87429	-1.30502	-6.30835	-5.26374	-2.72145	0.0465622	-1.27937	-7.00688	-2.58966	-0.616402	-4.06206	-1.31809	-5.78605	-4.99736	-3.17147	-4.08441	4
CENPX	PROTEIN_CODING	4	-2.51497	-1.58171	-0.207344	-4.93089	-11.0132	-1.58036	-1.8911	-1.60569	-11.0132	-0.894528	-1.7484	-1.43467	-1.69239	-7.97204	-5.03617	-2.5246	-3.78039	5
SWSAP1	PROTEIN_CODING	4	-5.76559	-1.83996	-1.02306	-6.26419	-5.67389	-1.85361	-2.18587	-1.04185	-6.26419	-1.43151	-1.61386	-2.8762	-1.69378	-5.96904	-4.43103	-3.10319	-3.76711	6
RAD51D	PROTEIN_CODING	4	-3.58404	-2.48906	-2.02287	-2.42637	-4.84399	-4.96535	-4.29276	-4.29473	-4.96535	-2.25597	-4.29374	-2.69866	-4.51761	-3.63518	-4.46446	-2.99203	-3.72824	7
FAAP24	PROTEIN_CODING	4	-3.5527	-4.58505	-1.98316	-4.35836	-5.56513	-2.24674	-2.39317	-3.23471	-5.56513	-3.2841	-2.81394	-3.37364	-2.62487	-4.96174	-3.78819	-3.48547	-3.63683	8
FANCL	PROTEIN_CODING	4	-3.57718	-1.94568	-0.983712	-5.82756	-6.12168	-1.75823	-1.31873	-2.93719	-6.12168	-1.4647	-2.12796	-2.16886	-2.00472	-5.97462	-3.81903	-3.14007	-3.47955	9
ITPA	PROTEIN_CODING	4	-1.17673	-0.225106	1.68043	-11.7768	-7.38307	0.279889	-0.883905	-0.904426	-11.7768	0.72766	-0.894166	0.0928622	-0.502814	-9.57992	-2.75997	-3.98109	-3.37053	10
XRCC2	PROTEIN_CODING	4	-3.33081	-2.89768	-2.86893	-2.75788	-3.66203	-4.93851	-1.55066	-2.30597	-4.93851	-2.8833	-1.92832	-3.03247	-2.93172	-3.20996	-3.97712	-2.52317	-3.25014	11
MAEA	PROTEIN_CODING	4	-2.04267	-2.42203	-2.48701	-4.96231	-3.57559	-2.98377	-2.93102	-3.32116	-4.96231	-2.45452	-3.12609	-2.31724	-3.07865	-4.26895	-2.86734	-3.51431	-3.19082	12
ATM	PROTEIN_CODING	4	-6.80262	-2.04203	0.620588	-3.43661	-2.82777	-4.45734	-0.137995	-1.00253	-6.80262	-0.710723	-0.570261	-2.74136	-1.86595	-3.13219	-4.69591	-1.57253	-3.13422	13
CHTF18	PROTEIN_CODING	4	-1.78756	-2.20542	-2.34295	-4.35842	-4.49677	-4.31341	0.126072	-2.68218	-4.49677	-2.27418	-1.27805	-2.11198	-2.28984	-4.4276	-3.53258	-2.63689	-3.08473	14
FAAP100	PROTEIN_CODING	4	-3.16517	-1.86815	-1.21508	-4.28643	-6.38791	-1.40572	-1.45548	-1.62917	-6.38791	-1.54162	-1.54232	-2.0828	-1.49679	-5.33717	-3.65293	-2.45679	-3.05486	15
POLB	PROTEIN_CODING	4	-4.80572	-0.364479	-0.328396	0.842089	-12.1553	-1.6858	-0.250184	0.0240664	-12.1553	-0.346438	-0.113059	-1.83286	-0.637304	-5.65662	-6.21561	0.127531	-3.04404	16
UBE2T	PROTEIN_CODING	4	-3.38834	-1.18136	0.135017	-6.28718	-4.87725	-1.24058	-1.37828	-2.08001	-6.28718	-0.52317	-1.72914	-1.47823	-1.56629	-5.58221	-3.16872	-2.8465	-3.00761	17
BRCA1	PROTEIN_CODING	4	-3.12222	-1.1399	-0.999232	-2.16422	-2.26424	-4.79748	-5.0513	-4.07984	-5.0513	-1.06957	-4.56557	-1.75378	-4.64287	-2.21423	-3.39464	-2.59978	-2.99721	18
FANCA	PROTEIN_CODING	4	-3.47488	-2.049	1.11954	-6.83209	-4.98089	-1.63035	0.0872939	-1.15531	-6.83209	-0.464731	-0.53401	-1.46811	-0.899456	-5.90649	-3.36204	-2.61028	-2.98616	19
RNASEH2A	PROTEIN_CODING	4	-4.24018	-1.64724	-1.39856	-2.20935	-1.51023	-6.30878	-1.5027	-2.25028	-6.30878	-1.5229	-1.87649	-2.42866	-3.35392	-1.85979	-4.01973	-1.86958	-2.94465	20
EME1	PROTEIN_CODING	4	-1.859	-1.55561	0.0146205	-6.65317	-3.63444	-2.42645	-2.18886	-1.99387	-6.65317	-0.770493	-2.09136	-1.13333	-2.20306	-5.1438	-2.63996	-3.17168	-2.90582	21
RAD54L	PROTEIN_CODING	4	-6.29353	0.331775	-1.61387	-1.68351	-7.12576	-0.437061	-1.32348	-1.14621	-7.12576	-0.641046	-1.23484	-2.52521	-0.968915	-4.40464	-4.61878	-1.18647	-2.90263	22
ZSWIM7	PROTEIN_CODING	4	-6.12809	-1.49697	-1.67529	-3.91395	-5.71291	-0.135248	0.351633	0.0575837	-6.12809	-1.58613	0.204608	-3.10012	0.0913228	-4.81343	-3.99208	-1.76516	-2.87862	23
SUPT5H	PROTEIN_CODING	4	-3.56977	-2.14881	-2.69072	-3.90679	-2.42364	-2.61338	-1.62254	-2.35241	-3.90679	-2.41977	-1.98748	-2.8031	-2.19611	-3.16521	-2.86893	-2.77134	-2.82014	24
NARS	PROTEIN_CODING	4	-0.734774	-0.147773	-1.77491	-3.86661	-2.41061	-5.42503	-2.6589	-4.3247	-5.42503	-0.961339	-3.4918	-0.885817	-4.13621	-3.13861	-2.8568	-2.77325	-2.81503	25
CIP2A	PROTEIN_CODING	4	-0.832686	-3.06159	-1.03717	-6.46697	-4.44578	-1.26293	-1.51571	-2.04796	-6.46697	-2.04938	-1.78183	-1.64382	-1.60887	-5.45637	-2.18046	-3.43273	-2.8066	26
HPF1	PROTEIN_CODING	4	-11.9644	-0.246896	-0.0454407	-0.997709	-1.1417	-2.59087	-0.111595	0.605096	-11.9644	-0.146169	0.246751	-4.08557	-0.699122	-1.0697	-5.23231	-0.299042	-2.76568	27
CCT5	PROTEIN_CODING	4	-0.310428	-1.24379	-3.48081	-1.5381	-1.34323	-7.51258	-2.8738	-4.03909	-7.51258	-2.3623	-3.45644	-1.67834	-4.80849	-1.44066	-3.05541	-2.45228	-2.75385	28
TRAIP	PROTEIN_CODING	4	-0.819912	-1.69641	-2.21287	-4.05704	-4.36563	-4.21365	-1.00301	-1.13823	-4.36563	-1.95464	-1.07062	-1.5764	-2.11829	-4.21134	-3.13307	-2.36077	-2.74692	29
VEZT	PROTEIN_CODING	4	-2.38955	-1.69024	-2.93364	-3.08073	-0.453236	-3.86592	-4.65119	-3.85845	-4.65119	-2.31194	-4.25482	-2.33781	-4.12519	-1.76699	-2.23623	-3.21583	-2.72603	30
CCS	PROTEIN_CODING	4	-8.08826	-2.9578	0.267025	-3.90242	-2.75474	-0.0151143	0.0746432	-0.33102	-8.08826	-1.34539	-0.128188	-3.59301	-0.0904971	-3.32858	-3.61937	-1.792	-2.70569	31
FANCF	PROTEIN_CODING	4	-4.89353	-3.2524	-0.536785	-3.67184	-3.12284	-1.35461	-0.941536	-1.28958	-4.89353	-1.89459	-1.11556	-2.89424	-1.19524	-3.39734	-3.12366	-2.22733	-2.67549	32
PARP2	PROTEIN_CODING	4	-3.99093	-1.36396	-2.08737	-8.94698	-0.333148	0.0998058	-0.744485	-1.3535	-8.94698	-1.72567	-1.04899	-2.48075	-0.66606	-4.64006	-1.40809	-3.90721	-2.65765	33
RPL7A	PROTEIN_CODING	4	-2.52912	-1.8686	-3.91313	-0.649257	-1.01455	-5.35951	-1.94418	-4.78721	-5.35951	-2.89086	-3.36569	-2.77028	-4.0303	-0.831901	-2.96772	-2.30194	-2.63483	34
BARD1	PROTEIN_CODING	4	-1.66916	-1.55803	-1.13954	-1.86537	-1.79207	-4.36501	-4.42637	-4.85103	-4.85103	-1.34878	-4.6387	-1.45558	-4.54747	-1.82872	-2.60875	-2.61762	-2.61318	35
DNAJC9	PROTEIN_CODING	4	-2.07489	0.029771	-2.31389	-4.36378	-2.11154	-1.72992	-3.25923	-4.53287	-4.53287	-1.14206	-3.89605	-1.453	-3.17401	-3.23766	-1.97212	-3.13396	-2.55304	36
PSMC3IP	PROTEIN_CODING	4	-2.95944	0.899905	0.537938	-3.60845	-5.24982	-2.38509	-1.70588	-1.91809	-5.24982	0.718921	-1.81199	-0.507201	-2.00302	-4.42913	-3.53145	-1.56717	-2.54931	37
HSPE1	PROTEIN_CODING	4	-1.81727	-4.71822	-0.49982	-2.20455	-1.49678	-4.13085	-2.94158	-2.89517	-4.71822	-2.60902	-2.91838	-2.3451	-3.32253	-1.85067	-2.48163	-2.57732	-2.52947	38
RNASEH2C	PROTEIN_CODING	4	-5.98931	-2.45958	-0.551364	-1.2562	-0.718926	-3.87107	-1.69557	-1.97564	-5.98931	-1.50547	-1.83561	-3.00008	-2.51409	-0.987561	-3.52643	-1.53242	-2.52943	39
RFC1	PROTEIN_CODING	4	-1.78883	-1.0824	-1.18005	-4.63004	-4.49973	-1.56043	-0.788325	-2.23327	-4.63004	-1.13122	-1.5108	-1.35043	-1.52734	-4.56489	-2.61633	-2.42402	-2.52018	40
AUNIP	PROTEIN_CODING	4	-1.72598	0.457139	1.57046	-4.93273	-4.73112	-3.55266	-1.63351	-0.402741	-4.93273	1.0138	-1.01812	0.100537	-1.86297	-4.83192	-3.33659	-1.64568	-2.49114	41
DYNLRB1	PROTEIN_CODING	4	-3.12556	-0.18169	-1.39682	-0.913679	-0.596517	-6.22072	-2.76749	-3.76499	-6.22072	-0.789255	-3.26624	-1.56802	-4.25107	-0.755098	-3.31426	-1.65639	-2.48533	42
DDX59	PROTEIN_CODING	4	-2.9544	-0.479352	-3.92142	-2.70666	-3.26428	-2.88401	-0.44581	-1.35461	-3.92142	-2.20038	-0.900211	-2.45172	-1.56148	-2.98547	-3.03423	-1.93575	-2.48499	43
RPL23A	PROTEIN_CODING	4	-1.50679	-1.1238	-2.55426	-1.52389	-3.10175	-4.93558	-0.922657	-3.009	-4.93558	-1.83903	-1.96583	-1.72829	-2.95575	-2.31282	-3.18137	-1.77625	-2.47881	44
CFAP298	PROTEIN_CODING	4	-2.78854	-1.53293	-0.18558	-2.52489	-1.72403	-3.24838	-3.9717	-3.47318	-3.9717	-0.859256	-3.72244	-1.50235	-3.56442	-2.12446	-2.58698	-2.36886	-2.47792	45
DHX8	PROTEIN_CODING	4	-0.269459	-2.47279	-4.14544	-2.30382	-1.71583	-3.64328	-4.22763	-2.93145	-4.22763	-3.30912	-3.57954	-2.2959	-3.60079	-2.00983	-1.87619	-3.06416	-2.47018	46
NCAPD2	PROTEIN_CODING	4	-2.71552	-1.13419	-2.3962	0.19159	-2.53098	-4.84402	-2.5332	-3.73046	-4.84402	-1.7652	-3.13183	-2.08197	-3.70256	-1.16969	-3.36351	-1.56848	-2.46599	47
INTS11	PROTEIN_CODING	4	-2.60779	-0.464616	-1.63771	0.535243	-1.26753	-6.30678	-4.08269	-3.8977	-6.30678	-1.05116	-3.99019	-1.57004	-4.76239	-0.366142	-3.39403	-1.50204	-2.44803	48
SOD1	PROTEIN_CODING	4	-2.87712	-0.725504	-0.0188425	-1.99713	-3.19955	-2.66978	-3.45643	-3.60451	-3.60451	-0.372173	-3.53047	-1.20716	-3.24357	-2.59834	-2.91549	-1.96659	-2.44104	49
NARS2	PROTEIN_CODING	4	0.747387	-3.53696	-1.55874	-2.94932	-1.09092	-6.54992	-1.76888	-2.56699	-6.54992	-2.54785	-2.16793	-1.44944	-3.6286	-2.02012	-2.29781	-2.55504	-2.42643	50
HELQ	PROTEIN_CODING	4	-1.76835	-0.163162	0.340377	-6.11258	-5.64599	-0.434911	-1.38009	0.0801368	-6.11258	0.0886079	-0.649977	-0.530377	-0.578288	-5.87929	-2.61642	-2.22465	-2.42053	51
MND1	PROTEIN_CODING	4	-3.68331	-2.45405	-0.104847	-4.42216	-5.65363	-0.313119	1.89846	-0.0761167	-5.65363	-1.27945	0.91117	-2.08074	0.503074	-5.03789	-3.21669	-1.59681	-2.40675	52
FANCB	PROTEIN_CODING	4	-2.39561	-0.827275	-0.015693	-4.66192	-3.48883	-2.06577	-1.22458	-1.55142	-4.66192	-0.421484	-1.388	-1.07952	-1.61392	-4.07538	-2.65007	-2.15714	-2.4036	53
BRCA2	PROTEIN_CODING	4	-2.03991	-1.36263	-0.0284106	-4.83782	-1.34164	-3.09545	-2.23008	-2.49327	-4.83782	-0.695522	-2.36167	-1.14365	-2.60627	-3.08973	-2.159	-2.63167	-2.39534	54
RPS15A	PROTEIN_CODING	4	-2.40102	-1.36223	-1.03551	1.45588	-0.738958	-6.41137	-2.84683	-7.22293	-7.22293	-1.19887	-5.03488	-1.59959	-5.49371	0.358463	-3.18378	-1.59262	-2.3882	55
MCMBP	PROTEIN_CODING	4	-1.778	-0.335196	1.15482	-4.1805	-2.47385	-2.58327	-3.65419	-3.5631	-4.1805	0.40981	-3.60864	-0.31946	-3.26685	-3.32718	-2.27837	-2.45978	-2.36908	56
CSE1L	PROTEIN_CODING	4	-2.42033	1.41046	-0.650408	-1.92352	-3.36668	-3.77579	-1.72131	-4.4842	-4.4842	0.380029	-3.10276	-0.553426	-3.3271	-2.6451	-3.1876	-1.54875	-2.36818	57
NCAPG	PROTEIN_CODING	4	-1.76675	-0.849134	-2.58858	-0.498222	-1.01387	-5.82486	-3.15681	-3.47894	-5.82486	-1.71886	-3.31787	-1.73482	-4.15353	-0.756044	-2.86849	-1.84498	-2.35674	58
EARS2	PROTEIN_CODING	4	-1.0817	-3.79427	-3.22629	-0.830574	-0.158754	-6.07159	-2.30924	-2.5013	-6.07159	-3.51028	-2.40527	-2.70075	-3.62738	-0.494664	-2.43735	-2.24871	-2.34303	59
NDUFAB1	PROTEIN_CODING	4	-2.90598	-1.29901	-1.35134	-3.77237	-2.00179	-1.9443	-1.73324	-2.31999	-3.77237	-1.32517	-2.02661	-1.85211	-1.99918	-2.88708	-2.28402	-2.37472	-2.32937	60
PLK4	PROTEIN_CODING	4	-0.836037	-2.21151	-1.01001	-3.08777	-0.753027	-4.31879	-2.92512	-3.71413	-4.31879	-1.61076	-3.31962	-1.35252	-3.65268	-1.9204	-1.96928	-2.67272	-2.321	61
SWI5	PROTEIN_CODING	4	-2.21231	-1.73555	-0.628094	-2.56557	-2.85952	-3.316	-0.827413	-2.7257	-3.316	-1.18182	-1.77656	-1.52532	-2.28971	-2.71254	-2.79594	-1.84132	-2.31863	62
TIPRL	PROTEIN_CODING	4	-0.525343	-3.51307	-2.67984	-4.51749	-4.33301	-2.06723	0.625545	0.739444	-4.51749	-3.09645	0.682495	-2.23942	-0.234082	-4.42525	-2.30853	-2.31048	-2.30951	63
KPNB1	PROTEIN_CODING	4	0.114212	-2.08895	-2.86526	-2.93884	-1.55874	-3.72616	-2.27461	-4.25837	-4.25837	-2.47711	-3.26649	-1.61334	-3.41972	-2.24879	-1.72356	-2.89415	-2.30885	64
NSL1	PROTEIN_CODING	4	0.175703	-4.10335	-4.64256	-2.63046	-0.512429	-3.31204	-2.8328	-3.47547	-4.64256	-4.37296	-3.15413	-2.85674	-3.20677	-1.57145	-1.21626	-3.38585	-2.30105	65
RPUSD4	PROTEIN_CODING	4	1.25897	-1.23021	-1.32259	-2.18245	-2.28195	-6.4856	-2.41699	-2.99956	-6.4856	-1.2764	-2.70827	-0.431277	-3.96738	-2.2322	-2.50286	-2.05571	-2.27929	66
XRCC3	PROTEIN_CODING	4	-3.2133	2.2859	1.2159	-2.3645	-2.51524	-5.34074	-0.373747	-3.47061	-5.34074	1.7509	-1.92218	0.096165	-3.0617	-2.43987	-3.68976	-0.845261	-2.26751	67
WASHC1	PROTEIN_CODING	4	-2.48716	-3.25379	-0.991939	-0.318394	-0.264806	-3.83971	-3.65866	-5.367	-5.367	-2.12287	-4.51283	-2.2443	-4.28846	-0.2916	-2.19723	-2.31803	-2.25763	68
SS18L2	PROTEIN_CODING	4	-3.18648	-2.35957	-2.89536	-2.70333	-2.7037	-1.10655	-0.697115	-1.70941	-3.18648	-2.62747	-1.20326	-2.8138	-1.17102	-2.70352	-2.33224	-2.17802	-2.25513	69
MRPS21	PROTEIN_CODING	4	-2.9143	-4.26154	-3.30053	-3.32933	-1.95555	-1.59139	-0.598548	0.726666	-4.26154	-3.78103	0.0640587	-3.49212	-0.487758	-2.64244	-2.15375	-2.34877	-2.25126	70
PWP2	PROTEIN_CODING	4	-2.54738	-1.5121	-3.95353	-0.0989739	-0.277365	-4.48757	-2.7718	-3.9548	-4.48757	-2.73282	-3.3633	-2.671	-3.73805	-0.188169	-2.43744	-2.06503	-2.25123	71
CYCS	PROTEIN_CODING	4	-1.18644	-3.20802	-3.5692	-0.0683841	-0.0547998	-6.51452	-1.96477	-2.61732	-6.51452	-3.38861	-2.29105	-2.65456	-3.69887	-0.061592	-2.58525	-1.91602	-2.25063	72
PSMG3	PROTEIN_CODING	4	-3.8989	-1.80406	-3.01321	-0.77316	0.713622	-4.13772	-2.85768	-3.01057	-4.13772	-2.40863	-2.93412	-2.90539	-3.33532	-0.0297694	-2.441	-2.03864	-2.23982	73
HELLS	PROTEIN_CODING	4	-5.30433	-1.07176	0.604998	-3.84531	-1.31811	-1.54458	-1.11372	-1.06681	-5.30433	-0.23338	-1.09026	-1.9237	-1.2417	-2.58171	-2.72234	-1.72298	-2.22266	74
RAD18	PROTEIN_CODING	4	-4.01873	-0.823249	0.609976	-1.90954	-4.67181	-1.98616	-1.08603	-0.160282	-4.67181	-0.106636	-0.623156	-1.41067	-1.07749	-3.29068	-3.5589	-0.879779	-2.21934	75
PPP6C	PROTEIN_CODING	4	-2.12375	-1.10447	-2.15897	-3.53498	-3.09103	-1.00339	-1.84815	-1.83106	-3.53498	-1.63172	-1.8396	-1.79573	-1.56086	-3.313	-2.07272	-2.33543	-2.20408	76
SKA2	PROTEIN_CODING	4	-2.08543	-2.29935	-4.96237	-0.969712	-0.835333	-4.14061	-1.46045	-1.58095	-4.96237	-3.63086	-1.5207	-3.11572	-2.394	-0.902522	-2.35379	-2.04042	-2.19711	77
FNTA	PROTEIN_CODING	4	0.109331	-0.649244	-3.28155	-2.76833	-0.774746	-5.6675	-1.41163	-2.71843	-5.6675	-1.9654	-2.06503	-1.27382	-3.26585	-1.77154	-2.11097	-2.26625	-2.18861	78
INTS3	PROTEIN_CODING	4	0.0065251	-0.792213	-0.217387	-2.4237	-1.65006	-4.31341	-4.71026	-3.76405	-4.71026	-0.5048	-4.23716	-0.334358	-4.26258	-2.03688	-1.98565	-2.38855	-2.1871	79
MCM9	PROTEIN_CODING	4	-4.33539	-2.07894	-0.0399805	-2.69451	-3.05228	-1.92185	-0.243984	0.290871	-4.33539	-1.05946	0.0234438	-2.15144	-0.624986	-2.8734	-3.10317	-1.24351	-2.17334	80
CSNK1A1	PROTEIN_CODING	4	-2.35673	-1.54096	-3.86187	-2.79169	-0.446622	-3.56712	-1.07597	-1.19619	-3.86187	-2.70141	-1.13608	-2.58652	-1.94643	-1.61916	-2.12349	-2.20973	-2.16661	81
CDK12	PROTEIN_CODING	4	-0.691618	1.14564	0.0993892	-4.13428	-1.55367	-4.71782	-2.35314	-2.63946	-4.71782	0.622516	-2.4963	0.184471	-3.23681	-2.84397	-2.32104	-2.00269	-2.16186	82
CHTF8	PROTEIN_CODING	4	0.164271	-2.8604	-2.98327	-1.18693	-1.24078	-5.52479	-2.72501	-1.6773	-5.52479	-2.92184	-2.20115	-1.89313	-3.30903	-1.21386	-2.20043	-2.10331	-2.15187	83
TFAP2C	PROTEIN_CODING	4	-4.40446	-0.142746	-0.25938	-4.67112	-2.39075	-1.00982	-0.0163578	-0.39126	-4.67112	-0.201063	-0.203809	-1.60219	-0.472478	-3.53093	-2.60167	-1.692	-2.14684	84
PRELID1	PROTEIN_CODING	4	-1.41043	-1.57055	-3.24311	-1.38351	-0.894904	-3.72177	-2.57763	-3.52978	-3.72177	-2.40683	-3.0537	-2.0747	-3.27639	-1.13921	-2.00903	-2.28135	-2.14519	85
WDR26	PROTEIN_CODING	4	-3.4399	-1.28579	-1.18546	-2.79419	-0.804434	-2.50894	-2.54258	-1.61218	-3.4399	-1.23563	-2.07738	-1.97038	-2.22123	-1.79931	-2.25109	-2.03573	-2.14341	86
GTF2E2	PROTEIN_CODING	4	-0.848352	-1.59553	-3.24771	-1.42882	-2.43479	-3.32154	-1.70682	-3.0794	-3.32154	-2.42162	-2.39311	-1.8972	-2.70259	-1.93181	-2.20156	-2.08118	-2.14137	87
SENP6	PROTEIN_CODING	4	-2.86711	-1.00562	-2.39672	-0.610042	-1.81689	-3.96221	-0.643142	-3.07149	-3.96221	-1.70117	-1.85732	-2.08981	-2.55895	-1.21347	-2.88207	-1.38951	-2.13579	88
POLR3E	PROTEIN_CODING	4	-3.10139	-1.00874	-1.55204	-2.83901	-0.175916	-2.82247	-2.35326	-2.77056	-3.10139	-1.28039	-2.56191	-1.88739	-2.64876	-1.50746	-2.03326	-2.2271	-2.13018	89
UROD	PROTEIN_CODING	4	0.128315	-2.77457	0.200581	-2.59763	-3.83077	-2.2415	-3.01508	-2.88877	-3.83077	-1.28699	-2.95192	-0.815224	-2.71512	-3.2142	-1.98132	-2.27885	-2.13008	90
APEX2	PROTEIN_CODING	4	-4.47544	-2.01599	-1.79125	-1.41538	-2.26889	-1.74455	-0.507144	-1.36282	-4.47544	-1.90362	-0.934982	-2.76089	-1.20484	-1.84213	-2.82963	-1.41799	-2.12381	91
RPL19	PROTEIN_CODING	4	-1.275	-1.19817	-3.22929	-1.58702	-1.05912	-4.56839	-2.14847	-1.7995	-4.56839	-2.21373	-1.97398	-1.90082	-2.83879	-1.32307	-2.30084	-1.92491	-2.11287	92
CDC20	PROTEIN_CODING	4	-1.45904	-1.54401	-0.682346	-2.44373	-1.765	-3.46769	-1.78475	-3.05013	-3.46769	-1.11318	-2.41744	-1.22847	-2.76752	-2.10437	-2.23058	-1.99145	-2.11101	93
CYB5R4	PROTEIN_CODING	4	-2.24297	0.438116	-1.43766	-5.77544	-4.23033	0.419776	0.249505	-0.85795	-5.77544	-0.499774	-0.304223	-1.08084	-0.0628897	-5.00289	-2.01784	-2.19315	-2.10549	94
DDX18	PROTEIN_CODING	4	-2.04333	-1.65394	-2.01003	-1.8697	-1.43812	-4.00921	-1.59785	-1.2328	-4.00921	-1.83198	-1.41533	-1.90243	-2.27996	-1.65391	-2.49689	-1.70567	-2.10128	95
VPS25	PROTEIN_CODING	4	-2.07664	-3.12861	-4.04644	0.550223	0.823529	-4.2624	-3.30182	-4.80427	-4.80427	-3.58752	-4.05305	-3.08389	-4.12283	0.686876	-1.8385	-2.36345	-2.10098	96
USO1	PROTEIN_CODING	4	-1.32099	-0.960173	-0.688081	0.280988	-0.0221677	-6.47029	-3.54499	-4.90993	-6.47029	-0.824127	-4.22746	-0.989747	-4.97507	0.12941	-2.60448	-1.5902	-2.09734	97
CYB5B	PROTEIN_CODING	4	-1.30085	0.90076	-1.12586	-1.04761	-2.55575	-5.64305	-2.07973	-1.75553	-5.64305	-0.112548	-1.91763	-0.50865	-3.15943	-1.80168	-3.16655	-1.02593	-2.09624	98
EIF6	PROTEIN_CODING	4	-1.04319	-0.849583	-0.526587	-0.640938	-2.62553	-4.74932	-1.6963	-3.93888	-4.74932	-0.688085	-2.81759	-0.806454	-3.4615	-1.63323	-2.80601	-1.38221	-2.09411	99
POLE2	PROTEIN_CODING	4	-2.79314	-0.789254	-3.06389	-0.714424	-0.270914	-4.44841	-2.24276	-2.52267	-4.44841	-1.92657	-2.38271	-2.21543	-3.07128	-0.492669	-2.50416	-1.67457	-2.08936	100
CDC7	PROTEIN_CODING	4	-0.807511	-2.93229	-2.22465	-2.17614	-0.851667	-3.08655	-2.45564	-3.57613	-3.57613	-2.57847	-3.01589	-1.98815	-3.03944	-1.5139	-1.58191	-2.59016	-2.08604	101
SON	PROTEIN_CODING	4	-0.956788	-0.599337	-1.27809	-3.60416	-4.20547	-0.971507	-0.842805	-2.70505	-4.20547	-0.938711	-1.77393	-0.944737	-1.50645	-3.90482	-2.04459	-2.1056	-2.07509	102
MAU2	PROTEIN_CODING	4	-2.26762	-1.93228	-0.219918	-4.79958	-1.79456	-0.717257	-2.08587	-1.46869	-4.79958	-1.0761	-1.77728	-1.47327	-1.42394	-3.29707	-1.59315	-2.55098	-2.07206	103
EIF2B4	PROTEIN_CODING	4	-2.34782	0.29678	-0.87415	-3.03608	-1.53355	-3.44828	-0.584444	-2.96004	-3.44828	-0.288685	-1.77224	-0.975064	-2.33092	-2.28482	-2.44322	-1.699	-2.07111	104
PIKFYVE	PROTEIN_CODING	4	0.0738538	-1.47359	-1.8577	-3.25527	-1.90034	-2.2631	-3.1365	-3.64074	-3.64074	-1.66564	-3.38862	-1.08581	-3.01345	-2.5778	-1.3632	-2.76984	-2.06652	105
BCL2L1	PROTEIN_CODING	4	-1.01455	0.861309	0.515007	0.190154	-1.9629	-5.73126	-3.5266	-5.5806	-5.73126	0.688158	-4.5536	0.120588	-4.94615	-0.886372	-2.90291	-1.2251	-2.064	106
GNL3	PROTEIN_CODING	4	-1.50365	-0.499251	-2.57145	-2.97696	0.3594	-3.95347	-2.46783	-3.03001	-3.95347	-1.53535	-2.74892	-1.52478	-3.15043	-1.30878	-1.69924	-2.42041	-2.05982	107
MSTO1	PROTEIN_CODING	4	-0.594509	-2.23257	-2.43567	-4.31417	-1.04387	-1.11405	-2.13693	-3.74879	-4.31417	-2.33412	-2.94286	-1.75425	-2.33326	-2.67902	-0.917477	-3.19705	-2.05726	108
NHEJ1	PROTEIN_CODING	4	0.361505	-2.40723	-5.15476	-7.07752	-2.47471	0.882137	-0.391506	-0.0104827	-7.07752	-3.78099	-0.200994	-2.40016	0.160049	-4.77612	-0.410357	-3.6865	-2.04843	109
RPS17	PROTEIN_CODING	4	-1.0753	-1.50077	-0.814032	0.118289	-0.0159655	-6.51401	-2.2052	-5.02912	-6.51401	-1.1574	-3.61716	-1.13003	-4.58278	0.0511618	-2.53509	-1.55209	-2.04359	110
FDX1L	PROTEIN_CODING	4	-1.07655	1.68704	-0.250747	-3.83088	-3.36216	-3.12112	-0.894496	-2.26196	-3.83088	0.718145	-1.57823	0.119913	-2.09253	-3.59652	-2.51994	-1.56366	-2.0418	111
ETAA1	PROTEIN_CODING	4	-2.93484	-2.98271	-0.283494	-2.65151	-4.29266	0.553239	-1.16005	-1.39218	-4.29266	-1.6331	-1.27612	-2.06702	-0.666331	-3.47209	-2.22476	-1.85358	-2.03917	112
NEDD8	PROTEIN_CODING	5	-1.28242	-1.54618	-1.5626	-2.55349	-1.30091	-4.5062	-0.453844	-1.56461	-4.5062	-1.55439	-1.00923	-1.46373	-2.17489	-1.9272	-2.36318	-1.7057	-2.03444	113
GTF3A	PROTEIN_CODING	4	-0.260603	-0.61124	-0.258022	-1.27537	-1.41517	-4.07088	-4.79682	-4.51504	-4.79682	-0.434631	-4.65593	-0.376621	-4.46092	-1.34527	-1.91555	-2.12198	-2.01876	114
NAA20	PROTEIN_CODING	4	-1.18746	-0.973681	-3.00067	0.0667533	-2.50668	-2.58773	-3.2974	-4.47206	-4.47206	-1.98717	-3.88473	-1.7206	-3.4524	-1.21997	-2.09396	-1.93505	-2.0145	115
POLG	PROTEIN_CODING	4	0.563305	-1.28136	-3.3678	-1.43738	-0.492232	-6.15185	-2.33031	-2.0112	-6.15185	-2.32458	-2.17076	-1.36195	-3.49779	-0.964806	-2.02693	-1.97757	-2.00225	116
FANCD2	PROTEIN_CODING	4	-2.07534	-1.14582	0.35505	-6.11261	-3.41449	-0.455871	0.567018	0.322639	-6.11261	-0.395386	0.444828	-0.95537	0.144595	-4.76355	-1.9819	-2.02106	-2.00148	117
RPF2	PROTEIN_CODING	4	-2.56862	0.202762	-3.00191	-2.3077	-1.44814	-2.43282	-1.72398	-1.88764	-3.00191	-1.39957	-1.80581	-1.78925	-2.01482	-1.87792	-2.14986	-1.8377	-1.99378	118
ATP5PF	PROTEIN_CODING	4	0.950137	-1.16386	-0.27253	-5.10856	-0.278018	-4.5917	-2.09047	-2.26776	-5.10856	-0.718197	-2.17911	-0.162085	-2.98331	-2.69329	-1.30653	-2.66863	-1.98758	119
ZNF407	PROTEIN_CODING	4	-1.44263	-0.109982	-1.39341	-2.73137	-0.0430773	-4.36297	-2.53314	-2.55679	-4.36297	-0.751696	-2.54496	-0.982009	-3.15097	-1.38723	-1.94956	-2.00934	-1.97945	120
SEPT7	PROTEIN_CODING	4	1.45242	-2.75472	-3.66295	-3.55418	0.107754	-4.25168	-2.3398	-2.49659	-4.25168	-3.20884	-2.4182	-1.65508	-3.02936	-1.72322	-0.89717	-3.06041	-1.97879	121
SRSF1	PROTEIN_CODING	4	-0.766119	-2.41914	-3.57427	-2.71631	-0.360188	-2.68335	-2.35357	-2.28452	-3.57427	-2.99671	-2.31905	-2.25318	-2.44048	-1.53825	-1.26989	-2.67736	-1.97362	122
QARS	PROTEIN_CODING	4	-3.00522	0.445311	-5.49923	-1.44657	-2.10815	-1.30907	-2.18439	-0.652259	-5.49923	-2.52696	-1.41832	-2.68638	-1.3819	-1.77736	-2.14081	-1.79728	-1.96905	123
SMU1	PROTEIN_CODING	4	-1.35628	-0.314549	-2.55696	-2.21763	-2.10282	-1.95188	-1.15043	-4.34529	-4.34529	-1.43576	-2.74786	-1.40926	-2.48253	-2.16022	-1.80366	-2.13375	-1.9687	124
LARS	PROTEIN_CODING	4	-1.96148	-0.866534	-1.29621	0.438957	-2.49719	-4.4928	-1.24809	-3.15777	-4.4928	-1.08137	-2.20293	-1.37474	-2.96622	-1.02912	-2.98383	-0.948449	-1.96614	125
DCTN2	PROTEIN_CODING	4	0.167698	-3.26526	-1.38859	-1.92277	-0.242879	-3.74503	-3.0745	-4.36227	-4.36227	-2.32693	-3.71839	-1.49539	-3.72727	-1.08283	-1.2734	-2.65603	-1.96472	126
SNRPD2	PROTEIN_CODING	4	0.032672	-1.23427	-0.932929	-1.10886	-0.525785	-5.83888	-2.79768	-3.72181	-5.83888	-1.0836	-3.25975	-0.711508	-4.11946	-0.817322	-2.11066	-1.8174	-1.96403	127
PRPF4B	PROTEIN_CODING	4	-1.19102	-1.58592	-2.5132	-3.97219	-2.96211	-0.599215	-0.960606	-1.05558	-3.97219	-2.04956	-1.00809	-1.76338	-0.8718	-3.46715	-1.58411	-2.34328	-1.9637	128
SF3A2	PROTEIN_CODING	4	-0.808864	-1.27691	0.447146	-2.89503	-2.16697	-3.13034	-1.93589	-2.79473	-3.13034	-0.414883	-2.36531	-0.54621	-2.62032	-2.531	-2.03539	-1.89174	-1.96356	129
RPL37A	PROTEIN_CODING	4	-2.02781	-0.0280996	-1.73978	0.612624	-1.33265	-4.89222	-2.77531	-3.70172	-4.89222	-0.883939	-3.23851	-1.26523	-3.78975	-0.360013	-2.75089	-1.16994	-1.96042	130
GID8	PROTEIN_CODING	4	-3.53245	-1.78328	-1.40642	-3.17023	-0.856439	-1.25893	-2.09796	-0.533056	-3.53245	-1.59485	-1.31551	-2.24072	-1.29665	-2.01333	-1.88261	-2.02686	-1.95473	131
MARS2	PROTEIN_CODING	4	1.6499	-0.970414	-0.213718	-2.4733	0.0673546	-6.3219	-3.26253	-4.84807	-6.3219	-0.592066	-4.0553	0.155255	-4.81083	-1.20298	-1.53488	-2.37356	-1.95422	132
GATAD2B	PROTEIN_CODING	4	-1.49932	-0.662473	-2.38602	-2.54661	-1.40057	-2.86106	-1.20809	-2.56221	-2.86106	-1.52424	-1.88515	-1.51594	-2.21045	-1.97359	-1.92032	-1.98534	-1.95283	133
RAD1	PROTEIN_CODING	4	-2.14158	-2.43777	-2.39219	-0.3829	-0.78525	-3.80357	-1.79723	-2.53254	-3.80357	-2.41498	-2.16489	-2.32385	-2.71112	-0.584075	-2.24347	-1.65426	-1.94886	134
RFC5	PROTEIN_CODING	4	-0.0805086	-0.870433	-3.85845	-0.942239	-1.60714	-5.57129	-0.0225495	-2.23125	-5.57129	-2.36444	-1.1269	-1.60313	-2.60836	-1.27469	-2.41964	-1.47786	-1.94875	135
NDOR1	PROTEIN_CODING	4	-1.94255	0.704518	-1.27658	-2.4127	-2.3097	-3.4545	-0.28922	-2.23062	-3.4545	-0.286033	-1.25992	-0.838207	-1.99145	-2.3612	-2.56892	-1.31955	-1.94424	136
ORC1	PROTEIN_CODING	4	-3.86591	-1.57827	-1.687	-1.11903	-0.761325	-2.59483	-2.19807	-1.18063	-3.86591	-1.63264	-1.68935	-2.37706	-1.99118	-0.940176	-2.40735	-1.48034	-1.94385	137
VARS	PROTEIN_CODING	4	0.038859	-1.33978	-2.44586	-1.62373	-1.36796	-3.87538	-2.00964	-3.85134	-3.87538	-1.89282	-2.93049	-1.24893	-3.24545	-1.49585	-1.73483	-2.14901	-1.94192	138
RPL7L1	PROTEIN_CODING	4	-2.12354	-1.60748	-2.47853	-1.23971	-1.01224	-3.97794	-1.56198	-0.86751	-3.97794	-2.043	-1.21475	-2.06985	-2.13581	-1.12597	-2.37124	-1.49915	-1.9352	139
PSMD14	PROTEIN_CODING	4	-1.58084	0.357425	-0.428554	-1.82209	-1.9453	-3.53421	-1.95997	-3.39224	-3.53421	-0.0355644	-2.6761	-0.550656	-2.96214	-1.88369	-2.35345	-1.51125	-1.93235	140
GPN1	PROTEIN_CODING	4	-2.90509	-1.52071	-0.862866	-0.0937604	0.50551	-5.61745	-1.98244	-2.52028	-5.61745	-1.19179	-2.25136	-1.76289	-3.37339	0.205875	-2.67234	-1.17897	-1.92566	141
SMC4	PROTEIN_CODING	4	-1.58677	-0.455424	1.26109	-3.60414	-3.20377	-2.32106	0.188895	-2.59026	-3.60414	0.402834	-1.20068	-0.260366	-1.57414	-3.40396	-2.37053	-1.46733	-1.91893	142
NFS1	PROTEIN_CODING	4	-1.36785	0.608684	-1.91479	-1.50155	-2.96343	-2.15863	-1.2515	-4.47707	-4.47707	-0.653052	-2.86428	-0.891318	-2.62906	-2.23249	-2.1633	-1.67296	-1.91813	143
POLRMT	PROTEIN_CODING	4	-0.832221	0.614523	-2.9207	-1.81237	-1.64456	-3.92794	-0.991017	-3.26786	-3.92794	-1.15309	-2.12944	-1.04613	-2.72894	-1.72846	-2.13491	-1.6983	-1.9166	144
ERH	PROTEIN_CODING	4	-0.445793	-1.82318	-2.44264	-0.380875	-1.16168	-3.69807	-3.6933	-3.65324	-3.69807	-2.13291	-3.67327	-1.57054	-3.68154	-0.77128	-1.76852	-2.06235	-1.91543	145
FANCE	PROTEIN_CODING	5	-0.720321	-1.37019	-0.410687	-4.3917	-4.63014	-0.239034	0.0959991	-1.30094	-4.63014	-0.890437	-0.602472	-0.833731	-0.481326	-4.51092	-1.86316	-1.96154	-1.91235	146
RPL10	PROTEIN_CODING	4	-1.38982	1.50176	1.5708	-3.29105	-2.39147	-3.19787	-1.7166	-3.72612	-3.72612	1.53628	-2.72136	0.560916	-2.8802	-2.84126	-2.32639	-1.49204	-1.90922	147
EIF4A3	PROTEIN_CODING	4	-2.24254	-0.497304	-2.79235	-1.51124	-1.68192	-2.88718	-0.663763	-2.28201	-2.88718	-1.64483	-1.47289	-1.84407	-1.94432	-1.59658	-2.27055	-1.54299	-1.90677	148
ARMC7	PROTEIN_CODING	4	-1.10171	-1.46906	-1.84224	-3.19994	0.463962	-4.22675	-1.38992	-2.04623	-4.22675	-1.65565	-1.71808	-1.471	-2.5543	-1.36799	-1.6215	-2.19122	-1.90636	149
PRELID3B	PROTEIN_CODING	4	-1.5921	-2.63345	-2.38671	0.101996	-0.776183	-5.11518	-0.259332	-2.77859	-5.11518	-2.51008	-1.51896	-2.20409	-2.7177	-0.337094	-2.49449	-1.30902	-1.90175	150
EXO1	PROTEIN_CODING	4	-1.26781	-3.31054	-3.1672	-2.60004	-3.16541	-0.596276	-0.361189	-0.702311	-3.31054	-3.23887	-0.53175	-2.58185	-0.553259	-2.88273	-1.6765	-2.12355	-1.90003	151
RTEL1	PROTEIN_CODING	4	-1.0807	-2.18168	-2.68566	-2.13821	-2.30603	-1.3508	-1.77885	-2.39661	-2.68566	-2.43367	-2.08773	-1.98268	-1.84209	-2.22212	-1.57918	-2.21987	-1.89952	152
UPF2	PROTEIN_CODING	4	-0.0675447	-1.28364	-2.11195	-1.49093	-1.23134	-4.72545	-2.84726	-1.50013	-4.72545	-1.6978	-2.1737	-1.15438	-3.02428	-1.36113	-2.00811	-1.78747	-1.89779	153
PTPMT1	PROTEIN_CODING	4	-2.59846	-2.3731	-3.70734	-1.78659	-2.68847	-1.1434	-0.844068	0.619037	-3.70734	-3.04022	-0.112515	-2.89297	-0.456142	-2.23753	-2.14344	-1.64644	-1.89494	154
ORC5	PROTEIN_CODING	4	-0.859382	-1.21385	-2.32018	-1.99517	-1.66298	-2.53932	-2.75537	-2.29523	-2.75537	-1.76701	-2.5253	-1.46447	-2.52997	-1.82907	-1.68723	-2.09583	-1.89153	155
XRCC4	PROTEIN_CODING	4	-1.98085	-2.88271	-3.99658	-4.62238	-2.00836	1.12859	-0.368823	-0.455935	-4.62238	-3.43965	-0.412379	-2.95338	0.101279	-3.31537	-0.953538	-2.8248	-1.88917	156
FBXW11	PROTEIN_CODING	4	-2.26586	-2.49879	-1.38776	0.176852	-4.62996	0.535892	-3.44435	-2.96901	-4.62996	-1.94327	-3.20668	-2.0508	-1.95916	-2.22655	-2.11997	-1.6577	-1.88884	157
LSM11	PROTEIN_CODING	4	-0.214641	-1.69653	-2.51912	0.359896	-2.35838	-4.42642	-2.62743	-2.52359	-4.42642	-2.10782	-2.57551	-1.47676	-3.19248	-0.999243	-2.33315	-1.44114	-1.88715	158
CENPQ	PROTEIN_CODING	4	-1.46606	-3.59371	-1.21577	-3.46334	-1.28192	-1.21542	-0.938064	-1.99673	-3.59371	-2.40474	-1.4674	-2.09185	-1.38341	-2.37263	-1.32113	-2.44516	-1.88315	159
EIF3I	PROTEIN_CODING	4	-0.949889	-2.06401	-3.92949	-0.182319	-0.149387	-4.35299	-2.25103	-3.08006	-4.35299	-2.99675	-2.66555	-2.31446	-3.22803	-0.165853	-1.81742	-1.94821	-1.88281	160
FXN	PROTEIN_CODING	4	-3.24904	-1.69476	-1.67779	-2.99886	1.19667	-1.96959	-2.24424	-2.89782	-3.24904	-1.68628	-2.57103	-2.2072	-2.37055	-0.901092	-1.34065	-2.41872	-1.87969	161
EXOSC4	PROTEIN_CODING	4	-1.26332	0.209731	-0.385604	-2.37012	-2.40302	-2.22281	-3.4711	-2.36967	-3.4711	-0.0879364	-2.92038	-0.47973	-2.68786	-2.38657	-1.96305	-1.79281	-1.87793	162
UBE2I	PROTEIN_CODING	4	-2.68853	-2.06276	-2.44986	-0.873753	-1.34397	-3.04763	-1.21689	-0.86097	-3.04763	-2.25631	-1.03893	-2.40038	-1.7085	-1.10886	-2.36005	-1.38966	-1.87485	163
CDC73	PROTEIN_CODING	4	-0.685623	-2.14036	-1.95481	-4.98391	-0.964118	-1.59705	-0.309761	-1.58755	-4.98391	-2.04758	-0.948656	-1.59359	-1.16479	-2.97402	-1.08226	-2.66005	-1.87116	164
C7orf26	PROTEIN_CODING	4	-1.24979	-1.56843	-0.338387	-1.62592	0.270376	-3.65355	-3.51694	-4.51195	-4.51195	-0.953408	-4.01444	-1.0522	-3.89414	-0.67777	-1.54432	-2.19792	-1.87112	165
BIRC5	PROTEIN_CODING	4	-2.39876	0.275394	-1.9047	-0.963559	0.314342	-4.25893	-4.37172	-1.80608	-4.37172	-0.814652	-3.0889	-1.34269	-3.47891	-0.324609	-2.11445	-1.62237	-1.86841	166
MDN1	PROTEIN_CODING	4	2.6026	-0.600304	-1.89281	-4.64003	-3.28031	-3.3938	-2.14158	-0.314502	-4.64003	-1.24656	-1.22804	0.0364953	-1.94996	-3.96017	-1.35717	-2.37154	-1.86436	167
GFM1	PROTEIN_CODING	4	-0.378054	0.274565	-1.34445	-0.975294	-1.01064	-5.39425	-3.24044	-2.53593	-5.39425	-0.534945	-2.88819	-0.482648	-3.72354	-0.992966	-2.26098	-1.46614	-1.86356	168
RNF8	PROTEIN_CODING	5	-3.50125	-0.819203	-0.60745	-2.38167	-1.52716	-1.23917	-1.19415	-2.36208	-3.50125	-0.713326	-1.77812	-1.64263	-1.59847	-1.95442	-2.08919	-1.62437	-1.85678	169
CHAF1A	PROTEIN_CODING	4	0.535664	-2.21203	-1.24704	-3.09219	-2.28234	-1.99495	-1.06989	-4.04689	-4.04689	-1.72953	-2.55839	-0.974468	-2.37058	-2.68726	-1.24721	-2.46004	-1.85362	170
GATB	PROTEIN_CODING	4	0.481187	-3.14781	-2.49352	-2.9897	-1.97144	-4.10772	0.28693	0.390035	-4.10772	-2.82067	0.338482	-1.72005	-1.14359	-2.48057	-1.86599	-1.82396	-1.84498	171
PSMA5	PROTEIN_CODING	4	-0.148431	1.02315	-0.30482	-2.39187	0.25566	-6.44603	-3.01215	-2.3539	-6.44603	0.359167	-2.68303	0.189967	-3.93736	-1.06811	-2.11293	-1.57191	-1.84242	172
PSMB4	PROTEIN_CODING	4	-1.84038	-1.28766	-2.75178	-3.33084	0.4076	-3.42224	-0.754733	-0.925921	-3.42224	-2.01972	-0.840327	-1.95994	-1.70096	-1.46162	-1.61834	-2.06363	-1.84098	173
ZBTB8OS	PROTEIN_CODING	4	-3.49455	-2.53242	-3.90681	-1.46047	-1.13551	-2.29723	0.435119	0.699388	-3.90681	-3.21962	0.567254	-3.31126	-0.387574	-1.29799	-2.3091	-1.37094	-1.84002	174
RBBP5	PROTEIN_CODING	4	-1.83245	0.648042	1.48818	-2.40549	-1.08493	-3.66192	-3.17952	-3.01838	-3.66192	1.06811	-3.09895	0.101256	-3.28661	-1.74521	-2.1931	-1.47878	-1.83594	175
KIF23	PROTEIN_CODING	4	-2.49399	-2.14047	-3.38513	0.371187	0.379789	-4.18724	-3.06424	-1.57596	-4.18724	-2.7628	-2.3201	-2.6732	-2.94248	0.375488	-2.10048	-1.57057	-1.83553	176
TAF4	PROTEIN_CODING	4	-2.84521	0.841289	-1.0515	-5.76668	-0.549388	-0.830584	-0.656981	-1.16948	-5.76668	-0.105106	-0.91323	-1.01847	-0.885681	-3.15803	-1.40839	-2.26167	-1.83503	177
MED7	PROTEIN_CODING	4	-1.95642	-0.212638	-1.84484	-1.70262	-1.51493	-1.68111	-2.17709	-4.04753	-4.04753	-1.02874	-3.11231	-1.33797	-2.63524	-1.60878	-1.71749	-1.94789	-1.83269	178
BUD31	PROTEIN_CODING	4	-1.25242	-0.791285	-0.00736419	-1.96684	-3.09771	-2.25631	-2.47813	-1.55545	-3.09771	-0.399325	-2.01679	-0.683688	-2.09663	-2.53227	-2.20215	-1.46098	-1.83157	179
RPL27	PROTEIN_CODING	4	-1.07554	0.60152	1.74932	-2.5618	-2.01904	-5.1261	-2.3218	-0.37456	-5.1261	1.17542	-1.34818	0.425101	-2.60749	-2.29042	-2.74023	-0.91152	-1.82587	180
SCO1	PROTEIN_CODING	4	2.57609	-4.74858	-3.28854	-1.72174	-2.66415	-4.93644	-0.461384	0.0846246	-4.93644	-4.01856	-0.18838	-1.82034	-1.77107	-2.19295	-1.67483	-1.97623	-1.82553	181
EIF2S1	PROTEIN_CODING	4	-1.56014	-1.24166	-2.03667	-0.974266	-0.510632	-4.15409	-1.85957	-2.35263	-4.15409	-1.63916	-2.1061	-1.61282	-2.78876	-0.742449	-2.07495	-1.57318	-1.82406	182
SPIDR	PROTEIN_CODING	4	-2.1105	-0.536976	-0.643965	-3.30733	-3.48364	-0.610191	-1.32314	-0.337155	-3.48364	-0.590471	-0.830148	-1.09715	-0.756829	-3.39548	-2.06811	-1.57598	-1.82205	183
RPS28	PROTEIN_CODING	4	-1.88219	-1.91115	-1.57858	-1.96392	-1.23016	-3.62923	0.242592	-1.2048	-3.62923	-1.74487	-0.481104	-1.79064	-1.53048	-1.59704	-2.2472	-1.39663	-1.82191	184
PSMC5	PROTEIN_CODING	4	-0.787548	-1.92895	-2.65006	-0.857961	-1.29962	-3.59549	-2.34434	-1.82371	-3.59549	-2.2895	-2.08402	-1.78885	-2.58785	-1.07879	-1.89422	-1.74383	-1.81902	185
NRBP1	PROTEIN_CODING	4	-1.98462	-2.49156	-1.04355	-3.53776	1.09964	-2.72349	-1.83682	-2.1561	-3.53776	-1.76756	-1.99646	-1.83991	-2.2388	-1.21906	-1.20282	-2.43393	-1.81837	186
LIG1	PROTEIN_CODING	4	-1.99798	-1.05854	-0.189816	1.81139	0.664001	-6.31598	-2.50619	-6.34817	-6.34817	-0.624177	-4.42718	-1.08211	-5.05678	1.2377	-2.54999	-1.07999	-1.81499	187
MAK16	PROTEIN_CODING	4	-2.50881	-1.63045	-4.41542	1.48716	-0.557771	-4.07159	-1.84029	-2.58719	-4.41542	-3.02294	-2.21374	-2.85156	-2.83302	0.464696	-2.37939	-1.24984	-1.81461	188
MEMO1	PROTEIN_CODING	4	-1.92393	0.110937	-0.430595	-2.47991	-2.27464	-1.85643	-2.20786	-2.14226	-2.47991	-0.159829	-2.17506	-0.747863	-2.06885	-2.37727	-2.01833	-1.60493	-1.81163	189
TMEM41B	PROTEIN_CODING	4	-0.388513	-0.973714	-2.40037	-2.44768	-0.0764608	-4.44655	-1.45755	-2.18938	-4.44655	-1.68704	-1.82347	-1.2542	-2.69783	-1.26207	-1.63717	-1.98606	-1.81162	190
SPOUT1	PROTEIN_CODING	4	-2.13862	-1.10482	-2.89103	-1.48546	-2.61819	-2.83081	0.318677	0.089971	-2.89103	-1.99792	0.204324	-2.04482	-0.807388	-2.05183	-2.52921	-1.09302	-1.81111	191
RUVBL2	PROTEIN_CODING	4	0.00667098	-0.588516	-2.39603	-1.51709	-0.682193	-4.12122	-2.41598	-3.52036	-4.12122	-1.49228	-2.96817	-0.992626	-3.35252	-1.09964	-1.59892	-1.99251	-1.79571	192
USPL1	PROTEIN_CODING	4	-2.43851	-1.3565	-2.60146	-2.55577	-0.766476	-2.06763	-1.90356	0.00469428	-2.60146	-1.97898	-0.949433	-2.13216	-1.32217	-1.66112	-1.75754	-1.82806	-1.7928	193
BRF1	PROTEIN_CODING	4	-0.511199	-1.05113	-1.70329	-2.44115	-0.77133	-4.02483	-1.08392	-2.17638	-4.02483	-1.37721	-1.63015	-1.08854	-2.42838	-1.60624	-1.76912	-1.81617	-1.79265	194
MCTS1	PROTEIN_CODING	4	0.157807	-1.02674	-0.184108	-2.98005	-6.81458	0.284954	-0.323631	-1.27071	-6.81458	-0.605426	-0.797171	-0.351015	-0.436463	-4.89732	-2.12394	-1.46088	-1.79241	195
RPS19	PROTEIN_CODING	4	-0.498218	-3.46258	-0.388301	-1.41287	0.0309557	-3.2941	-3.2838	-4.00813	-4.00813	-1.92544	-3.64597	-1.4497	-3.52868	-0.690958	-1.25379	-2.32809	-1.79094	196
COG2	PROTEIN_CODING	4	-0.0715197	-3.17791	-2.23352	-1.67751	-1.07378	-3.33961	-1.9852	-1.72838	-3.33961	-2.70571	-1.85679	-1.82765	-2.35107	-1.37565	-1.49497	-2.08001	-1.78749	197
POP1	PROTEIN_CODING	4	-0.631617	-1.44426	-3.95501	-2.62462	0.177417	-2.49018	-1.73975	-3.12161	-3.95501	-2.69963	-2.43068	-2.01029	-2.45051	-1.2236	-0.98146	-2.58498	-1.78322	198
INTS5	PROTEIN_CODING	4	-2.0109	-1.71337	-2.90032	-3.53859	-3.03388	-0.243019	1.80587	-0.938	-3.53859	-2.30685	0.433936	-2.2082	0.208285	-3.28623	-1.7626	-1.80383	-1.78322	199
NAPA	PROTEIN_CODING	4	-0.947172	-1.07982	-0.165368	-1.89025	-1.26668	-3.55216	-2.0177	-2.81878	-3.55216	-0.622596	-2.41824	-0.730788	-2.79622	-1.57847	-1.92201	-1.6437	-1.78285	200
BABAM2	PROTEIN_CODING	4	-3.48779	-0.460747	0.700123	-3.86546	-3.10872	0.109963	0.143805	-1.07149	-3.86546	0.119688	-0.463844	-1.0828	-0.272575	-3.48709	-2.16218	-1.40321	-1.78269	201
RPL4	PROTEIN_CODING	4	-2.13708	-0.207013	-2.77812	-0.424147	0.313422	-4.39606	-2.97117	-2.12906	-4.39606	-1.49257	-2.55011	-1.70741	-3.16543	-0.0553628	-2.07324	-1.48894	-1.78109	202
RPS19BP1	PROTEIN_CODING	4	0.432177	-3.37878	-2.52069	-3.76838	-1.20739	-2.87406	-1.42255	0.817273	-3.76838	-2.94974	-0.30264	-1.82243	-1.15978	-2.48788	-1.21643	-2.34025	-1.77834	203
CCT4	PROTEIN_CODING	4	0.191851	0.16489	-1.38968	-1.96675	-2.73432	-3.47413	-1.50794	-2.64026	-3.47413	-0.612396	-2.0741	-0.344314	-2.54078	-2.35053	-2.00553	-1.55108	-1.77831	204
VPS72	PROTEIN_CODING	4	-3.66067	-2.84119	-2.81412	-1.18163	-1.18282	-0.0220347	-2.38891	-1.19403	-3.66067	-2.82765	-1.79147	-3.10532	-1.20166	-1.18223	-1.62184	-1.93358	-1.77771	205
RPS18	PROTEIN_CODING	4	1.58456	-0.223381	0.631098	-2.28434	-1.25547	-4.48152	-4.84415	-3.9973	-4.84415	0.203859	-4.42072	0.664094	-4.44099	-1.7699	-1.38414	-2.16707	-1.7756	206
ATP6V0C	PROTEIN_CODING	4	-1.40215	-1.53394	-3.35227	-1.26788	-0.359658	-3.1915	-2.49604	-1.46992	-3.35227	-2.44311	-1.98298	-2.09612	-2.38582	-0.81377	-1.6511	-1.89799	-1.77455	207
SPC25	PROTEIN_CODING	4	-1.01813	-0.615141	-0.0561034	-0.189499	-2.09115	-4.07798	-1.80707	-4.05491	-4.07798	-0.335622	-2.93099	-0.563126	-3.31332	-1.14033	-2.39576	-1.15204	-1.7739	208
UBA2	PROTEIN_CODING	4	0.102001	-0.580757	-1.36865	-1.84128	-0.486111	-4.57176	-1.41214	-4.28683	-4.57176	-0.974705	-2.84948	-0.615803	-3.42357	-1.1637	-1.65196	-1.88849	-1.77022	209
PTPA	PROTEIN_CODING	4	-2.62651	1.01579	-2.59294	-2.50768	-2.95549	-1.69183	-0.426694	0.383666	-2.95549	-0.788575	-0.0215138	-1.40122	-0.578286	-2.73159	-2.42461	-1.10592	-1.76527	210
LSM5	PROTEIN_CODING	4	-1.61346	-0.876575	-1.01357	0.704986	-0.753346	-3.63984	-3.70959	-4.95894	-4.95894	-0.945073	-4.33426	-1.16787	-4.10279	-0.0241802	-2.00222	-1.52478	-1.7635	211
YPEL5	PROTEIN_CODING	4	-1.06446	-1.36219	-0.315372	-4.0251	-1.30322	-1.83299	-1.3049	-1.68032	-4.0251	-0.838782	-1.49261	-0.914008	-1.60607	-2.66416	-1.40022	-2.11883	-1.75953	212
MTPAP	PROTEIN_CODING	4	-0.178302	-1.88343	-3.05805	-1.16764	-0.477504	-5.48666	0.0619999	-1.59254	-5.48666	-2.47074	-0.765271	-1.70659	-2.33907	-0.822573	-2.04749	-1.46788	-1.75769	213
HSF5	PROTEIN_CODING	4	-1.60143	-1.75947	-1.10468	-2.07048	-2.25068	-1.2312	-1.9276	-1.99032	-2.25068	-1.43208	-1.95896	-1.48853	-1.71638	-2.16058	-1.69444	-1.82051	-1.75747	214
UBE2N	PROTEIN_CODING	4	1.45054	1.35026	1.66907	-0.989636	-1.43622	-6.48047	-4.72518	-4.46181	-6.48047	1.50967	-4.5935	1.48996	-5.22249	-1.21293	-2.15538	-1.35782	-1.7566	215
RNF113A	PROTEIN_CODING	4	-1.39722	2.01726	-0.679957	-2.47714	-1.36936	-3.99713	-1.58376	-2.32853	-3.99713	0.668649	-1.95614	-0.0199738	-2.63647	-1.92325	-2.25457	-1.25488	-1.75472	216
MRPL4	PROTEIN_CODING	4	-1.52737	-0.89944	-1.57015	-0.288056	-1.12516	-3.60293	-1.48536	-4.01438	-4.01438	-1.2348	-2.74987	-1.33232	-3.03423	-0.706606	-2.08515	-1.42424	-1.7547	217
NIFK	PROTEIN_CODING	4	-2.21867	-0.483691	-1.39749	-1.72384	-1.676	-2.51821	-1.26801	-1.62787	-2.51821	-0.94059	-1.44794	-1.36662	-1.8047	-1.69992	-2.13763	-1.37079	-1.75421	218
SF3B6	PROTEIN_CODING	4	-1.61763	-1.24173	-3.28065	-1.08659	-0.485274	-3.65007	-1.489	-1.35474	-3.65007	-2.26119	-1.42187	-2.04667	-2.1646	-0.785934	-1.91766	-1.58988	-1.75377	219
INTS13	PROTEIN_CODING	4	0.44688	-2.99249	0.23279	-3.05134	-1.43736	-3.49133	-1.66003	-1.55131	-3.49133	-1.37985	-1.60567	-0.770938	-2.23422	-2.24435	-1.49393	-2.01229	-1.75311	220
DNPH1	PROTEIN_CODING	4	-3.51207	-0.935605	1.22223	-2.69196	-5.2123	0.16835	0.00439726	1.17404	-5.2123	0.143311	0.58922	-1.07515	0.44893	-3.95213	-2.85201	-0.653143	-1.75258	221
UBA5	PROTEIN_CODING	4	0.820273	1.83222	-0.12087	-5.14099	-3.42599	-0.796788	-2.51518	-3.13928	-5.14099	0.855676	-2.82723	0.843875	-2.15041	-4.28349	-1.13417	-2.37085	-1.75251	222
MIS18A	PROTEIN_CODING	4	-0.560477	0.498445	-1.71253	-1.37478	-1.5481	-3.51321	-3.87474	-1.93316	-3.87474	-0.607041	-2.90395	-0.591519	-3.10704	-1.46144	-1.87393	-1.62859	-1.75126	223
SF3B4	PROTEIN_CODING	4	-1.50782	-1.30822	1.05272	-2.85964	-1.72359	-2.54437	-0.848986	-2.61474	-2.85964	-0.12775	-1.73186	-0.587773	-2.0027	-2.29161	-1.92526	-1.57308	-1.74917	224
MED18	PROTEIN_CODING	4	-1.81885	-1.73407	-1.3255	-3.05329	-1.0174	-1.08924	-2.20367	-1.76467	-3.05329	-1.52978	-1.98417	-1.62614	-1.68586	-2.03534	-1.3085	-2.18908	-1.74879	225
PAXIP1	PROTEIN_CODING	4	-3.33237	-1.01754	-0.0847293	-4.82056	-0.976524	-0.506501	0.0976328	-0.6616	-4.82056	-0.551134	-0.281983	-1.47821	-0.356823	-2.89854	-1.60513	-1.88456	-1.74484	226
CDS2	PROTEIN_CODING	4	-1.3131	-0.783824	-0.835665	-0.749289	-0.380248	-5.07242	-2.27768	-2.00732	-5.07242	-0.809745	-2.1425	-0.977529	-3.11914	-0.564768	-2.25525	-1.23385	-1.74455	227
SMARCAL1	PROTEIN_CODING	4	-1.79477	-0.802219	0.180291	-4.80269	-1.55461	-1.39994	-0.50512	-0.647533	-4.80269	-0.310964	-0.576326	-0.805566	-0.850864	-3.17865	-1.58311	-1.89666	-1.73988	228
DAZAP1	PROTEIN_CODING	4	-1.94789	-1.6725	-0.65043	-3.97165	-1.88822	-0.426804	-0.490691	-1.56682	-3.97165	-1.16146	-1.02876	-1.42361	-0.828106	-2.92993	-1.42097	-2.05396	-1.73746	229
ZRSR2	PROTEIN_CODING	4	2.30991	-0.810749	0.741775	-5.63676	-3.64067	-1.31991	-1.54882	-2.64199	-5.63676	-0.0344869	-2.0954	0.74698	-1.83691	-4.63871	-0.883556	-2.58888	-1.73622	230
EIF4G2	PROTEIN_CODING	4	-0.691047	-2.64234	-3.33647	-2.98146	0.121635	-2.37194	-0.585117	-2.39844	-3.33647	-2.98941	-1.49178	-2.22329	-1.78517	-1.42991	-0.980452	-2.48755	-1.734	231
RBM17	PROTEIN_CODING	4	2.06127	-0.81406	-0.906811	-2.51583	-1.58936	-4.57692	-2.19873	-3.63248	-4.57692	-0.860435	-2.9156	0.113466	-3.46938	-2.0526	-1.36834	-2.09729	-1.73281	232
HJURP	PROTEIN_CODING	4	-1.65157	-1.86512	-2.6394	-0.227246	-1.2592	-3.09954	-1.28674	-2.51818	-3.09954	-2.25226	-1.90246	-2.05203	-2.30149	-0.743225	-2.00344	-1.46065	-1.73205	233
POLR3K	PROTEIN_CODING	4	0.435894	2.3104	1.48805	-3.17972	-3.65923	-4.26669	-1.23338	-1.94356	-4.26669	1.89922	-1.58847	1.41145	-2.48121	-3.41948	-2.49668	-0.956323	-1.7265	234
MRPL50	PROTEIN_CODING	4	0.491862	-0.408795	0.313023	-0.740935	-2.45267	-4.36223	-2.64848	-3.83181	-4.36223	-0.047886	-3.24015	0.13203	-3.61417	-1.5968	-2.10768	-1.34299	-1.72533	235
MRPL51	PROTEIN_CODING	4	0.00870659	-0.0551059	-0.854119	-1.97722	-0.451488	-5.46906	-1.62571	-2.37152	-5.46906	-0.454613	-1.99862	-0.300173	-3.15543	-1.21435	-1.97062	-1.47682	-1.72372	236
SCFD1	PROTEIN_CODING	4	-1.3919	-0.14287	-1.77873	-0.32844	-1.29116	-2.73347	-3.3388	-3.92567	-3.92567	-0.9608	-3.63223	-1.1045	-3.33264	-0.809801	-1.80551	-1.64049	-1.723	237
HEATR1	PROTEIN_CODING	4	-2.09611	-3.60132	-3.03825	-2.81883	0.223098	-1.66862	0.0203226	-1.33099	-3.60132	-3.31979	-0.655335	-2.91189	-0.993095	-1.29787	-1.18054	-2.26465	-1.7226	238
PGS1	PROTEIN_CODING	4	-1.12721	-0.121522	-2.41912	0.120866	-1.16287	-4.86088	-1.81642	-2.21582	-4.86088	-1.27032	-2.01612	-1.22262	-2.96437	-0.521003	-2.38365	-1.05519	-1.71942	239
GMNN	PROTEIN_CODING	4	0.655148	-4.07921	-1.78869	-1.2367	-3.5967	-2.1575	-1.51649	-0.547924	-4.07921	-2.93395	-1.03221	-1.73758	-1.4073	-2.4167	-1.69968	-1.73429	-1.71698	240
SNAPC2	PROTEIN_CODING	4	0.866746	0.571846	-1.9766	-2.20932	-1.40407	-3.68972	-3.355	-2.91557	-3.68972	-0.702375	-3.13529	-0.179334	-3.3201	-1.80669	-1.40901	-2.01566	-1.71234	241
RPL23	PROTEIN_CODING	4	0.402038	-2.17383	-3.13544	0.0536747	-0.0370903	-4.05643	-4.10808	-3.85214	-4.10808	-2.65464	-3.98011	-1.63575	-4.00555	0.00829221	-1.23049	-2.19369	-1.71209	242
SRP19	PROTEIN_CODING	4	-1.30943	-1.25349	-1.35393	-0.865047	-2.41655	-3.25094	-0.12779	-2.12303	-3.25094	-1.30371	-1.12541	-1.30562	-1.83392	-1.6408	-2.32564	-1.09806	-1.71185	243
UBC	PROTEIN_CODING	4	-2.82942	-1.33184	-1.40501	-0.0733628	-2.1831	-2.11224	-1.25429	-2.11874	-2.82942	-1.36842	-1.68652	-1.85542	-1.82842	-1.12823	-2.37492	-1.04277	-1.70884	244
TRMT112	PROTEIN_CODING	4	0.298516	-1.48652	-2.30708	-3.4657	-2.10807	-1.2592	-1.52371	-2.10003	-3.4657	-1.8968	-1.81187	-1.16503	-1.62764	-2.78689	-1.02292	-2.39146	-1.70719	245
HMGCS1	PROTEIN_CODING	4	-1.48079	3.56476	-2.40653	-3.6084	-0.0545762	-3.87078	-0.956294	-2.64445	-3.87078	0.579117	-1.80037	-0.107517	-2.49051	-1.83149	-1.80205	-1.60989	-1.70597	246
TBCB	PROTEIN_CODING	4	-0.643178	0.129262	-1.74992	-2.04495	-0.923479	-2.47817	-2.7726	-3.89134	-3.89134	-0.810331	-3.33197	-0.754613	-3.04737	-1.48421	-1.34827	-2.06242	-1.70535	247
POLQ	PROTEIN_CODING	4	-0.82474	-4.43975	0.214832	-2.45287	-1.50048	-1.17038	-2.5673	-1.76771	-4.43975	-2.11246	-2.1675	-1.68322	-1.83513	-1.97667	-1.1652	-2.24428	-1.70474	248
ARFRP1	PROTEIN_CODING	4	-2.07273	-0.765912	-2.21455	-2.36529	-0.42526	-2.01936	-1.73121	-1.96413	-2.36529	-1.49023	-1.84767	-1.6844	-1.9049	-1.39528	-1.50578	-1.90107	-1.70342	249
FAAP20	PROTEIN_CODING	4	-1.675	-3.0893	-2.07025	-1.19429	-2.48944	-1.44556	-0.95599	-0.702978	-3.0893	-2.57978	-0.829484	-2.27819	-1.03484	-1.84187	-1.87	-1.53452	-1.70226	250
UBA52	PROTEIN_CODING	4	1.24428	-1.20584	-0.302022	-2.19332	-1.47396	-4.34655	-2.94698	-2.41355	-4.34655	-0.753929	-2.68026	-0.0878591	-3.23569	-1.83364	-1.52541	-1.87584	-1.70062	251
BRIX1	PROTEIN_CODING	4	-0.0214439	-1.98403	-0.930323	-0.369431	-1.07883	-4.12388	-2.66069	-3.61742	-4.12388	-1.45718	-3.13906	-0.9786	-3.46733	-0.724133	-1.74139	-1.65522	-1.6983	252
CIAO1	PROTEIN_CODING	4	-0.468374	0.439823	-0.587936	-1.16459	-1.96036	-5.41616	-0.786098	-1.40433	-5.41616	-0.0740564	-1.09522	-0.205496	-2.53553	-1.56248	-2.61497	-0.777955	-1.69646	253
CPSF1	PROTEIN_CODING	4	-3.1247	0.164397	-2.47379	-0.239726	-1.11084	-2.70292	-1.67026	-2.0089	-3.1247	-1.1547	-1.83958	-1.81137	-2.12736	-0.675284	-2.31282	-1.078	-1.69541	254
TSEN2	PROTEIN_CODING	4	-2.28961	0.335343	1.09639	-3.29125	-2.02687	-1.87084	-1.25598	-1.55947	-3.29125	0.715868	-1.40773	-0.28596	-1.5621	-2.65906	-2.06244	-1.3277	-1.69507	255
DDX23	PROTEIN_CODING	4	-1.8709	0.275345	1.68198	-2.41146	-3.31214	-2.33943	-1.80882	-0.539319	-3.31214	0.978662	-1.17407	0.0288091	-1.56253	-2.8618	-2.50749	-0.868956	-1.68822	256
MRPS35	PROTEIN_CODING	4	1.9623	-0.223102	-1.71483	-0.794185	-1.82595	-5.83201	-2.80072	-2.51624	-5.83201	-0.968968	-2.65848	0.00812263	-3.71632	-1.31007	-1.89855	-1.47388	-1.68622	257
PELP1	PROTEIN_CODING	4	-1.5855	-1.00808	-2.23688	-1.05467	-2.09074	-3.06222	-0.395842	-0.985438	-3.06222	-1.62248	-0.69064	-1.61015	-1.48117	-1.5727	-2.24615	-1.1226	-1.68437	258
IMP3	PROTEIN_CODING	4	-1.28927	0.432768	-2.09425	-2.46836	-1.56964	-2.24791	-1.49253	-1.90299	-2.46836	-0.830743	-1.69776	-0.983586	-1.88114	-2.019	-1.70227	-1.66562	-1.68395	259
EIF2S3	PROTEIN_CODING	4	-1.94051	0.73227	-0.60143	-2.29223	0.642473	-2.8495	-3.72445	-3.72303	-3.72445	0.0654198	-3.72374	-0.603223	-3.43232	-0.824877	-1.38251	-1.98352	-1.68301	260
TAF6L	PROTEIN_CODING	4	-3.10392	-3.30435	1.01747	-1.66713	0.599013	-2.48986	-2.49364	-2.0471	-3.30435	-1.14344	-2.27037	-1.79693	-2.34353	-0.534057	-1.66492	-1.69364	-1.67928	261
ACTR2	PROTEIN_CODING	4	-2.10907	-1.81751	-1.17234	-1.58483	0.122177	-2.48675	-2.79643	-2.21389	-2.79643	-1.49493	-2.50516	-1.69964	-2.49902	-0.731325	-1.49122	-1.86164	-1.67643	262
GTF3C3	PROTEIN_CODING	4	-2.82691	-3.77425	-0.734225	-3.61042	0.0425788	-1.31615	-0.300369	0.122419	-3.77425	-2.25424	-0.0889753	-2.44513	-0.498034	-1.78392	-1.36683	-1.98455	-1.67569	263
LIN9	PROTEIN_CODING	4	-1.24752	0.333746	-0.979995	-2.87471	-1.63669	-2.19166	-2.11696	-1.42217	-2.87471	-0.323124	-1.76957	-0.631256	-1.91026	-2.2557	-1.69196	-1.6558	-1.67388	264
ATP6V1D	PROTEIN_CODING	4	-1.93548	-2.89796	-1.60445	-2.10749	-1.06952	-1.18045	-0.973112	-2.02383	-2.89796	-2.25121	-1.49847	-2.14596	-1.39246	-1.5885	-1.39515	-1.95239	-1.67377	265
PRDX1	PROTEIN_CODING	4	-5.30914	-0.833068	0.0569681	-1.63122	-1.1877	-0.361497	0.0490016	-2.37476	-5.30914	-0.38805	-1.16288	-2.02841	-0.895752	-1.40946	-2.28611	-1.06071	-1.67341	266
CDK11B	PROTEIN_CODING	4	-1.52621	-1.41731	-1.63196	-1.48951	-1.19879	-2.35859	-2.43503	-1.39678	-2.43503	-1.52464	-1.91591	-1.52516	-2.06347	-1.34415	-1.69453	-1.64335	-1.66894	267
GNL2	PROTEIN_CODING	4	-0.583285	-0.626368	1.23439	-1.74563	-1.79873	-2.75224	-4.16749	-2.67765	-4.16749	0.30401	-3.42257	0.00824509	-3.19913	-1.77218	-1.71142	-1.6214	-1.66641	268
DDX56	PROTEIN_CODING	4	0.353257	-0.0303618	0.0257641	-1.89709	-2.97012	-2.90011	-1.9562	-3.15712	-3.15712	-0.00229885	-2.55666	0.11622	-2.67115	-2.4336	-1.83899	-1.48535	-1.66217	269
CMPK1	PROTEIN_CODING	4	-0.718635	-1.11104	-2.05815	-2.32843	-2.1591	-1.56757	-1.26703	-1.9615	-2.32843	-1.5846	-1.61426	-1.29594	-1.5987	-2.24377	-1.48177	-1.84243	-1.6621	270
SNRPA1	PROTEIN_CODING	4	-1.72338	2.34201	-2.61207	0.200134	-0.960681	-3.62695	-5.09877	-2.34381	-5.09877	-0.135028	-3.72129	-0.66448	-3.68984	-0.380274	-2.10367	-1.21873	-1.6612	271
WDR73	PROTEIN_CODING	4	1.1226	0.212937	-0.390538	-5.82644	-0.938026	-1.53538	-2.02705	-3.37316	-5.82644	-0.0888004	-2.70011	0.314998	-2.31187	-3.38223	-0.450271	-2.87178	-1.66103	272
DAD1	PROTEIN_CODING	4	-3.48379	-1.72483	-2.85864	-0.181299	1.35708	-3.82736	-1.9242	-1.13008	-3.82736	-2.29173	-1.52714	-2.68909	-2.29388	0.587888	-1.98469	-1.33339	-1.65904	273
KANSL1	PROTEIN_CODING	4	-0.202573	-4.2134	-3.26187	-2.07459	-2.55369	-1.37084	-0.978494	0.9666	-4.2134	-3.73764	-0.00594705	-2.55928	-0.460912	-2.31414	-1.3757	-1.93939	-1.65755	274
RSL24D1	PROTEIN_CODING	4	-1.62893	0.306062	-2.71044	-1.72067	-1.45589	-1.81156	-2.73329	-1.49005	-2.73329	-1.20219	-2.11167	-1.34444	-2.01164	-1.58828	-1.63213	-1.67818	-1.65515	275
DLD	PROTEIN_CODING	4	1.42696	-0.938761	-0.184811	-3.93077	-1.46022	-6.957	1.64332	1.49328	-6.957	-0.561786	1.5683	0.101128	-1.27346	-2.69549	-2.33009	-0.974751	-1.65242	276
EIF2B3	PROTEIN_CODING	4	-0.584635	0.369905	-0.378969	-0.282052	0.117277	-4.90483	-4.41611	-4.06307	-4.90483	-0.00453202	-4.23959	-0.1979	-4.46134	-0.0823875	-1.79073	-1.50873	-1.64973	277
YRDC	PROTEIN_CODING	4	-0.594748	-2.16783	-3.72814	-2.72063	-1.52009	-0.222634	-1.65935	-2.09073	-3.72814	-2.94799	-1.87504	-2.16357	-1.32424	-2.12036	-0.779156	-2.51455	-1.64685	278
FAM96B	PROTEIN_CODING	4	-3.48782	-2.23126	-0.294572	-1.54794	-0.804019	-1.74848	-1.87715	-0.181176	-3.48782	-1.26292	-1.02916	-2.00455	-1.26894	-1.17598	-2.01344	-1.28001	-1.64672	279
TAF1C	PROTEIN_CODING	4	-1.10304	-1.3375	-0.328566	-0.888973	-0.980024	-3.93745	-2.12861	-2.13185	-3.93745	-0.833032	-2.13023	-0.923034	-2.73264	-0.934498	-2.00684	-1.28408	-1.64546	280
AURKA	PROTEIN_CODING	4	-0.647371	-0.229568	-1.99568	-1.41397	-2.33318	-3.34334	0.1843	-2.22615	-3.34334	-1.11262	-1.02093	-0.95754	-1.79507	-1.87358	-2.10797	-1.18251	-1.64524	281
LIG4	PROTEIN_CODING	4	-1.15706	-1.72307	-2.20118	-4.7638	-1.63722	0.269697	-0.413331	-0.80122	-4.7638	-1.96212	-0.607276	-1.69377	-0.314951	-3.20051	-0.841527	-2.4444	-1.64296	282
CKAP5	PROTEIN_CODING	4	-1.20541	-1.59964	-2.48247	0.0095205	-1.04213	-3.43707	-2.53218	-1.69986	-3.43707	-2.04106	-2.11602	-1.76251	-2.55637	-0.516307	-1.89487	-1.38252	-1.63869	283
IPO13	PROTEIN_CODING	4	1.13371	-0.383046	-0.82683	-2.36251	-0.783909	-5.09217	-1.03461	-3.17368	-5.09217	-0.604938	-2.10415	-0.0253873	-3.10016	-1.57321	-1.58079	-1.69053	-1.63566	284
ZNF207	PROTEIN_CODING	4	1.92775	1.8271	0.76708	-3.19325	-3.22589	-3.72677	-2.76924	-2.9801	-3.72677	1.29709	-2.87467	1.50731	-3.1587	-3.20957	-1.67497	-1.59028	-1.63262	285
POT1	PROTEIN_CODING	4	-0.896982	0.111459	-1.56552	-1.20436	-1.60431	-1.91681	-2.51953	-4.35641	-4.35641	-0.727031	-3.43797	-0.783681	-2.93092	-1.40434	-1.4727	-1.78979	-1.63124	286
CHEK1	PROTEIN_CODING	4	-0.974044	-0.39385	1.2799	-1.61078	-1.91253	-3.45403	-1.73162	-2.82365	-3.45403	0.443026	-2.27763	-0.0293305	-2.66977	-1.76166	-2.11354	-1.14846	-1.631	287
CENPW	PROTEIN_CODING	4	-0.977288	-2.67872	-4.17521	-0.887726	-0.481165	-2.40141	-1.38691	-1.80653	-4.17521	-3.42697	-1.59672	-2.61041	-1.86495	-0.684446	-1.28662	-1.97047	-1.62855	288
DDX52	PROTEIN_CODING	4	0.124223	0.269215	-1.75353	-1.90761	-2.20285	-2.73269	-1.96647	-2.64451	-2.73269	-0.742157	-2.30549	-0.453363	-2.44789	-2.05523	-1.60377	-1.65175	-1.62776	289
POLD2	PROTEIN_CODING	4	-0.510527	-0.50534	-2.19009	-0.0952197	-0.149107	-4.1916	-3.0062	-3.90569	-4.1916	-1.34772	-3.45595	-1.06865	-3.70116	-0.122163	-1.61708	-1.63296	-1.62502	290
FARS2	PROTEIN_CODING	4	0.881608	-1.01359	-0.0254378	-2.95383	-2.4899	-4.29522	0.941191	-1.67924	-4.29522	-0.519512	-0.369024	-0.0524722	-1.67776	-2.72187	-1.96784	-1.28079	-1.62431	291
NUP43	PROTEIN_CODING	4	-2.35959	-1.87981	-2.62781	-1.92962	-0.531205	-3.14265	0.544621	0.40351	-3.14265	-2.25381	0.474065	-2.28907	-0.731508	-1.23041	-2.01115	-1.23645	-1.6238	292
WDR38	PROTEIN_CODING	4	-2.47444	-1.18851	-0.61763	-1.60771	-1.46841	-1.48078	-1.37724	-2.238	-2.47444	-0.90307	-1.80762	-1.42686	-1.69868	-1.53806	-1.80788	-1.43947	-1.62367	293
HIRA	PROTEIN_CODING	4	-0.874105	1.06597	0.293257	-4.98272	-2.2174	-1.20679	-0.691492	-1.57356	-4.98272	0.679611	-1.13253	0.161706	-1.15728	-3.60006	-1.43277	-1.81188	-1.62232	294
POLR3D	PROTEIN_CODING	4	-1.78578	-0.218852	-2.44537	-1.21668	-1.0715	-3.04155	-0.75441	-1.81585	-3.04155	-1.33211	-1.28513	-1.48333	-1.8706	-1.14409	-1.96628	-1.27797	-1.62212	295
H2AFX	PROTEIN_CODING	4	-0.355103	-3.14226	-0.34632	-1.06254	-0.183895	-4.06507	-1.92776	-2.71149	-4.06507	-1.74429	-2.31962	-1.28123	-2.90144	-0.623215	-1.53469	-1.70882	-1.62175	296
GMPPB	PROTEIN_CODING	4	-1.53821	-1.40961	-1.51214	-1.60127	0.446789	-4.44849	-0.860237	-1.37981	-4.44849	-1.46088	-1.12002	-1.48666	-2.22951	-0.577238	-1.84664	-1.39406	-1.62035	297
CD3EAP	PROTEIN_CODING	4	1.16079	-3.31498	-2.43338	-2.907	-0.637818	-2.83167	-2.6256	-0.638752	-3.31498	-2.87418	-1.63217	-1.52919	-2.03201	-1.77241	-0.769566	-2.47112	-1.62034	298
GPN2	PROTEIN_CODING	4	-2.7241	-2.06863	-4.20691	-0.257668	-0.268782	-1.46489	-1.01446	-2.70037	-4.20691	-3.13777	-1.85742	-2.99988	-1.72657	-0.263225	-1.48592	-1.75095	-1.61844	299
HSD17B10	PROTEIN_CODING	4	0.0614803	-0.505857	-1.67782	-2.37928	-2.04327	-3.24829	-2.36357	0.348875	-3.24829	-1.09184	-1.00735	-0.707398	-1.75433	-2.21128	-1.74336	-1.49282	-1.61809	300
NDUFA2	PROTEIN_CODING	4	-0.286946	-0.426388	0.674757	-0.145179	0.178608	-7.83125	-0.954859	-2.53675	-7.83125	0.124184	-1.74581	-0.0128592	-3.77429	0.0167147	-2.64653	-0.588934	-1.61773	301
KRTAP9-4	PROTEIN_CODING	5	-2.95477	-0.660776	-3.09705	0.48463	-1.50653	-1.76583	-1.08088	-3.05856	-3.09705	-1.87891	-2.06972	-2.23753	-1.96842	-0.510949	-2.07571	-1.15467	-1.61519	302
MED8	PROTEIN_CODING	4	-1.0997	-0.39691	-1.66725	-1.34418	-1.54616	-2.85276	-2.05454	-1.5735	-2.85276	-1.03208	-1.81402	-1.05462	-2.16027	-1.44517	-1.83287	-1.39676	-1.61482	303
WTAP	PROTEIN_CODING	4	1.30281	-2.59532	-1.75816	-2.401	-2.02248	-2.45055	-1.79697	-2.07696	-2.59532	-2.17674	-1.93696	-1.01689	-2.10816	-2.21174	-1.05674	-2.17157	-1.61415	304
TOP3A	PROTEIN_CODING	4	-0.837025	-0.449573	-1.46387	-2.73326	-1.51772	-2.45131	-0.539922	-1.83475	-2.73326	-0.95672	-1.18734	-0.916822	-1.60866	-2.12549	-1.60202	-1.62577	-1.6139	305
SAE1	PROTEIN_CODING	4	-1.40724	0.421948	-1.88011	-1.43828	-0.852315	-3.26218	-0.723134	-3.2395	-3.26218	-0.729082	-1.98132	-0.955134	-2.40827	-1.1453	-1.84058	-1.38289	-1.61174	306
RTN4IP1	PROTEIN_CODING	4	-0.09023	-1.73146	-1.75038	-2.50312	-0.500106	-3.99784	-0.168099	-1.50186	-3.99784	-1.74092	-0.83498	-1.19069	-1.88927	-1.50161	-1.52939	-1.69301	-1.6112	307
ANAPC11	PROTEIN_CODING	4	-0.0215266	0.068632	0.713432	-2.25357	-0.0235854	-4.0849	-3.34244	-4.00657	-4.0849	0.391032	-3.6745	0.253512	-3.8113	-1.13858	-1.37667	-1.84568	-1.61118	308
ATP5F1D	PROTEIN_CODING	4	0.386279	-1.77932	-1.08874	-2.81483	-1.83193	-3.02674	-0.927887	-0.962018	-3.02674	-1.43403	-0.944952	-0.827261	-1.63888	-2.32338	-1.4908	-1.73127	-1.61103	309
CCNA2	PROTEIN_CODING	4	-1.92045	-1.52471	-1.18715	-0.347775	0.599269	-3.30367	-2.79686	-3.8353	-3.8353	-1.35593	-3.31608	-1.5441	-3.31194	0.125747	-1.54162	-1.67326	-1.60744	310
RFC4	PROTEIN_CODING	4	-0.389378	-1.72063	-1.48769	-2.34743	-2.50169	-1.33463	-0.201034	-2.65738	-2.65738	-1.60416	-1.42921	-1.19923	-1.39768	-2.42456	-1.40857	-1.7936	-1.60108	311
DONSON	PROTEIN_CODING	4	-1.56612	-0.195199	-2.27457	-3.17029	-0.638161	-2.10832	-0.749046	-1.01118	-3.17029	-1.23488	-0.880112	-1.3453	-1.28951	-1.90422	-1.43753	-1.76176	-1.59965	312
MCM3AP	PROTEIN_CODING	4	-1.73271	-1.07403	-0.46897	-1.59322	-3.35611	-0.564971	-1.6153	-1.54323	-3.35611	-0.771499	-1.57926	-1.0919	-1.24116	-2.47466	-1.88459	-1.31466	-1.59963	313
THOC1	PROTEIN_CODING	4	1.64876	0.760122	0.0739034	-4.33563	-3.24633	-2.65931	-1.31987	-1.48561	-4.33563	0.417013	-1.40274	0.827596	-1.8216	-3.79098	-1.41896	-1.77379	-1.59637	314
RPL24	PROTEIN_CODING	4	-0.0121251	-0.922072	-0.771204	-1.80376	-2.38374	-2.29339	-1.83643	-2.5531	-2.5531	-0.846638	-2.19476	-0.568467	-2.22764	-2.09375	-1.56309	-1.61505	-1.58907	315
CENPN	PROTEIN_CODING	4	0.0668983	-1.57318	-3.99284	-1.15606	-0.296374	-2.84864	-1.62699	-3.40624	-3.99284	-2.78301	-2.51661	-1.83304	-2.62729	-0.726216	-1.02604	-2.15189	-1.58897	316
EXOSC5	PROTEIN_CODING	4	-0.358388	-0.449677	-2.58029	-2.04381	-1.77707	-2.70015	-1.42991	-0.848006	-2.70015	-1.51498	-1.13896	-1.12945	-1.65935	-1.91044	-1.61187	-1.56592	-1.58889	317
RPS6	PROTEIN_CODING	4	-2.24536	-0.21285	-0.544093	-0.588431	-1.03761	-3.64337	-1.09069	-2.17365	-3.64337	-0.378471	-1.63217	-1.00077	-2.30257	-0.813021	-2.30878	-0.866358	-1.58757	318
INTS4	PROTEIN_CODING	4	-0.149045	-2.475	0.401172	-2.37399	-1.12919	-3.40343	-1.22425	-1.60989	-3.40343	-1.03691	-1.41707	-0.740958	-2.07919	-1.75159	-1.56055	-1.60933	-1.58494	319
ECD	PROTEIN_CODING	4	-0.0999349	1.6313	-0.123572	0.0751566	1.16757	-7.0478	-4.5889	-4.12791	-7.0478	0.753863	-4.3584	0.469264	-5.25487	0.621365	-1.99339	-1.17646	-1.58492	320
FDPS	PROTEIN_CODING	4	-2.71203	-1.74751	-1.33534	-2.54806	-0.953482	-0.258274	-1.29983	-1.67234	-2.71203	-1.54143	-1.48609	-1.93163	-1.07682	-1.75077	-1.30793	-1.85853	-1.58323	321
CENPU	PROTEIN_CODING	4	-2.2792	-4.34198	-1.89588	-2.86783	0.376193	-0.354507	-1.43009	-1.0692	-4.34198	-3.11893	-1.24965	-2.83902	-0.951266	-1.24582	-0.752503	-2.41214	-1.58232	322
HNRNPU	PROTEIN_CODING	4	-1.30927	-2.11186	0.616978	-4.4419	-2.47793	-0.551946	-0.171073	0.251937	-4.4419	-0.747441	0.0404317	-0.934718	-0.157028	-3.45991	-1.44638	-1.7163	-1.58134	323
SMC3	PROTEIN_CODING	4	-0.682146	-2.8498	-1.74391	-1.15137	-0.894948	-2.71452	-2.05921	-1.43028	-2.8498	-2.29685	-1.74475	-1.75862	-2.06801	-1.02316	-1.43054	-1.73099	-1.58077	324
NOP10	PROTEIN_CODING	4	-0.99326	-2.51061	-0.61836	-0.77347	-2.53856	-1.89336	-1.11965	-2.32239	-2.53856	-1.56449	-1.72102	-1.37408	-1.77847	-1.65602	-1.80839	-1.35299	-1.58069	325
NDUFB6	PROTEIN_CODING	4	-0.973949	-2.32446	-0.984099	-0.431419	-1.89624	-4.61601	0.460845	-0.278841	-4.61601	-1.65428	0.0910021	-1.4275	-1.478	-1.16383	-2.4954	-0.664899	-1.58015	326
NCL	PROTEIN_CODING	4	0.38106	-0.919216	-1.75846	-2.84603	-2.61748	-0.935046	-1.89291	-2.33963	-2.84603	-1.33884	-2.11627	-0.765539	-1.72253	-2.73176	-1.05716	-2.10038	-1.57877	327
PAK1IP1	PROTEIN_CODING	4	-2.35171	1.20992	-2.72109	-0.794598	-0.706441	-2.96419	-1.58972	-2.20317	-2.96419	-0.755585	-1.89645	-1.28763	-2.25236	-0.750519	-2.00744	-1.14888	-1.57816	328
TAF8	PROTEIN_CODING	4	-2.52008	-1.33647	-3.66854	-0.953512	1.37599	-3.02878	-2.92918	-0.748581	-3.66854	-2.5025	-1.83888	-2.50836	-2.23551	0.211239	-1.39096	-1.76496	-1.57796	329
EIF1AX	PROTEIN_CODING	4	-2.4698	-2.47203	-0.901346	-0.689701	-0.471936	-4.35125	0.780032	-0.33689	-4.35125	-1.68669	0.221571	-1.94772	-1.3027	-0.580818	-2.43099	-0.718272	-1.57463	330
CCT6A	PROTEIN_CODING	4	1.11295	0.474723	0.339364	-2.34062	-1.30625	-2.03281	-4.78447	-5.78161	-5.78161	0.407044	-5.28304	0.642346	-4.19963	-1.82344	-0.742038	-2.40554	-1.57379	331
CCNK	PROTEIN_CODING	4	-2.87063	-1.88602	1.5472	-1.20911	-0.878372	-2.89626	-1.76424	-1.07244	-2.89626	-0.169409	-1.41834	-1.06982	-1.91098	-1.04374	-2.21509	-0.932288	-1.57369	332
GTF2B	PROTEIN_CODING	4	-1.7984	-2.03946	-2.45973	-0.924227	-0.882044	-3.13683	-0.215323	-0.676419	-3.13683	-2.2496	-0.445871	-2.0992	-1.34286	-0.903136	-1.93909	-1.20656	-1.57283	333
THG1L	PROTEIN_CODING	4	0.0122995	-2.82321	-4.21464	-0.71889	-1.11886	-2.42378	-0.103722	-3.2227	-4.21464	-3.51892	-1.66321	-2.34185	-1.91674	-0.918878	-1.17678	-1.96701	-1.5719	334
ILF2	PROTEIN_CODING	4	-0.439337	-0.995617	-2.48912	-2.25079	-1.0587	-2.48434	-1.12825	-1.7351	-2.48912	-1.74237	-1.43167	-1.30802	-1.78256	-1.65474	-1.32746	-1.80828	-1.56787	335
MMS19	PROTEIN_CODING	4	-1.94869	-0.666712	0.0417728	-0.734892	-2.22009	-2.80064	-0.480534	-2.28255	-2.80064	-0.31247	-1.38154	-0.857876	-1.85457	-1.47749	-2.32314	-0.809634	-1.56639	336
DCTN5	PROTEIN_CODING	4	-1.41766	1.03336	0.919336	-0.235734	-1.18417	-5.33581	-2.09527	-2.29512	-5.33581	0.976346	-2.1952	0.178343	-3.24207	-0.709953	-2.64588	-0.484861	-1.56537	337
FANCI	PROTEIN_CODING	4	-2.03594	-1.87041	-0.929857	-0.751801	-1.14923	-1.64005	-2.32102	-2.48068	-2.48068	-1.40013	-2.40085	-1.61207	-2.14725	-0.950517	-1.60841	-1.51759	-1.563	338
SMC1A	PROTEIN_CODING	4	0.0210744	-0.700473	-1.18353	-0.284314	0.19113	-5.71082	-1.99625	-3.27757	-5.71082	-0.942004	-2.63691	-0.620978	-3.66155	-0.046592	-1.83287	-1.28774	-1.56031	339
RBBP8	PROTEIN_CODING	4	-3.01833	0.518167	-0.264767	-2.13878	0.214884	-1.99975	-3.01513	-2.07461	-3.01833	0.1267	-2.54487	-0.921644	-2.36316	-0.961947	-1.60107	-1.51898	-1.56002	340
AK6	PROTEIN_CODING	4	-3.23107	-3.79438	-2.90901	-1.95457	1.11221	-0.859991	-1.60589	-0.534637	-3.79438	-3.35169	-1.07026	-3.31149	-1.00017	-0.42118	-0.99295	-2.12551	-1.55923	341
RIF1	PROTEIN_CODING	4	-1.66782	-4.03246	-3.14603	-3.34078	-3.1516	1.86477	0.604693	0.454289	-4.03246	-3.58924	0.529491	-2.94877	0.974585	-3.24619	-0.984883	-2.13351	-1.5592	342
TUFM	PROTEIN_CODING	4	0.394426	-1.6214	-1.65741	0.138194	0.532081	-5.27949	-3.39782	-3.60379	-5.27949	-1.63941	-3.5008	-0.961464	-4.0937	0.335138	-1.451	-1.66734	-1.55917	343
PABPC1L	PROTEIN_CODING	4	-2.11974	-1.79685	0.0365248	-1.22535	-2.04597	-2.15768	-0.663224	-1.17782	-2.15768	-0.880161	-0.920521	-1.29336	-1.33291	-1.63566	-2.1078	-1.00868	-1.55824	344
ATP6V0B	PROTEIN_CODING	4	-2.33834	-1.52091	-1.31891	-1.20976	-0.589763	-1.99065	-1.85828	-1.72825	-2.33834	-1.41991	-1.79326	-1.72605	-1.85906	-0.899763	-1.63958	-1.47431	-1.55695	345
RBM8A	PROTEIN_CODING	4	-2.69581	-2.05922	-1.53005	-1.73747	-1.27177	-1.51719	0.219116	-0.826482	-2.69581	-1.79463	-0.303683	-2.09503	-0.708186	-1.50462	-1.82826	-1.2786	-1.55343	346
GGPS1	PROTEIN_CODING	5	0.476187	-3.05743	-1.76599	-2.49438	-0.927667	-2.57807	-0.527857	-2.23865	-3.05743	-2.41171	-1.38326	-1.44908	-1.78153	-1.71103	-1.00985	-2.09645	-1.55315	347
POLR2D	PROTEIN_CODING	4	-2.003	-0.630309	-1.99077	-2.2173	-1.55258	-2.63278	0.688295	0.127261	-2.63278	-1.31054	0.407778	-1.54136	-0.605742	-1.88494	-2.06279	-1.04002	-1.55141	348
PSMB1	PROTEIN_CODING	4	-0.271902	1.31678	1.04317	-2.2144	-2.75038	-3.38456	-1.87228	-1.81968	-3.38456	1.17997	-1.84598	0.696016	-2.35884	-2.48239	-2.13561	-0.960134	-1.54787	349
TUBGCP4	PROTEIN_CODING	4	-1.43243	0.183129	-2.69938	-1.88352	-0.689849	-1.15565	-3.36917	-2.35952	-3.36917	-1.25813	-2.86435	-1.31623	-2.29478	-1.28668	-1.09264	-2.002	-1.54732	350
GINS2	PROTEIN_CODING	4	-2.39366	-2.2048	-2.19539	0.199244	1.61619	-5.68508	-0.770322	-0.86579	-5.68508	-2.2001	-0.818056	-2.26462	-2.4404	0.907719	-2.15419	-0.939636	-1.54691	351
SF3B5	PROTEIN_CODING	4	-1.25608	-1.46415	-3.3276	-1.358	2.13135	-3.56986	-2.38222	-3.24225	-3.56986	-2.39587	-2.81223	-2.01594	-3.06478	0.386677	-0.898197	-2.1887	-1.54345	352
ACSM5	PROTEIN_CODING	4	-1.12949	-0.653719	-0.361436	-2.26118	-2.91133	-0.402691	-1.8077	-2.27581	-2.91133	-0.507578	-2.04176	-0.714883	-1.4954	-2.58626	-1.48117	-1.60351	-1.54234	353
NDUFA9	PROTEIN_CODING	4	1.53049	-0.199227	0.383979	-0.855774	-1.23001	-7.96351	-0.842305	-0.806881	-7.96351	0.092376	-0.824593	0.571748	-3.20423	-1.04289	-2.55434	-0.52933	-1.54184	354
PPP4R2	PROTEIN_CODING	4	-3.58503	-1.18239	-1.04435	-2.14731	-1.52778	-0.954952	-0.53241	0.717955	-3.58503	-1.11337	0.0927725	-1.93726	-0.256469	-1.83754	-2.02258	-1.05597	-1.53928	355
NSMCE1	PROTEIN_CODING	4	0.73985	-1.28058	-0.238054	-0.250805	-0.458133	-4.6254	-4.15539	-3.59076	-4.6254	-0.759317	-3.87308	-0.259595	-4.12385	-0.354469	-1.44789	-1.62773	-1.53781	356
WDR48	PROTEIN_CODING	4	-3.04498	-0.835696	0.18431	-0.805727	-1.62903	-2.26279	-1.02744	-1.27921	-3.04498	-0.325693	-1.15333	-1.23212	-1.52315	-1.21738	-2.31227	-0.761582	-1.53692	357
METTL16	PROTEIN_CODING	4	-0.527335	-0.955241	-0.573585	-1.37217	-0.496004	-3.64528	-2.58247	-2.23354	-3.64528	-0.764413	-2.40801	-0.685387	-2.82043	-0.934088	-1.55621	-1.51486	-1.53554	358
GEN1	PROTEIN_CODING	4	1.11202	-2.6622	0.277969	-5.43417	-2.79461	-1.25914	0.521854	0.209148	-5.43417	-1.19211	0.365501	-0.424068	-0.176045	-4.11439	-0.980574	-2.08693	-1.53375	359
RNF168	PROTEIN_CODING	4	-1.02835	-3.39104	-1.81366	-1.61169	-1.4993	-1.35963	-1.03554	-1.14405	-3.39104	-2.60235	-1.0898	-2.07768	-1.17974	-1.55549	-1.29576	-1.76794	-1.53185	360
EZH2	PROTEIN_CODING	4	0.288448	-1.83499	-1.58404	-4.01501	-2.02576	-0.89507	-1.27296	-0.388085	-4.01501	-1.70951	-0.830521	-1.04353	-0.852038	-3.02039	-0.877462	-2.18502	-1.53124	361
CDK7	PROTEIN_CODING	4	-2.60295	-1.66337	-1.94639	-1.77811	-0.559148	-1.92638	-1.424	0.401818	-2.60295	-1.80488	-0.51109	-2.07091	-0.982852	-1.16863	-1.69616	-1.36469	-1.53043	362
DDX42	PROTEIN_CODING	4	1.37669	-0.428729	0.284354	-3.80672	-1.17371	-2.56674	-2.21911	-3.64815	-3.80672	-0.0721877	-2.93363	0.41077	-2.81133	-2.49021	-0.787919	-2.27085	-1.52938	363
PMPCB	PROTEIN_CODING	4	-2.51557	1.11743	-1.11384	-0.274881	-0.352692	-3.27479	-2.54375	-2.97537	-3.27479	0.00179243	-2.75956	-0.837329	-2.9313	-0.313786	-2.04768	-1.01088	-1.52928	364
DDX51	PROTEIN_CODING	4	-1.23843	1.72222	-0.150081	-1.0954	-1.20074	-4.77905	-0.703424	-2.57763	-4.77905	0.786069	-1.64053	0.111237	-2.6867	-1.14807	-2.40607	-0.649954	-1.52801	365
SMC6	PROTEIN_CODING	4	0.0990186	-1.92085	-0.270911	-3.60134	-1.62695	-1.17641	-1.33333	-2.17774	-3.60134	-1.09588	-1.75553	-0.697581	-1.56249	-2.61414	-0.901447	-2.15092	-1.52618	366
RBM39	PROTEIN_CODING	4	-1.92822	-0.19528	-2.54672	-0.52237	-0.130212	-3.35458	-0.289877	-3.41023	-3.41023	-1.371	-1.85005	-1.55674	-2.35156	-0.326291	-1.80434	-1.24781	-1.52607	367
TMEM199	PROTEIN_CODING	4	-3.67693	-0.817148	-1.43433	-1.07168	-0.456223	-0.768704	-1.1304	-2.97908	-3.67693	-1.12574	-2.05474	-1.97613	-1.62606	-0.763951	-1.63395	-1.41738	-1.52567	368
STAG2	PROTEIN_CODING	4	-0.611552	-2.32299	-1.04679	-3.52252	-1.93495	-0.0734904	-1.41655	-1.22894	-3.52252	-1.68489	-1.32275	-1.32711	-0.906328	-2.72873	-0.873329	-2.17672	-1.52502	369
TWNK	PROTEIN_CODING	4	-0.462211	2.24707	-1.33401	-0.861441	-0.37966	-5.91696	-1.5059	-2.46309	-5.91696	0.456528	-1.9845	0.150281	-3.29532	-0.62055	-2.25294	-0.79647	-1.52471	370
C8orf33	PROTEIN_CODING	4	-2.26322	-0.841264	-0.682846	-1.02044	-0.960864	-1.52657	-2.47086	-2.75198	-2.75198	-0.762055	-2.61142	-1.26244	-2.2498	-0.990652	-1.58355	-1.46464	-1.52409	371
PSMA6	PROTEIN_CODING	4	-2.37416	-0.360481	0.0789979	-0.226122	-0.896138	-3.25108	-2.25541	-2.25539	-3.25108	-0.140741	-2.2554	-0.885213	-2.58729	-0.56113	-2.17379	-0.874088	-1.52394	372
ARPC2	PROTEIN_CODING	4	-1.45071	-2.5336	-0.467425	-3.24708	-0.424547	-0.904901	-1.4213	-1.79764	-3.24708	-1.50051	-1.60947	-1.48391	-1.37462	-1.83581	-0.926718	-2.11902	-1.52287	373
IGBP1	PROTEIN_CODING	4	-0.167599	0.27264	-2.88457	-3.022	-1.03604	-2.40036	-1.47654	-0.902541	-3.022	-1.30597	-1.18954	-0.926511	-1.59315	-2.02902	-1.20133	-1.83917	-1.52025	374
CA8	PROTEIN_CODING	4	-1.56342	-1.84235	-1.86006	-1.39379	-2.04146	-0.0809356	-1.52651	-2.85221	-2.85221	-1.8512	-2.18936	-1.75527	-1.48655	-1.71762	-1.2286	-1.81145	-1.52003	375
HAUS4	PROTEIN_CODING	4	-0.63422	-0.443751	-0.397087	-2.49628	-2.58598	-2.99016	-0.317332	0.343132	-2.99016	-0.420419	0.0129	-0.491686	-0.988121	-2.54113	-2.07012	-0.967932	-1.51903	376
GTF2A2	PROTEIN_CODING	4	-1.78106	1.5501	-1.80608	-1.17384	-0.504458	-1.73646	-3.56521	-4.0003	-4.0003	-0.127992	-3.78275	-0.679015	-3.10065	-0.839151	-1.34066	-1.69486	-1.51776	377
DNAJC8	PROTEIN_CODING	4	-0.297429	-2.03829	0.817267	-0.4699	-0.384804	-4.38217	-2.39969	-3.48487	-4.38217	-0.61051	-2.94228	-0.50615	-3.42224	-0.427352	-1.68814	-1.3409	-1.51452	378
DRC1	PROTEIN_CODING	4	-2.26802	-2.12864	-1.62291	0.287337	-1.62452	-1.06557	-2.74573	-2.30567	-2.74573	-1.87577	-2.5257	-2.00652	-2.03899	-0.668589	-1.6527	-1.37138	-1.51204	379
XRN2	PROTEIN_CODING	4	-2.49883	-1.43165	-2.23935	-0.799228	0.650762	-3.27917	-0.654511	-1.95838	-3.27917	-1.8355	-1.30645	-2.05661	-1.96402	-0.0742329	-1.70908	-1.31373	-1.5114	380
PGGT1B	PROTEIN_CODING	4	-2.64265	-1.25922	-2.21023	-3.42359	0.0946974	-0.595542	-0.557078	-0.965943	-3.42359	-1.73472	-0.761511	-2.03737	-0.706188	-1.66445	-1.04783	-1.97328	-1.51055	381
SART3	PROTEIN_CODING	4	-1.85476	-1.11275	-2.16222	0.447527	-1.10957	-3.42314	-0.907564	-2.06246	-3.42314	-1.63748	-1.48501	-1.70991	-2.13105	-0.331019	-2.12915	-0.891656	-1.51041	382
DIEXF	PROTEIN_CODING	4	-2.08045	-2.1307	-3.98846	-0.590112	0.863466	-2.61382	-0.00535428	-3.13787	-3.98846	-3.05958	-1.57161	-2.7332	-1.91902	0.136677	-1.27693	-1.74044	-1.50868	383
MRPS18B	PROTEIN_CODING	4	0.641636	-2.85844	-4.56867	-2.44796	-1.07828	-2.89344	0.833696	0.0503203	-4.56867	-3.71356	0.442008	-2.26183	-0.669809	-1.76312	-1.11003	-1.9065	-1.50827	384
SUPT20H	PROTEIN_CODING	4	-5.2096	-3.91283	-0.955254	-0.367571	1.27472	-0.557346	-1.35036	-2.15524	-5.2096	-2.43404	-1.7528	-3.35923	-1.35432	0.453574	-1.49741	-1.51814	-1.50777	385
CRABP2	PROTEIN_CODING	4	-1.5179	-2.42625	-2.2463	-1.95082	-1.45708	0.309413	-2.71971	-1.43832	-2.71971	-2.33628	-2.07901	-2.06349	-1.28287	-1.70395	-0.888523	-2.12204	-1.50528	386
TMED10	PROTEIN_CODING	4	0.228816	-2.0032	-2.2634	-2.28677	-1.04621	-2.9213	-0.771694	-0.950202	-2.9213	-2.1333	-0.860948	-1.34593	-1.54773	-1.66649	-1.24623	-1.76034	-1.50329	387
NCAPD3	PROTEIN_CODING	4	-1.57802	-0.0755181	0.613526	-0.178403	-2.23362	-3.75684	-1.10757	-1.97004	-3.75684	0.269004	-1.5388	-0.34667	-2.27815	-1.20601	-2.52282	-0.482734	-1.50278	388
HARS2	PROTEIN_CODING	4	-0.671376	-1.35616	-0.105434	-0.316101	-0.966824	-5.30433	-1.60207	-0.440364	-5.30433	-0.730797	-1.02122	-0.71099	-2.44892	-0.641462	-2.31418	-0.689372	-1.50177	389
NDUFS5	PROTEIN_CODING	4	0.707992	-1.73765	-1.58916	1.22722	-1.50841	-7.31833	-0.273309	-0.586721	-7.31833	-1.66341	-0.430015	-0.87294	-2.72612	-0.140595	-2.70625	-0.288733	-1.49749	390
ATPAF2	PROTEIN_CODING	4	0.975309	-2.32658	-1.63729	-0.590705	-0.172599	-5.41722	-1.86342	-1.71995	-5.41722	-1.98193	-1.79168	-0.996185	-3.00019	-0.381652	-1.53817	-1.45477	-1.49647	391
NSA2	PROTEIN_CODING	4	-1.41663	-1.42147	-2.35736	0.392374	-0.288495	-4.10546	-1.71854	-1.61957	-4.10546	-1.88942	-1.66905	-1.73182	-2.48119	0.0519399	-1.93686	-1.05536	-1.49611	392
SYS1	PROTEIN_CODING	4	-2.62434	-1.82501	-0.0202825	-0.0162369	0.151325	-3.40896	-1.39033	-2.91356	-3.40896	-0.922645	-2.15194	-1.48988	-2.57095	0.067544	-1.96066	-1.03028	-1.49547	393
GPKOW	PROTEIN_CODING	4	-0.798643	-0.0783039	0.668663	-3.7526	-2.07581	-1.38914	-0.499062	-1.98718	-3.7526	0.29518	-1.24312	-0.069428	-1.29179	-2.9142	-1.4212	-1.56685	-1.49402	394
NUTF2	PROTEIN_CODING	4	-0.396515	-1.09016	-1.75381	-0.18891	-0.749022	-3.94794	-2.63269	-1.87879	-3.94794	-1.42198	-2.25574	-1.08016	-2.81981	-0.468966	-1.69783	-1.28888	-1.49335	395
RUVBL1	PROTEIN_CODING	4	-1.33073	-0.125416	-2.90024	0.700738	0.564699	-3.20655	-3.48413	-4.86218	-4.86218	-1.51283	-4.17315	-1.45213	-3.85095	0.632718	-1.3242	-1.66175	-1.49297	396
TIPIN	PROTEIN_CODING	4	-2.05732	0.353968	-2.13244	-2.25777	0.584775	-3.84121	-0.325235	-0.661777	-3.84121	-0.889234	-0.493506	-1.2786	-1.60941	-0.836497	-1.77125	-1.2135	-1.49238	397
IARS2	PROTEIN_CODING	4	0.286499	-0.774167	-1.17209	-2.00784	-1.20662	-2.82566	-1.77545	-2.67737	-2.82566	-0.973127	-2.22641	-0.553252	-2.42616	-1.60723	-1.24859	-1.73579	-1.49219	398
CNOT10	PROTEIN_CODING	4	-1.78838	-1.54974	-2.0861	-2.7693	-0.0757842	-2.94606	0.798976	0.0899829	-2.94606	-1.81792	0.44448	-1.80807	-0.685699	-1.42254	-1.60341	-1.38091	-1.49216	399
PSMD6	PROTEIN_CODING	4	-1.57071	-1.42294	-1.14893	1.17193	-1.0593	-3.4983	-2.66499	-2.74804	-3.4983	-1.28593	-2.70651	-1.38086	-2.97044	0.0563148	-2.04277	-0.940172	-1.49147	400
HDAC3	PROTEIN_CODING	4	1.43146	2.5334	-0.560905	-4.41071	-4.6071	-2.15178	0.255357	-0.631709	-4.6071	0.986248	-0.188176	1.13465	-0.84271	-4.50891	-1.77581	-1.20421	-1.49001	401
MRPL14	PROTEIN_CODING	4	-0.66244	0.283278	1.7443	-2.20354	-2.43344	-2.50212	-2.26122	-2.02245	-2.50212	1.01379	-2.14184	0.455047	-2.26193	-2.31849	-1.866	-1.11053	-1.48826	402
RACGAP1	PROTEIN_CODING	4	1.51574	-1.69519	-1.11923	-1.73156	-1.12761	-3.81185	-2.19407	-2.53489	-3.81185	-1.40721	-2.36448	-0.432895	-2.84694	-1.42959	-1.14124	-1.83442	-1.48783	403
PSMC4	PROTEIN_CODING	4	-1.91072	-0.465245	-1.32893	-0.0441932	-0.900571	-2.71719	-1.88264	-3.02936	-3.02936	-0.897088	-2.456	-1.23497	-2.54307	-0.472382	-1.84283	-1.13243	-1.48763	404
RAC1	PROTEIN_CODING	4	-2.02583	-2.49447	-3.26356	-4.13766	1.40582	-1.35993	-0.308454	0.46274	-4.13766	-2.87902	0.0771431	-2.59462	-0.401882	-1.36592	-0.659978	-2.31318	-1.48658	405
CCT8	PROTEIN_CODING	4	-0.613037	-0.261561	-0.071949	-1.50927	-2.54988	-3.92312	-0.00358142	-0.294135	-3.92312	-0.166755	-0.148858	-0.315516	-1.40695	-2.02957	-2.36201	-0.608294	-1.48515	406
PUF60	PROTEIN_CODING	4	-1.76191	-0.857303	-1.31579	-3.23192	-2.51324	-0.199352	1.02715	-1.23937	-3.23192	-1.08654	-0.106109	-1.31167	-0.13719	-2.87258	-1.4915	-1.47486	-1.48318	407
TXNDC9	PROTEIN_CODING	4	-0.194045	-1.92651	-0.261585	-2.58288	-1.31636	-1.83935	-1.27107	-2.44704	-2.58288	-1.09405	-1.85906	-0.794046	-1.85249	-1.94962	-1.11659	-1.84533	-1.48096	408
AATF	PROTEIN_CODING	4	-1.94988	1.29567	1.41887	-2.12817	-0.790262	-2.75861	-2.48081	-2.73825	-2.75861	1.35727	-2.60953	0.254887	-2.65922	-1.45921	-1.83292	-1.12681	-1.47986	409
SIVA1	PROTEIN_CODING	4	-1.13046	0.738568	-0.655933	-1.2372	-4.63769	-1.06594	0.185253	-1.87945	-4.63769	0.0413172	-0.847097	-0.349276	-0.920046	-2.93744	-2.27803	-0.680993	-1.47951	410
NDUFB3	PROTEIN_CODING	4	0.285932	-0.328865	0.1836	0.503644	-2.13037	-6.32284	-1.08325	-1.19584	-6.32284	-0.0726323	-1.13954	0.0468892	-2.86731	-0.813362	-2.72242	-0.236177	-1.4793	411
CTDNEP1	PROTEIN_CODING	4	-0.867717	-0.0279327	-2.71884	-1.89703	-1.02735	-2.96282	-0.496874	-0.993891	-2.96282	-1.37339	-0.745382	-1.20483	-1.48453	-1.46219	-1.61929	-1.3386	-1.47895	412
PWP1	PROTEIN_CODING	4	-3.1317	-0.325639	-1.85643	-2.92824	-1.00623	-0.0382356	-0.516204	-0.823147	-3.1317	-1.09103	-0.669675	-1.77126	-0.459196	-1.96723	-1.39205	-1.56298	-1.47752	413
KIF4A	PROTEIN_CODING	4	0.651815	0.00824647	1.25862	-0.233216	0.369325	-6.27615	-4.32784	-3.66663	-6.27615	0.633432	-3.99723	0.639559	-4.75687	0.0680544	-1.75167	-1.19901	-1.47534	414
STAG1	PROTEIN_CODING	4	-3.91297	-2.57678	-1.32819	-0.285896	0.262235	-1.17425	-0.999176	-2.55662	-3.91297	-1.95248	-1.7779	-2.60598	-1.57668	-0.0118302	-1.60833	-1.33876	-1.47354	415
MIPEP	PROTEIN_CODING	4	2.13241	-1.32631	-3.60035	-1.85814	-0.506024	-4.48846	-1.66334	-1.58556	-4.48846	-2.46333	-1.62445	-0.931416	-2.57912	-1.18208	-0.954022	-1.98197	-1.468	416
RAB21	PROTEIN_CODING	4	-0.899686	0.490984	-0.620926	-2.9665	-1.66655	-0.220455	-3.20878	-2.76478	-3.20878	-0.0649712	-2.98678	-0.343209	-2.06467	-2.31652	-0.928897	-2.00608	-1.46749	417
GINS1	PROTEIN_CODING	4	-1.32285	-1.81002	-2.71199	-0.701509	1.49783	-3.60396	-2.24765	-2.56925	-3.60396	-2.26101	-2.40845	-1.94829	-2.80695	0.398161	-1.14299	-1.79032	-1.46666	418
LRPPRC	PROTEIN_CODING	4	5.48031	-2.15235	-4.12269	-2.57694	-0.114243	-6.42059	-2.95536	-1.07413	-6.42059	-3.13752	-2.01474	-0.264907	-3.48336	-1.34559	-0.351507	-2.5764	-1.46395	419
ATP6AP2	PROTEIN_CODING	4	-1.69064	-1.93972	-0.868846	-3.86376	-2.76066	2.16633	-1.14981	-1.29485	-3.86376	-1.40428	-1.22233	-1.49974	-0.0927749	-3.31221	-0.761654	-2.16346	-1.46255	420
SRSF3	PROTEIN_CODING	4	-2.39871	1.69901	-0.807267	-2.43272	-0.901612	-3.35944	0.764885	-1.01129	-3.35944	0.445871	-0.123204	-0.502324	-1.20195	-1.66717	-2.21992	-0.703353	-1.46164	421
SLX4	PROTEIN_CODING	4	-2.58784	-1.17392	-0.390319	-1.07453	-1.14206	-1.95677	0.109802	-2.54828	-2.58784	-0.782122	-1.21924	-1.38403	-1.46508	-1.1083	-1.89555	-1.0253	-1.46043	422
ZBTB2	PROTEIN_CODING	4	-2.21966	-1.67443	-1.37917	-0.173703	1.01542	-3.01533	-1.93027	-3.7458	-3.7458	-1.5268	-2.83804	-1.75775	-2.89713	0.420861	-1.40652	-1.51285	-1.45968	423
DNAJA2	PROTEIN_CODING	4	-2.2569	-2.44939	-1.53071	-2.11683	-1.74	-0.795236	0.134273	0.157443	-2.44939	-1.99005	0.145858	-2.079	-0.16784	-1.92842	-1.59738	-1.32034	-1.45886	424
COG4	PROTEIN_CODING	4	-0.943359	-2.67052	-4.91206	0.774292	1.49359	-4.79728	-1.97913	-0.9858	-4.91206	-3.79129	-1.48246	-2.84198	-2.5874	1.13394	-1.41568	-1.49982	-1.45775	425
GNB1L	PROTEIN_CODING	4	-0.549617	-0.0404742	-1.80894	-2.6965	-1.80642	-2.64383	0.523401	-0.751202	-2.6965	-0.924707	-0.1139	-0.799677	-0.957209	-2.25146	-1.66662	-1.24504	-1.45583	426
PSMA4	PROTEIN_CODING	4	0.180566	0.0683509	-3.65933	-1.25202	1.04937	-3.6567	-2.48503	-4.01492	-4.01492	-1.79549	-3.24998	-1.13681	-3.38555	-0.101324	-0.808921	-2.09916	-1.45404	427
BAP1	PROTEIN_CODING	4	-2.88585	-0.51307	-0.861324	-2.14364	0.812901	-2.62844	-0.975352	-1.39685	-2.88585	-0.687197	-1.1861	-1.42008	-1.66688	-0.665371	-1.56713	-1.33898	-1.45305	428
DYNC1I2	PROTEIN_CODING	4	-2.31099	0.543266	-2.03341	0.228171	-1.49012	-1.16022	-4.18	-2.29983	-4.18	-0.74507	-3.23991	-1.26704	-2.54668	-0.630976	-1.65378	-1.25227	-1.45302	429
EEF1G	PROTEIN_CODING	4	-1.992	-1.05654	-2.12017	0.796787	0.626273	-3.99595	-2.24854	-2.87771	-3.99595	-1.58835	-2.56312	-1.7229	-3.04073	0.71153	-1.78722	-1.11823	-1.45273	430
MRPS12	PROTEIN_CODING	4	0.054873	-1.76784	-2.59518	-0.665744	0.0253414	-4.46855	-0.453049	-2.50643	-4.46855	-2.18151	-1.47974	-1.43605	-2.47601	-0.320201	-1.46278	-1.44233	-1.45255	431
MFN2	PROTEIN_CODING	4	2.25458	-0.388765	-2.04232	-2.45831	-2.93716	-3.14365	-1.51318	-0.915377	-3.14365	-1.21554	-1.21428	-0.0588339	-1.8574	-2.69773	-1.27541	-1.62938	-1.45239	432
HUS1	PROTEIN_CODING	4	0.484433	-0.918713	-0.969565	-1.11058	-2.15355	-4.1396	-0.583809	-1.10641	-4.1396	-0.944139	-0.845109	-0.467948	-1.94327	-1.63206	-1.93624	-0.966608	-1.45142	433
DNMBP	PROTEIN_CODING	4	-0.0671548	-1.62801	-1.92152	-0.253424	-1.85168	-2.41364	-2.40318	-2.29016	-2.41364	-1.77477	-2.34667	-1.20556	-2.36899	-1.05255	-1.44416	-1.45829	-1.45122	434
TERF2	PROTEIN_CODING	4	-1.35433	-1.54808	-2.18641	-0.887257	-0.561182	-2.24933	-1.98403	-1.59096	-2.24933	-1.86724	-1.7875	-1.69627	-1.94144	-0.72422	-1.38828	-1.514	-1.45114	435
PSMC2	PROTEIN_CODING	4	-0.661516	-1.72606	-0.222527	-1.89693	-0.958388	-4.24392	0.77761	-0.709938	-4.24392	-0.974292	0.0338359	-0.870034	-1.39208	-1.42766	-1.95461	-0.945795	-1.4502	436
MRPL44	PROTEIN_CODING	4	-0.412859	-0.634344	-0.139008	-3.1089	-0.371938	-3.0769	-2.04078	-0.64298	-3.1089	-0.386676	-1.34188	-0.395404	-1.92022	-1.74042	-1.28723	-1.61248	-1.44986	437
OPA1	PROTEIN_CODING	4	2.22066	-0.955456	-2.72484	-1.14157	0.290316	-4.97315	-4.18746	-2.30125	-4.97315	-1.84015	-3.24436	-0.486547	-3.82062	-0.425627	-0.820725	-2.07536	-1.44804	438
LIPT1	PROTEIN_CODING	4	2.02543	-1.62874	-0.843489	0.409296	-0.716299	-7.90895	-0.986031	-1.53067	-7.90895	-1.23611	-1.25835	-0.148932	-3.47522	-0.153501	-2.19994	-0.695056	-1.4475	439
POP5	PROTEIN_CODING	4	-0.688163	-0.858934	-1.00731	-1.7759	-0.0987032	-3.34163	-2.31781	-1.34712	-3.34163	-0.93312	-1.83246	-0.851468	-2.33552	-0.937303	-1.37616	-1.51383	-1.445	440
ZNF335	PROTEIN_CODING	4	-1.69222	0.247361	-1.49667	-1.96099	-0.370089	-2.61101	-1.03853	-1.77113	-2.61101	-0.624655	-1.40483	-0.980509	-1.80689	-1.16554	-1.55777	-1.33016	-1.44397	441
NOP14	PROTEIN_CODING	4	-0.859291	1.20074	-1.45998	-3.12745	-2.9926	-0.90312	-0.397767	-0.898735	-3.12745	-0.129616	-0.648251	-0.372841	-0.733208	-3.06003	-1.585	-1.30177	-1.44339	442
ARPC3	PROTEIN_CODING	4	0.687571	0.165683	-0.595302	-2.40589	-1.03735	-3.58245	-2.69049	-1.50989	-3.58245	-0.21481	-2.10019	0.085984	-2.59428	-1.72162	-1.31074	-1.57363	-1.44219	443
RABGGTB	PROTEIN_CODING	4	-1.35234	0.35052	-0.185507	-2.09646	1.37763	-3.60468	-1.78905	-4.32908	-4.32908	0.0825064	-3.05907	-0.395776	-3.24094	-0.359414	-1.19313	-1.69101	-1.44207	444
ATP5F1B	PROTEIN_CODING	4	2.41086	-1.65636	0.372392	-2.29613	-3.44335	-3.04817	-0.47737	-2.78796	-3.44335	-0.641982	-1.63266	0.375631	-2.1045	-2.86974	-1.36022	-1.52359	-1.44191	445
UQCRC1	PROTEIN_CODING	4	2.26367	-1.00954	-1.63471	-0.810199	-1.2228	-6.57383	0.154532	-2.11167	-6.57383	-1.32212	-0.978569	-0.126857	-2.84366	-1.0165	-1.84432	-1.03696	-1.44064	446
TXNL4B	PROTEIN_CODING	4	-0.475011	-1.54512	-1.81735	0.191365	0.216834	-4.84616	-2.24822	-1.8365	-4.84616	-1.68123	-2.04236	-1.27916	-2.97696	0.2041	-1.70145	-1.17741	-1.43943	447
NDUFB5	PROTEIN_CODING	4	-0.233164	-0.535651	-0.852132	-2.28952	-0.809262	-3.93035	-0.501573	-0.853695	-3.93035	-0.693891	-0.677634	-0.540316	-1.76187	-1.54939	-1.65759	-1.22035	-1.43897	448
NDC80	PROTEIN_CODING	4	0.145102	-2.21768	-1.22194	-2.16082	1.11696	-4.18987	-1.71468	-1.91913	-4.18987	-1.71981	-1.81691	-1.09817	-2.60789	-0.521928	-0.975936	-1.89918	-1.43756	449
URB2	PROTEIN_CODING	4	0.193213	-0.855242	-0.394345	-1.13335	-1.61169	-3.37879	-2.22031	-1.90409	-3.37879	-0.624793	-2.0622	-0.352125	-2.50107	-1.37252	-1.59909	-1.27345	-1.43627	450
SLC25A26	PROTEIN_CODING	4	1.62852	1.14462	-2.62795	-0.783889	-1.69974	-5.77549	-1.05235	-1.41061	-5.77549	-0.741663	-1.23148	0.0483979	-2.74615	-1.24181	-1.9489	-0.919011	-1.43396	451
HAUS3	PROTEIN_CODING	4	1.04979	-1.89993	-0.270502	-2.75369	-0.567075	-3.94045	0.110376	-2.71651	-3.94045	-1.08521	-1.30307	-0.373546	-2.1822	-1.66038	-1.15258	-1.71399	-1.43329	452
MED9	PROTEIN_CODING	4	-1.41585	-2.33924	-1.19706	-2.17756	-0.542192	-1.20172	-1.15152	-1.83624	-2.33924	-1.76815	-1.49388	-1.65072	-1.39649	-1.35988	-1.05325	-1.8132	-1.43323	453
ZNF431	PROTEIN_CODING	5	-1.73514	-1.80674	-1.88687	-1.00659	-1.17411	-0.800675	-3.09252	-0.954677	-3.09252	-1.8468	-2.0236	-1.80958	-1.61596	-1.09035	-1.23664	-1.62566	-1.43115	454
URB1	PROTEIN_CODING	4	-1.88681	-0.394081	-1.51878	-0.0649383	0.983615	-4.66751	-1.62454	-2.36078	-4.66751	-0.95643	-1.99266	-1.26656	-2.88428	0.459339	-1.8569	-1.00468	-1.43079	455
WDR12	PROTEIN_CODING	4	1.31822	-1.78035	-0.34688	-3.56967	0.348508	-3.9802	-1.29082	-1.96468	-3.9802	-1.06362	-1.62775	-0.269671	-2.4119	-1.61058	-0.771155	-2.08701	-1.42908	456
PON2	PROTEIN_CODING	4	-1.61322	-0.726162	-0.560227	-2.40979	-2.01591	-1.02227	-0.474965	-1.26479	-2.40979	-0.643194	-0.869875	-0.966535	-0.920672	-2.21285	-1.55046	-1.30762	-1.42904	457
IPO7	PROTEIN_CODING	4	-1.35993	-1.86416	-0.0866449	-2.04214	-0.146639	-2.42406	-1.70453	-1.54393	-2.42406	-0.975404	-1.62423	-1.10358	-1.89084	-1.09439	-1.31021	-1.54726	-1.42873	458
CEBPZ	PROTEIN_CODING	4	0.32779	-1.07244	-0.532452	-0.263861	-2.42507	-2.97597	-1.52626	-3.31799	-3.31799	-0.802447	-2.42213	-0.425701	-2.60674	-1.34446	-1.69108	-1.16281	-1.42695	459
WDR5	PROTEIN_CODING	4	-2.3308	-1.16674	0.0221635	1.26973	-0.168958	-5.03868	-1.77596	-1.66228	-5.03868	-0.57229	-1.71912	-1.15846	-2.82564	0.550387	-2.51281	-0.340559	-1.42669	460
CRNKL1	PROTEIN_CODING	4	-1.81026	-3.05029	-4.28417	-0.684219	-1.7076	-0.43693	-0.144873	-0.353279	-4.28417	-3.66723	-0.249076	-3.04824	-0.311694	-1.19591	-1.31826	-1.53351	-1.42589	461
CHD4	PROTEIN_CODING	4	1.43613	-1.51984	-0.14976	-2.47305	-0.596548	-5.03257	-0.72264	-1.36956	-5.03257	-0.834802	-1.0461	-0.0778251	-2.37492	-1.5348	-1.39766	-1.45132	-1.42449	462
ERCC6L2	PROTEIN_CODING	4	-2.35591	-2.66925	-2.60959	-3.28728	0.00294587	-0.182324	-0.830138	0.663534	-3.28728	-2.63942	-0.0833019	-2.54491	-0.116309	-1.64217	-0.845095	-2.00334	-1.42421	463
BOP1	PROTEIN_CODING	4	-1.25719	-3.22972	-2.20473	-0.0223482	2.60065	-4.85543	-2.51483	-2.0714	-4.85543	-2.71722	-2.29311	-2.23055	-3.14722	1.28915	-1.17066	-1.67756	-1.42411	464
ORC2	PROTEIN_CODING	4	-2.57312	-0.551128	-2.33338	-1.56746	-0.774806	-1.39318	-1.11101	-0.455608	-2.57312	-1.44225	-0.783311	-1.81921	-0.986599	-1.17113	-1.58037	-1.26434	-1.42236	465
FOXM1	PROTEIN_CODING	4	-1.75459	0.60812	0.393258	-0.159556	-2.61869	-0.94108	-3.22946	-3.8839	-3.8839	0.500689	-3.55668	-0.25107	-2.68481	-1.38912	-1.77145	-1.07185	-1.42165	466
DDOST	PROTEIN_CODING	4	-0.821575	-1.18423	0.203493	0.149858	-0.988381	-4.84677	-0.790092	-2.27365	-4.84677	-0.49037	-1.53187	-0.600772	-2.63684	-0.419261	-2.21891	-0.624127	-1.42152	467
MRPL24	PROTEIN_CODING	4	-0.680182	-1.70693	-0.773437	-2.12806	-0.768246	-3.18982	0.396884	-1.44088	-3.18982	-1.24018	-0.521997	-1.05352	-1.41127	-1.44815	-1.54608	-1.29675	-1.42141	468
BUB3	PROTEIN_CODING	4	-1.23115	-0.378741	-2.71583	1.03545	0.55567	-5.10095	-1.54522	-2.8717	-5.10095	-1.54729	-2.20846	-1.44191	-3.17262	0.79556	-1.92548	-0.906765	-1.41612	469
PIK3C3	PROTEIN_CODING	4	0.756331	-2.19327	-1.45994	0.857833	-1.59399	-4.1539	-2.22799	-2.83994	-4.1539	-1.82661	-2.53397	-0.965627	-3.07394	-0.368078	-1.66385	-1.16758	-1.41572	470
PCM1	PROTEIN_CODING	5	-0.92477	-1.55655	-1.04841	-2.49814	-0.802261	-0.707835	-2.25497	-2.24541	-2.49814	-1.30248	-2.25019	-1.17658	-1.73607	-1.6502	-0.811622	-2.01694	-1.41428	471
RPS13	PROTEIN_CODING	4	-3.02903	-0.335242	-0.996586	0.546301	-0.166836	-2.54786	-0.488115	-4.69952	-4.69952	-0.665914	-2.59382	-1.45362	-2.5785	0.189733	-1.91458	-0.904476	-1.40953	472
PTTG1	PROTEIN_CODING	4	-1.22633	0.694849	0.147313	-3.81351	-0.56996	-1.25834	-2.29843	-1.72051	-3.81351	0.421081	-2.00947	-0.128056	-1.75909	-2.19174	-1.01821	-1.80063	-1.40942	473
SNRPF	PROTEIN_CODING	4	-0.0496497	-0.682708	-0.10319	-2.08364	-0.11536	-4.2324	-0.976795	-2.17748	-4.2324	-0.392949	-1.57714	-0.278516	-2.46222	-1.0995	-1.4658	-1.35124	-1.40852	474
DDX6	PROTEIN_CODING	4	-0.186942	-0.696172	-2.11699	-1.12429	-2.04775	-2.32731	-0.992285	-1.72402	-2.32731	-1.40658	-1.35815	-1.00003	-1.68121	-1.58602	-1.52067	-1.29634	-1.4085	475
EIF4E	PROTEIN_CODING	4	-0.708597	-2.50514	-1.71793	-0.912867	-0.267727	-2.2165	-2.44151	-2.02384	-2.50514	-2.11153	-2.23268	-1.64389	-2.22729	-0.590297	-1.06428	-1.75236	-1.40832	476
YTHDF2	PROTEIN_CODING	4	-0.267366	-2.58	-0.732698	-2.05122	-3.77473	0.385242	-0.365342	-1.78708	-3.77473	-1.65635	-1.07621	-1.19336	-0.58906	-2.91297	-1.21895	-1.59459	-1.40677	477
CXXC1	PROTEIN_CODING	4	-0.971919	-0.991944	-1.53971	-0.974248	0.388364	-3.31147	-2.62419	-1.98102	-3.31147	-1.26583	-2.30261	-1.16786	-2.63889	-0.292942	-1.29834	-1.51423	-1.40628	478
TANGO6	PROTEIN_CODING	4	-0.727472	-0.481228	-0.841069	-1.2549	-1.5844	-2.96397	-1.14185	-1.32629	-2.96397	-0.661149	-1.23407	-0.683256	-1.8107	-1.41965	-1.75861	-1.05004	-1.40433	479
CDC27	PROTEIN_CODING	4	-0.204468	0.519209	-1.45329	-1.58882	0.664298	-3.55707	-4.07875	-2.46458	-4.07875	-0.467043	-3.27166	-0.379518	-3.3668	-0.462263	-1.03241	-1.77584	-1.40413	480
NELFCD	PROTEIN_CODING	4	-0.639983	-1.0496	-5.00168	-0.706344	0.436317	-3.11227	-1.0948	-1.65065	-5.00168	-3.02564	-1.37272	-2.23042	-1.95257	-0.135013	-1.10531	-1.70157	-1.40344	481
LIAS	PROTEIN_CODING	4	2.98609	0.267772	0.760643	-3.13009	-0.0521764	-7.6559	-0.740074	-1.41163	-7.6559	0.514207	-1.07585	1.33817	-3.2692	-1.59113	-1.574	-1.23058	-1.40229	482
FERMT2	PROTEIN_CODING	4	-2.97409	-0.862875	-1.2858	0.309978	-1.13312	-3.1079	-0.729434	-0.0920435	-3.1079	-1.07434	-0.410739	-1.70759	-1.30979	-0.411569	-2.40503	-0.3917	-1.39837	483
ATP5MG	PROTEIN_CODING	5	-1.12169	-1.67211	-1.11629	-0.711724	0.860797	-4.15446	-1.45847	-2.25265	-4.15446	-1.3942	-1.85556	-1.30336	-2.62186	0.0745363	-1.47178	-1.32049	-1.39614	484
SEC61G	PROTEIN_CODING	4	-1.68596	3.14296	-0.148719	-0.527333	-1.46279	-3.7291	-1.77673	-3.15851	-3.7291	1.49712	-2.46762	0.436093	-2.88811	-0.99506	-2.29262	-0.499277	-1.39595	485
PSMA2	PROTEIN_CODING	4	-0.700111	0.322882	-0.910605	-0.628292	-0.0502327	-4.0314	-2.35565	-2.98251	-4.0314	-0.293862	-2.66908	-0.429278	-3.12319	-0.339262	-1.59391	-1.19708	-1.3955	486
KARS	PROTEIN_CODING	4	-0.517466	-1.31287	-1.09588	-2.6484	-1.96413	-1.80204	0.134987	-0.606346	-2.6484	-1.20437	-0.235679	-0.975405	-0.757799	-2.30627	-1.42788	-1.36282	-1.39535	487
NDUFA3	PROTEIN_CODING	4	1.14116	0.131019	-0.175302	-0.104488	-0.2011	-6.81696	-2.06047	-2.66418	-6.81696	-0.0221415	-2.36232	0.365624	-3.8472	-0.152794	-1.95897	-0.829651	-1.39431	488
SF3A1	PROTEIN_CODING	4	-0.805638	-0.0867612	-1.52425	-1.26177	-1.25934	-2.43664	-1.94212	-1.62312	-2.43664	-0.805503	-1.78262	-0.805548	-2.00062	-1.26055	-1.50054	-1.2833	-1.39192	489
TARS2	PROTEIN_CODING	4	-0.0204766	0.214672	-0.937152	-2.68863	-1.2274	-2.91302	-0.845754	-1.42343	-2.91302	-0.36124	-1.13459	-0.247652	-1.7274	-1.95801	-1.38697	-1.39482	-1.39089	490
DRAP1	PROTEIN_CODING	4	-3.34571	0.99512	0.739666	-3.22703	-2.89698	0.630524	-1.06157	0.327116	-3.34571	0.867393	-0.367226	-0.536974	-0.0346426	-3.062	-1.87072	-0.908954	-1.38984	491
HIST1H2BL	PROTEIN_CODING	5	1.30146	0.243665	-0.570232	-0.846617	0.0134294	-4.63582	-2.55638	-5.44572	-5.44572	-0.163283	-4.00105	0.324964	-4.21264	-0.416594	-1.10698	-1.67032	-1.38865	492
DDX11	PROTEIN_CODING	4	-2.26999	0.604508	0.652903	-0.891464	-1.50801	-3.00658	-1.61688	-0.910188	-3.00658	0.628706	-1.26353	-0.337527	-1.84455	-1.19974	-2.26153	-0.508764	-1.38515	493
VCP	PROTEIN_CODING	4	2.79811	0.499764	0.872035	-2.99083	-2.35536	-3.37799	-2.67549	-3.46382	-3.46382	0.685899	-3.06966	1.38997	-3.17244	-2.6731	-0.978414	-1.79153	-1.38497	494
POLR2K	PROTEIN_CODING	4	-0.247102	-1.00865	-1.68989	-1.56616	0.212992	-3.1962	-1.48695	-2.84091	-3.1962	-1.34927	-2.16393	-0.981881	-2.50802	-0.676583	-1.07677	-1.69312	-1.38494	495
DGCR8	PROTEIN_CODING	4	-2.26408	0.487215	-0.956189	-0.258131	-1.36777	-2.57817	-0.340489	-2.86853	-2.86853	-0.234487	-1.60451	-0.911019	-1.92907	-0.812949	-2.07001	-0.699043	-1.38453	496
MCM8	PROTEIN_CODING	4	-1.54902	-1.26041	1.85418	-2.58397	-1.92631	-1.86606	-0.888627	-0.464057	-2.58397	0.29688	-0.676342	-0.318421	-1.07291	-2.25514	-1.78046	-0.987811	-1.38414	497
FBXL12	PROTEIN_CODING	4	-0.602174	-1.25029	-2.64604	-1.69516	-3.40578	0.864452	-1.48793	-1.53593	-3.40578	-1.94816	-1.51193	-1.4995	-0.719803	-2.55047	-1.04784	-1.71842	-1.38313	498
RHNO1	PROTEIN_CODING	4	-0.158332	-3.0991	-2.82695	-1.91356	-0.94259	-0.60149	-1.48657	-1.93767	-3.0991	-2.96302	-1.71212	-2.02813	-1.34191	-1.42808	-0.567471	-2.19624	-1.38185	499
FANCG	PROTEIN_CODING	4	-3.22697	-1.33749	1.12802	-1.86078	-1.86727	-1.00665	1.27978	-1.71809	-3.22697	-0.104735	-0.219157	-1.14548	-0.481653	-1.86403	-2.03363	-0.728224	-1.38093	500
TCP1	PROTEIN_CODING	4	-1.16887	-0.701773	0.79749	0.509029	-2.17572	-3.64634	-1.33584	-2.36548	-3.64634	0.0478584	-1.85066	-0.357718	-2.44922	-0.833348	-2.33031	-0.431257	-1.38078	501
BORA	PROTEIN_CODING	4	-2.23478	-2.68823	-1.18978	-0.804147	-0.975815	-0.828473	-2.39546	-0.605353	-2.68823	-1.939	-1.50041	-2.03759	-1.27643	-0.889981	-1.34635	-1.41452	-1.38044	502
SRPRB	PROTEIN_CODING	4	0.504834	-1.31915	-1.08886	-3.07316	-1.67582	-2.30439	0.54671	-1.59757	-3.07316	-1.20401	-0.525428	-0.634393	-1.11842	-2.37449	-1.15846	-1.60086	-1.37966	503
STX18	PROTEIN_CODING	4	-2.78693	-0.172056	-0.444803	-1.3082	0.98985	-3.78531	-0.0782231	-2.07329	-3.78531	-0.308429	-1.07576	-1.13459	-1.97894	-0.159174	-1.86079	-0.897462	-1.37913	504
TBC1D26	PROTEIN_CODING	5	-2.68789	0.964475	-1.45207	-1.45654	-0.183612	-1.88556	-1.73024	-1.90167	-2.68789	-0.243798	-1.81595	-1.0585	-1.83915	-0.820074	-1.58569	-1.1721	-1.37889	505
NGDN	PROTEIN_CODING	4	-0.475244	-0.830398	0.218245	-0.603739	-1.70956	-4.43485	-0.165992	-1.28694	-4.43485	-0.306077	-0.726467	-0.362466	-1.96259	-1.15665	-2.20655	-0.545428	-1.37599	506
SNRNP27	PROTEIN_CODING	4	-0.0867679	-1.01664	-3.44511	-0.879879	-1.40642	-1.89137	-1.58739	-1.92728	-3.44511	-2.23087	-1.75733	-1.51617	-1.80201	-1.14315	-1.12818	-1.6227	-1.37544	507
KLF5	PROTEIN_CODING	4	0.972855	-0.34403	0.875908	-3.75625	-1.09184	-2.77925	-1.39789	-2.32828	-3.75625	0.265939	-1.86308	0.501578	-2.16847	-2.42404	-0.966076	-1.78446	-1.37527	508
GEMIN2	PROTEIN_CODING	4	-2.81275	-2.05678	-1.66929	-1.86811	-0.847258	-0.512857	0.811486	-1.49059	-2.81275	-1.86303	-0.33955	-2.1796	-0.397319	-1.35768	-1.39095	-1.3569	-1.37393	509
PDCD2	PROTEIN_CODING	4	-4.56105	-2.15469	-2.76891	-0.974838	-0.974977	1.14398	0.344596	-1.16769	-4.56105	-2.4618	-0.411548	-3.16155	0.106962	-0.974907	-1.46401	-1.28273	-1.37337	510
RARS	PROTEIN_CODING	4	-0.391031	-0.1016	-1.74624	-0.8013	0.639377	-4.75893	-2.17209	-1.83561	-4.75893	-0.923921	-2.00385	-0.746291	-2.92221	-0.0809616	-1.50353	-1.24302	-1.37328	511
DTL	PROTEIN_CODING	4	0.807494	1.63142	-0.335387	-2.91943	-2.37225	-3.13305	-0.0782313	-2.44409	-3.13305	0.648015	-1.26116	0.701174	-1.88512	-2.64584	-1.56594	-1.17752	-1.37173	512
ALYREF	PROTEIN_CODING	4	0.510596	-2.29445	-0.628819	-2.7316	-2.44015	-0.708347	-0.158485	-2.63467	-2.7316	-1.46163	-1.39658	-0.804224	-1.16717	-2.58587	-0.879301	-1.86327	-1.37129	513
XRCC1	PROTEIN_CODING	4	-7.48386	-1.37718	0.637946	8.94591	-5.18562	-4.20013	0.482086	-0.349896	8.94591	-0.369619	0.0660948	-2.74103	-1.35598	1.88014	-5.6232	2.88079	-1.3712	514
ETF1	PROTEIN_CODING	4	-0.098991	0.813877	-1.15919	-1.75717	-0.821013	-3.37305	-2.26048	-1.72799	-3.37305	-0.172658	-1.99424	-0.148103	-2.45384	-1.28909	-1.43102	-1.30802	-1.36952	515
UXT	PROTEIN_CODING	4	-2.24889	-2.49242	0.0299493	0.0338243	-0.41154	-2.18863	-1.96632	-2.33377	-2.49242	-1.23123	-2.15004	-1.57045	-2.16291	-0.188858	-1.61636	-1.11582	-1.36609	516
ALG14	PROTEIN_CODING	4	-1.75994	-0.435741	-2.07365	0.438847	0.648011	-3.56385	-3.27835	-2.10598	-3.56385	-1.2547	-2.69216	-1.42311	-2.98272	0.543429	-1.55859	-1.16934	-1.36396	517
PMPCA	PROTEIN_CODING	4	-3.55121	-0.31421	-0.527782	-2.16934	-0.868641	0.355695	-0.857977	-2.19861	-3.55121	-0.420996	-1.5283	-1.4644	-0.900299	-1.51899	-1.35472	-1.37288	-1.3638	518
BABAM1	PROTEIN_CODING	4	-2.47282	-2.80659	-3.05816	-1.95336	-2.85898	2.00011	-0.512019	0.585066	-3.05816	-2.93238	0.0365236	-2.77919	0.691051	-2.40617	-1.11056	-1.61641	-1.36349	519
MRPS27	PROTEIN_CODING	4	0.555724	-0.25228	-1.66774	-3.17504	-1.53647	-2.41107	-1.20016	-0.100966	-3.17504	-0.960008	-0.650562	-0.454764	-1.2374	-2.35576	-1.13061	-1.5952	-1.36291	520
ATP6V1A	PROTEIN_CODING	4	-0.539287	-1.54754	-1.42994	-3.0257	-1.46317	-0.943811	0.12928	-1.55239	-3.0257	-1.48874	-0.711556	-1.17226	-0.788975	-2.24444	-0.98209	-1.742	-1.36204	521
USP1	PROTEIN_CODING	4	-1.47786	-1.13009	0.694441	-0.594944	-1.70486	-2.36676	-0.906865	-2.67756	-2.67756	-0.217827	-1.79221	-0.637839	-1.98373	-1.1499	-1.84983	-0.868328	-1.35908	522
CENPI	PROTEIN_CODING	4	-2.7045	-1.45568	-0.37205	-1.63997	0.203258	-1.73187	-1.72489	-1.00649	-2.7045	-0.913867	-1.36569	-1.51074	-1.48775	-0.718356	-1.41104	-1.30651	-1.35877	523
OSGEP	PROTEIN_CODING	4	-2.0438	0.902348	-2.35139	-1.53698	-2.00793	-1.77454	-0.00231262	-0.117678	-2.35139	-0.724523	-0.0599951	-1.16428	-0.631509	-1.77245	-1.94209	-0.773832	-1.35796	524
SNF8	PROTEIN_CODING	4	-1.00478	-0.942837	-3.22918	-0.674118	0.98738	-3.68283	-0.475902	-2.89467	-3.68283	-2.08601	-1.68529	-1.7256	-2.35113	0.156631	-1.23341	-1.4818	-1.35761	525
SETD1A	PROTEIN_CODING	4	-0.6976	-2.79405	0.0453937	-0.480051	-0.451143	-2.91008	-1.41059	-3.05277	-3.05277	-1.37433	-2.23168	-1.14875	-2.45781	-0.465597	-1.35294	-1.36202	-1.35748	526
MRPS7	PROTEIN_CODING	4	0.970907	-1.40001	0.650721	-1.08927	-0.813998	-4.76253	-1.88334	-2.2657	-4.76253	-0.374646	-2.07452	0.0738718	-2.97052	-0.951635	-1.53521	-1.17948	-1.35734	527
MCM5	PROTEIN_CODING	4	-3.23607	0.10779	-1.19068	-0.638566	-0.446334	-2.47987	-0.164898	-1.43294	-3.23607	-0.541443	-0.79892	-1.43965	-1.35924	-0.54245	-2.05409	-0.659643	-1.35687	528
RPS9	PROTEIN_CODING	4	-0.164153	-2.4083	-2.65014	-1.3847	0.52257	-2.14964	-3.75994	-1.09983	-3.75994	-2.52922	-2.42989	-1.74087	-2.33647	-0.431065	-0.597073	-2.1146	-1.35584	529
CCT2	PROTEIN_CODING	4	1.32427	-1.44497	-1.01492	-1.28458	-1.9955	-3.88432	0.286994	-2.39203	-3.88432	-1.22994	-1.05252	-0.378541	-1.99645	-1.64004	-1.51852	-1.18901	-1.35377	530
DOLK	PROTEIN_CODING	4	0.724789	0.199538	1.17823	-2.75232	-2.77548	-2.79355	-1.61786	-0.799638	-2.79355	0.688884	-1.20875	0.700853	-1.73701	-2.7639	-1.61474	-1.09073	-1.35274	531
NSF	PROTEIN_CODING	4	-0.887279	-0.513599	0.267164	-1.70964	-0.693621	-3.18468	-0.94274	-2.07594	-3.18468	-0.123218	-1.50934	-0.377905	-2.06779	-1.20163	-1.58853	-1.11407	-1.3513	532
DARS2	PROTEIN_CODING	4	2.61918	-2.54113	-2.30445	-1.10846	-0.829199	-6.38807	0.017428	0.0469435	-6.38807	-2.42279	0.0321857	-0.742134	-2.1079	-0.968828	-1.5327	-1.16635	-1.34952	533
OR2M2	PROTEIN_CODING	5	-0.15985	-1.59085	-0.705068	0.798698	-3.49282	-3.04119	-2.20861	0.100823	-3.49282	-1.14796	-1.05389	-0.818588	-1.71633	-1.34706	-2.23129	-0.467718	-1.3495	534
NSMCE2	PROTEIN_CODING	4	-1.81628	-2.69001	-1.76078	-1.52061	-2.59224	1.13032	-0.890918	-1.23018	-2.69001	-2.2254	-1.06055	-2.08902	-0.330261	-2.05642	-1.09273	-1.60218	-1.34746	535
RNMT	PROTEIN_CODING	4	-0.336044	-0.724906	-1.53853	-0.0477886	-0.677638	-3.07872	-1.73317	-3.88284	-3.88284	-1.13172	-2.80801	-0.866494	-2.89825	-0.362713	-1.36413	-1.32917	-1.34665	536
DBR1	PROTEIN_CODING	4	-0.122629	-0.997143	-3.741	0.0094531	-0.785121	-3.25584	-1.18635	-1.92665	-3.741	-2.36907	-1.5565	-1.62026	-2.12294	-0.387834	-1.38786	-1.30537	-1.34662	537
HINFP	PROTEIN_CODING	4	-0.714917	-0.46736	-2.75713	0.0323614	1.10374	-6.35303	0.143484	-1.21288	-6.35303	-1.61225	-0.534696	-1.31314	-2.47414	0.56805	-1.98807	-0.70486	-1.34646	538
SPCS2	PROTEIN_CODING	4	-3.90332	-2.41073	-1.52146	-1.50244	0.995096	-0.202042	-0.40464	-2.58769	-3.90332	-1.96609	-1.49616	-2.61183	-1.06479	-0.253671	-1.03675	-1.6549	-1.34583	539
TEAD1	PROTEIN_CODING	4	0.574913	-0.758797	-1.26508	-1.59737	-2.02597	-2.67669	-0.370649	-2.28681	-2.67669	-1.01194	-1.32873	-0.482989	-1.77805	-1.81167	-1.37592	-1.31268	-1.3443	540
TSR1	PROTEIN_CODING	4	-1.5186	-0.829054	-1.58098	-1.68385	-3.28414	0.812047	-0.735936	-1.6357	-3.28414	-1.20502	-1.18582	-1.30954	-0.519864	-2.48399	-1.33023	-1.35823	-1.34423	541
HCFC1	PROTEIN_CODING	4	-2.09699	-0.90488	-2.92418	-1.14796	-0.802964	-1.15889	0.136441	-1.99696	-2.92418	-1.91453	-0.930259	-1.97535	-1.00647	-0.975463	-1.35295	-1.33092	-1.34193	542
RRM2	PROTEIN_CODING	4	-1.2617	-2.33057	-1.80926	-1.62205	0.629508	-2.11887	-0.621008	-2.59341	-2.59341	-2.06991	-1.60721	-1.80051	-1.77776	-0.496271	-0.917018	-1.76639	-1.34171	543
PNKP	PROTEIN_CODING	4	-1.23114	0.222295	1.17995	-3.28822	-1.36116	-3.14045	0.367117	0.181847	-3.28822	0.701125	0.274482	0.0570373	-0.863828	-2.32469	-1.91091	-0.770872	-1.34089	544
RPL30	PROTEIN_CODING	4	-1.63291	-1.91991	-1.50257	-0.438491	-1.59669	-1.64531	-1.64683	-0.392855	-1.91991	-1.71124	-1.01984	-1.68513	-1.22833	-1.01759	-1.62497	-1.05652	-1.34075	545
RPL10A	PROTEIN_CODING	4	-2.24641	0.911396	0.757902	-0.517474	-1.81105	-2.86785	-0.894669	-1.96787	-2.86785	0.834649	-1.43127	-0.192369	-1.91013	-1.16426	-2.30844	-0.371365	-1.3399	546
WDR76	PROTEIN_CODING	4	-2.41986	-0.392718	1.11826	-3.44865	-0.338596	-1.70497	-0.324512	-0.644772	-3.44865	0.362771	-0.484642	-0.564771	-0.891418	-1.89362	-1.48781	-1.19017	-1.33899	547
RRP1	PROTEIN_CODING	4	0.848417	-0.612443	-0.124113	-1.61278	-0.0941334	-4.54479	-2.21466	-2.27001	-4.54479	-0.368278	-2.24234	0.0372872	-3.00982	-0.853459	-1.2635	-1.4078	-1.33565	548
PRCC	PROTEIN_CODING	4	-1.45081	0.126221	0.718709	-2.01677	-2.3666	-0.921596	-1.86675	-1.48878	-2.3666	0.422465	-1.67776	-0.201961	-1.42571	-2.19168	-1.57967	-1.09069	-1.33518	549
SRP9	PROTEIN_CODING	4	1.19346	0.384708	0.774417	-2.83535	0.449225	-6.08622	-0.857406	-1.76583	-6.08622	0.579563	-1.31162	0.784196	-2.90315	-1.19306	-1.48118	-1.18913	-1.33516	550
SELENOP	PROTEIN_CODING	4	-0.965262	-0.565392	-0.719954	-2.89052	-2.0005	-0.755448	-0.82769	-0.674648	-2.89052	-0.642673	-0.751169	-0.750203	-0.752595	-2.44551	-1.2404	-1.42812	-1.33426	551
CHERP	PROTEIN_CODING	4	-0.0205749	-1.36846	-0.713052	-1.65376	0.361698	-3.52005	-2.30953	-1.95065	-3.52005	-1.04076	-2.13009	-0.700697	-2.59341	-0.646032	-1.05964	-1.6082	-1.33392	552
TAF5	PROTEIN_CODING	4	0.43763	-1.83636	1.32844	-2.83996	0.052266	-3.34305	-2.61212	-1.48824	-3.34305	-0.253957	-2.05018	-0.0234284	-2.48114	-1.39385	-0.95105	-1.7147	-1.33287	553
WDHD1	PROTEIN_CODING	4	0.969817	0.0851593	-0.874807	-0.407718	-1.40764	-3.32839	-3.55186	-3.29631	-3.55186	-0.394824	-3.42409	0.0600565	-3.39219	-0.907681	-1.2554	-1.40888	-1.33214	554
PPIE	PROTEIN_CODING	4	-1.13946	-1.39889	0.945897	-2.58728	-0.406379	-2.2484	-0.870348	-1.89734	-2.58728	-0.226495	-1.38384	-0.530816	-1.67203	-1.49683	-1.26475	-1.39921	-1.33198	555
ATXN7L3	PROTEIN_CODING	4	-0.888891	1.6831	-0.832925	-0.856573	-2.27182	-3.00082	-1.747	-1.04752	-3.00082	0.425088	-1.39726	-0.0129051	-1.93178	-1.5642	-2.05385	-0.609582	-1.33171	556
DNAJC17	PROTEIN_CODING	4	0.502385	-0.133254	-0.467379	0.132309	0.840642	-6.50498	-2.4397	-2.87536	-6.50498	-0.300316	-2.65753	-0.0327492	-3.94001	0.486476	-1.72065	-0.941845	-1.33125	557
UBE2H	PROTEIN_CODING	4	-1.28325	-1.49977	-1.14258	-3.85478	-2.41036	0.146594	0.61158	0.863875	-3.85478	-1.32117	0.737727	-1.30853	0.540683	-3.13257	-1.18234	-1.47941	-1.33087	558
TOE1	PROTEIN_CODING	4	-0.313886	0.868885	0.694751	-3.2452	-1.03563	-2.37262	-0.699411	-2.89471	-3.2452	0.781818	-1.79706	0.416583	-1.98891	-2.14041	-1.24071	-1.42015	-1.33043	559
PFDN5	PROTEIN_CODING	4	1.033	-0.899793	-0.308327	-4.59482	-0.581382	-2.15365	-0.480512	-1.67986	-4.59482	-0.60406	-1.08019	-0.0583733	-1.43801	-2.5881	-0.567344	-2.09302	-1.33018	560
BAGE2	PROTEIN_CODING	4	-2.5971	-1.58848	-1.11817	-0.224366	-0.0492556	-2.93089	0.121466	-1.75752	-2.93089	-1.35332	-0.818025	-1.76791	-1.52231	-0.136811	-1.85908	-0.798571	-1.32883	561
SHQ1	PROTEIN_CODING	4	-2.95717	-1.87206	-2.16363	0.551948	0.608597	-1.05861	-2.29801	-3.89992	-3.89992	-2.01785	-3.09897	-2.33095	-2.41885	0.580272	-1.13573	-1.52162	-1.32867	562
KLF16	PROTEIN_CODING	4	-1.24037	-2.05779	-1.91585	-1.75165	-0.0789927	-1.85799	-0.603871	-1.48706	-2.05779	-1.98682	-1.04546	-1.738	-1.31631	-0.915323	-1.05912	-1.59465	-1.32688	563
NOC2L	PROTEIN_CODING	4	-0.339559	0.796507	-0.797607	-1.07305	-2.05257	-2.73738	-3.27201	-0.240641	-3.27201	-0.000549849	-1.75633	-0.113553	-2.08335	-1.56281	-1.70984	-0.943308	-1.32657	564
WDR83	PROTEIN_CODING	4	1.8898	-1.65296	0.0339768	-3.48937	-1.56077	-2.09505	-2.84724	-0.940496	-3.48937	-0.809493	-1.89387	0.0902717	-1.96093	-2.52507	-0.588674	-2.06425	-1.32646	565
DHDDS	PROTEIN_CODING	4	-1.28144	-0.897096	-1.27832	-0.741353	-0.00377094	-3.50524	-0.227198	-2.42623	-3.50524	-1.08771	-1.32671	-1.15229	-2.05289	-0.372562	-1.59682	-1.05192	-1.32437	566
NUF2	PROTEIN_CODING	4	-1.3565	-3.18555	-1.46263	0.44077	-1.08419	-3.10378	-0.53532	-0.499175	-3.18555	-2.32409	-0.517248	-2.00156	-1.37943	-0.321712	-1.84816	-0.80019	-1.32417	567
SNRPE	PROTEIN_CODING	4	0.282578	-1.91296	-1.66927	-2.19715	-1.30072	-1.86236	-1.16939	-0.982233	-2.19715	-1.79112	-1.07581	-1.09988	-1.338	-1.74893	-0.960167	-1.68802	-1.3241	568
SUPT16H	PROTEIN_CODING	4	0.494987	-1.43294	-1.50166	0.267167	0.37745	-5.0809	-0.975928	-4.08841	-5.0809	-1.4673	-2.53217	-0.813205	-3.38175	0.322309	-1.40282	-1.2441	-1.32346	569
UBE3D	PROTEIN_CODING	4	-3.87107	-0.658306	-2.00784	-0.0584222	-1.92061	0.838941	-1.34505	-1.84667	-3.87107	-1.33307	-1.59586	-2.17907	-0.784261	-0.989515	-1.65091	-0.995786	-1.32335	570
WDR18	PROTEIN_CODING	4	-1.67915	0.330073	-4.19858	0.858356	-0.611429	-2.90235	-1.36064	-1.96423	-4.19858	-1.93425	-1.66243	-1.84922	-2.07574	0.123464	-1.73098	-0.912776	-1.32188	571
PDCD6IP	PROTEIN_CODING	4	0.0304471	-1.55648	-1.65685	-2.37436	-2.44699	-0.702501	-0.981601	-0.674755	-2.44699	-1.60666	-0.828178	-1.06096	-0.786286	-2.41067	-1.03968	-1.60307	-1.32137	572
API5	PROTEIN_CODING	4	-1.43173	-2.79996	-2.78223	-3.74279	-0.175417	-0.130813	0.834727	-0.13888	-3.74279	-2.79109	0.347924	-2.33797	0.188345	-1.9591	-0.579322	-2.06199	-1.32065	573
ACTL6A	PROTEIN_CODING	4	-0.827256	0.196945	-1.22558	-1.62556	-0.395784	-2.86449	-1.67387	-1.71819	-2.86449	-0.514317	-1.69603	-0.61863	-2.08551	-1.01067	-1.36251	-1.27864	-1.32057	574
GPATCH1	PROTEIN_CODING	4	-1.18733	-1.89583	0.0929404	-2.42449	0.317337	-2.52394	-0.402769	-1.99078	-2.52394	-0.901447	-1.19677	-0.996741	-1.63916	-1.05357	-1.13131	-1.50757	-1.31944	575
PTCD3	PROTEIN_CODING	4	3.21922	-1.05411	0.244532	-2.65977	-0.960149	-5.09889	-1.61837	-2.4053	-5.09889	-0.404788	-2.01184	0.803215	-3.04085	-1.80996	-0.946605	-1.69213	-1.31937	576
RPA3	PROTEIN_CODING	4	0.987686	-1.62136	0.206348	-1.76438	-0.275734	-3.81627	-1.66423	-3.01559	-3.81627	-0.707504	-2.33991	-0.14244	-2.83203	-1.02006	-1.03477	-1.60393	-1.31935	577
NDUFS6	PROTEIN_CODING	4	-2.81318	-0.594003	-2.4645	0.0179439	1.12862	-4.856	0.280425	-0.00796125	-4.856	-1.52925	0.136232	-1.95723	-1.52784	0.573283	-2.18018	-0.458358	-1.31927	578
ZMPSTE24	PROTEIN_CODING	4	-1.72975	-2.50665	0.225671	-0.514565	-1.82998	0.000503399	-3.72362	-1.6619	-3.72362	-1.14049	-2.69276	-1.33691	-1.79501	-1.17227	-1.18641	-1.44927	-1.31784	579
YARS2	PROTEIN_CODING	4	1.07987	0.182977	-1.11646	-3.51083	-2.73042	-1.82294	-1.2156	0.305067	-3.51083	-0.466742	-0.455267	0.048795	-0.911156	-3.12063	-1.15783	-1.47761	-1.31772	580
ATP5F1A	PROTEIN_CODING	4	2.59826	-3.10906	-0.805917	-0.566973	-0.333895	-4.57288	-2.43208	-3.71324	-4.57288	-1.95749	-3.07266	-0.438906	-3.57274	-0.450434	-0.769507	-1.86571	-1.31761	581
NAA30	PROTEIN_CODING	4	-1.16265	-1.77211	-3.31075	1.14146	-0.0876556	-1.97096	-2.42108	-4.14103	-4.14103	-2.54143	-3.28105	-2.08184	-2.84435	0.526901	-1.07375	-1.56034	-1.31705	582
SEC61A1	PROTEIN_CODING	4	0.999613	-0.497821	-0.670495	-1.52884	0.69405	-4.95763	-3.16649	-1.88127	-4.95763	-0.584158	-2.52388	-0.0562344	-3.33513	-0.417393	-1.08799	-1.54562	-1.31681	583
PPP4C	PROTEIN_CODING	4	-1.00997	-0.890844	-2.71054	-0.438128	-0.370014	-2.86043	-0.544865	-2.29213	-2.86043	-1.80069	-1.4185	-1.53712	-1.89914	-0.404071	-1.41347	-1.21911	-1.31629	584
GARS	PROTEIN_CODING	4	-0.362751	-2.31732	-2.38163	-0.98191	-0.374391	-1.93846	-2.45065	-1.3271	-2.45065	-2.34947	-1.88888	-1.68723	-1.90541	-0.67815	-0.891868	-1.74009	-1.31598	585
POLR3C	PROTEIN_CODING	4	0.790302	0.64751	0.974896	-1.49822	-0.069469	-4.1869	-3.13233	-4.33921	-4.33921	0.811203	-3.73577	0.804236	-3.88614	-0.783845	-1.15535	-1.47426	-1.31481	586
ATXN10	PROTEIN_CODING	4	-0.477026	-0.404639	-1.81252	-2.29472	-1.20472	-1.56104	-0.983597	-1.49884	-2.29472	-1.10858	-1.24122	-0.898062	-1.34782	-1.74972	-1.08093	-1.54817	-1.31455	587
RAD54B	PROTEIN_CODING	5	-1.45717	-1.28621	-1.0167	-2.10819	-1.34754	-0.728089	-0.770896	-1.41217	-2.10819	-1.15145	-1.09153	-1.25336	-0.970384	-1.72786	-1.1776	-1.45039	-1.31399	588
ATRIP	PROTEIN_CODING	4	-1.21528	-0.426441	-0.113389	-3.17911	-0.853927	-1.31045	-0.481536	-1.62748	-3.17911	-0.269915	-1.05451	-0.585037	-1.13982	-2.01652	-1.12655	-1.50118	-1.31387	589
SLF2	PROTEIN_CODING	4	-1.65118	-0.58101	0.167812	-2.8786	-2.99024	-0.466636	0.74723	-0.120863	-2.99024	-0.206599	0.313184	-0.688127	0.0532439	-2.93442	-1.70269	-0.924006	-1.31335	590
SRRT	PROTEIN_CODING	4	-0.067943	-1.72245	-3.82034	-0.802292	-0.100211	-3.05889	-0.918237	-1.23954	-3.82034	-2.77139	-1.07889	-1.87024	-1.73889	-0.451252	-1.07568	-1.55086	-1.31327	591
UFSP1	PROTEIN_CODING	4	-2.32622	-1.0246	-2.09678	-1.01118	-0.710187	-1.63646	-1.0637	-0.19948	-2.32622	-1.56069	-0.63159	-1.81587	-0.966546	-0.860683	-1.55762	-1.06782	-1.31272	592
DOHH	PROTEIN_CODING	4	0.40305	-0.883411	-0.742738	-1.66826	0.54519	-3.58958	-2.28507	-3.21724	-3.58958	-0.813074	-2.75116	-0.4077	-3.03063	-0.561535	-0.880447	-1.74416	-1.31231	593
RAD17	PROTEIN_CODING	4	-0.179163	0.407207	-0.24607	-1.093	-2.30385	-2.02215	-1.7775	-2.91593	-2.91593	0.0805686	-2.34672	-0.00600849	-2.23853	-1.69842	-1.50172	-1.11971	-1.31072	594
CCNH	PROTEIN_CODING	4	-1.69288	0.846213	0.590706	-0.437293	2.21868	-4.51034	-3.40075	-4.92073	-4.92073	0.718459	-4.16074	-0.0853217	-4.27727	0.890692	-1.32818	-1.29319	-1.31069	595
NUP62	PROTEIN_CODING	4	0.703018	-0.434481	-2.4207	-1.22692	-1.07742	-3.35855	-1.74542	-1.19886	-3.35855	-1.42759	-1.47214	-0.717388	-2.10094	-1.15217	-1.24432	-1.37555	-1.30993	596
JTB	PROTEIN_CODING	4	-1.5828	0.578358	0.821301	0.311513	1.49745	-6.39509	-1.67007	-3.09409	-6.39509	0.69983	-2.38208	-0.0610469	-3.71975	0.904483	-2.16015	-0.456914	-1.30853	597
PIGK	PROTEIN_CODING	4	-0.233656	-2.35418	-1.68446	-1.20844	-1.58808	-1.40003	-1.14138	-1.65882	-2.35418	-2.01932	-1.4001	-1.4241	-1.40008	-1.39826	-1.07392	-1.54262	-1.30827	598
TEX10	PROTEIN_CODING	4	-0.648327	-0.0206997	-3.22078	-1.99013	-1.78505	-0.0410963	-2.03427	-1.48107	-3.22078	-1.62074	-1.75767	-1.2966	-1.18548	-1.88759	-0.824825	-1.78951	-1.30717	599
RBM24	PROTEIN_CODING	4	0.0103757	-0.433362	-2.12575	-1.77579	-2.06955	-2.09312	0.0953339	-1.35191	-2.12575	-1.27956	-0.628286	-0.849579	-1.11657	-1.92267	-1.3841	-1.22788	-1.30599	600
NUFIP2	PROTEIN_CODING	4	-1.15484	-2.48056	-1.28292	-2.16742	-0.299232	-1.01796	-1.6438	-0.970112	-2.48056	-1.88174	-1.30695	-1.63944	-1.21062	-1.23332	-0.824012	-1.78537	-1.30469	601
COX15	PROTEIN_CODING	4	2.75896	0.302889	-1.59912	-0.400054	-1.16294	-7.96285	0.38515	-1.20819	-7.96285	-0.648117	-0.41152	0.487576	-2.92863	-0.781496	-2.12227	-0.486564	-1.30442	602
TAGLN	PROTEIN_CODING	4	0.034317	-1.49088	-1.81401	-3.0361	-2.93075	-0.564473	0.937674	-0.291325	-3.0361	-1.65244	0.323174	-1.09019	0.0272916	-2.98343	-1.15364	-1.45512	-1.30438	603
DDX54	PROTEIN_CODING	4	-1.10178	0.596724	-3.2158	-0.34106	-0.61497	-3.71121	-1.03545	-0.454745	-3.71121	-1.30954	-0.745096	-1.24028	-1.7338	-0.478015	-1.80932	-0.798564	-1.30394	604
MRPS33	PROTEIN_CODING	4	1.01426	-0.398447	-0.497503	-0.705596	-0.362638	-5.07407	-1.73277	-2.75138	-5.07407	-0.447975	-2.24208	0.0394363	-3.18608	-0.534117	-1.47415	-1.13188	-1.30302	605
MRPS5	PROTEIN_CODING	4	-0.734469	-0.338561	0.25188	-0.931805	-2.88447	-2.97159	-0.790061	0.287155	-2.97159	-0.0433403	-0.251453	-0.273716	-1.15817	-1.90814	-2.19684	-0.408866	-1.30285	606
UQCRB	PROTEIN_CODING	4	1.07144	0.0426195	-0.981856	0.377562	1.19379	-7.28021	-2.49225	-2.90882	-7.28021	-0.469618	-2.70053	0.0440674	-4.22709	0.785675	-1.67166	-0.930863	-1.30126	607
RAD51	PROTEIN_CODING	4	0.765584	-1.05975	1.5097	-1.62872	-1.46938	-3.18075	-2.1225	-2.90911	-3.18075	0.224972	-2.51581	0.405176	-2.73746	-1.54905	-1.29485	-1.30652	-1.30068	608
PCLAF	PROTEIN_CODING	4	-1.33224	-0.856454	-1.47455	-1.73509	-1.38439	-0.735431	-1.10993	-1.78781	-1.78781	-1.1655	-1.44887	-1.22108	-1.21106	-1.55974	-1.15069	-1.44982	-1.30026	609
NDUFB7	PROTEIN_CODING	4	-0.875103	-2.70553	-0.120757	1.43045	0.855699	-7.18501	-0.891473	-0.319995	-7.18501	-1.41315	-0.605734	-1.2338	-2.79882	1.14307	-2.40147	-0.196144	-1.29881	610
RPS3A	PROTEIN_CODING	4	-2.04905	-0.0582335	-1.2587	-0.301151	0.563175	-4.06046	-0.411604	-2.14933	-4.06046	-0.658468	-1.28047	-1.122	-2.20713	0.131012	-1.84878	-0.746695	-1.29774	611
TMA16	PROTEIN_CODING	4	0.433359	-1.42069	-5.76982	0.801414	-0.839689	-3.37163	-0.674631	-1.74573	-5.76982	-3.59525	-1.21018	-2.25238	-1.93067	-0.0191378	-1.25932	-1.33467	-1.297	612
CCDC174	PROTEIN_CODING	4	-2.45593	-2.19037	-2.19866	-1.30571	-0.508906	-0.482674	-0.893958	-0.770116	-2.45593	-2.19451	-0.832037	-2.28165	-0.715583	-0.907307	-1.14917	-1.44409	-1.29663	613
UBE2M	PROTEIN_CODING	4	0.238927	1.43069	-0.0195015	-1.54642	-1.03094	-3.99672	-2.42292	-1.86291	-3.99672	0.705592	-2.14291	0.550037	-2.76085	-1.28868	-1.59625	-0.994582	-1.29541	614
TM9SF2	PROTEIN_CODING	4	-1.94473	-0.739502	-1.06709	-2.72017	-1.16558	-1.31718	0.191882	0.374391	-2.72017	-0.903294	0.283137	-1.25044	-0.250303	-1.94288	-1.47583	-1.11344	-1.29464	615
PRPF4	PROTEIN_CODING	4	-1.37678	-1.71531	0.60478	1.06821	0.00470958	-5.3498	-1.63697	-1.46068	-5.3498	-0.555267	-1.54883	-0.829106	-2.81582	0.536461	-2.24063	-0.345294	-1.29296	616
BUB1	PROTEIN_CODING	4	1.27016	0.20021	-1.49361	-1.71858	-1.38346	-3.15403	-1.86633	-2.37686	-3.15403	-0.646701	-2.12159	-0.00774754	-2.46574	-1.55102	-1.08911	-1.49563	-1.29237	617
MRPL48	PROTEIN_CODING	4	-1.30201	-0.968046	-0.652719	-1.45451	0.0634375	-3.15404	-0.547629	-1.62764	-3.15404	-0.810382	-1.08763	-0.974258	-1.77644	-0.695536	-1.4642	-1.11751	-1.29086	618
HSPA5	PROTEIN_CODING	4	-1.03818	-0.658087	-1.33807	-0.128934	-2.04146	-3.7483	0.0886186	0.3323	-3.7483	-0.998079	0.210459	-1.01144	-1.10913	-1.0852	-2.27598	-0.305518	-1.29075	619
EIF5	PROTEIN_CODING	4	0.443082	0.290935	0.486965	-2.38569	-2.52033	-2.29629	-2.76269	0.0271055	-2.76269	0.38895	-1.36779	0.406994	-1.67729	-2.45301	-1.45785	-1.12151	-1.28968	620
HAUS7	PROTEIN_CODING	4	-0.38149	-0.967813	-3.10115	-1.93331	-1.8058	-1.01115	-0.214262	-0.897377	-3.10115	-2.03448	-0.55582	-1.48348	-0.707595	-1.86956	-1.06615	-1.50787	-1.28701	621
ELOB	PROTEIN_CODING	4	-1.87769	-1.79345	-1.52613	0.132027	0.757413	-2.31113	-2.60606	-2.91553	-2.91553	-1.65979	-2.76079	-1.73243	-2.61091	0.44472	-1.1438	-1.42952	-1.28666	622
EAF1	PROTEIN_CODING	4	-0.635445	-2.0189	1.08629	-2.91072	-1.6142	-0.262568	-1.7951	-1.864	-2.91072	-0.466307	-1.82955	-0.522687	-1.30722	-2.26246	-0.837404	-1.73553	-1.28647	623
SF3B3	PROTEIN_CODING	4	0.439918	-0.192545	-2.84385	-1.93977	-0.930705	-2.09046	-0.592425	-2.73398	-2.84385	-1.5182	-1.6632	-0.865494	-1.80562	-1.43524	-0.860417	-1.70706	-1.28374	624
PAIP2	PROTEIN_CODING	4	0.756176	-1.52696	1.04237	-2.19795	-2.54495	-0.91331	-2.65281	-2.46505	-2.65281	-0.24229	-2.55893	0.0905317	-2.01039	-2.37145	-0.900694	-1.66639	-1.28354	625
COPA	PROTEIN_CODING	4	0.0911944	1.78456	-0.156324	0.615839	-1.62087	-4.88747	-2.46892	-2.94731	-4.88747	0.814115	-2.70812	0.573142	-3.43457	-0.502514	-2.13905	-0.426054	-1.28255	626
DDX24	PROTEIN_CODING	4	-1.10846	-3.5416	-2.72465	-1.30486	-1.35781	-0.482798	-1.28852	0.677762	-3.5416	-3.13312	-0.305378	-2.45824	-0.364518	-1.33134	-0.98302	-1.58112	-1.28207	627
CD8B	PROTEIN_CODING	4	-0.16732	-1.37348	-1.35266	0.319921	-1.35893	-2.25024	-2.90455	-2.82993	-2.90455	-1.36307	-2.86724	-0.964487	-2.66157	-0.519504	-1.25883	-1.30346	-1.28115	628
ESCO2	PROTEIN_CODING	4	-0.92293	-1.56633	-2.37617	0.254992	-2.25295	-0.819267	-1.84167	-2.09138	-2.37617	-1.97125	-1.96653	-1.62181	-1.58411	-0.998977	-1.33171	-1.2276	-1.27966	629
SNRPB	PROTEIN_CODING	4	1.4531	-0.283129	1.12428	-1.38613	-1.51357	-4.16047	-2.27188	-2.70755	-4.16047	0.420575	-2.48971	0.764749	-3.04663	-1.44985	-1.40698	-1.15175	-1.27937	630
ORC6	PROTEIN_CODING	4	-0.934523	-0.464934	-1.3294	0.708123	-0.593518	-3.2521	-3.23437	-2.15973	-3.2521	-0.897169	-2.69705	-0.90962	-2.88207	0.0573028	-1.59338	-0.962032	-1.27771	631
ALG13	PROTEIN_CODING	4	-1.66752	-0.402965	-1.66229	-0.208824	-0.0432665	-3.43719	-0.810931	-1.73777	-3.43719	-1.03263	-1.27435	-1.24426	-1.9953	-0.126045	-1.71599	-0.8386	-1.2773	632
CDK1	PROTEIN_CODING	4	0.891735	2.93205	0.0470831	0.574997	0.109916	-7.24828	-2.86138	-4.10177	-7.24828	1.48957	-3.48158	1.29029	-4.73715	0.342456	-2.08221	-0.472338	-1.27727	633
NOL10	PROTEIN_CODING	4	-0.830057	-1.78868	0.270442	-1.51233	0.676994	-3.12376	-1.36508	-2.85698	-3.12376	-0.759118	-2.11103	-0.782765	-2.44861	-0.417668	-1.09228	-1.46083	-1.27655	634
SPG21	PROTEIN_CODING	4	-1.38082	-3.05559	0.271149	-2.43241	-1.28758	-0.57737	0.0527686	-1.22402	-3.05559	-1.39222	-0.585624	-1.38842	-0.582873	-1.85999	-1.08192	-1.47008	-1.276	635
PALB2	PROTEIN_CODING	4	-2.06563	-0.129357	-1.61629	0.112394	0.865705	-3.1514	-1.94922	-3.11942	-3.1514	-0.872824	-2.53432	-1.27043	-2.74002	0.489049	-1.45044	-1.09825	-1.27435	636
PPP2R2A	PROTEIN_CODING	4	-0.260408	-1.00504	0.339627	-2.97143	-2.03794	-1.41425	-0.725494	-0.53027	-2.97143	-0.332709	-0.627882	-0.308608	-0.890006	-2.50469	-1.23753	-1.31067	-1.2741	637
RNASEH2B	PROTEIN_CODING	4	-3.41542	-0.651163	-1.71197	1.15661	0.0579994	-3.93948	-0.984709	0.35394	-3.93948	-1.18157	-0.315384	-1.92618	-1.52342	0.607303	-2.4323	-0.113448	-1.27287	638
RBM25	PROTEIN_CODING	4	0.0848698	-2.73704	-1.33096	-2.19668	-1.16253	-0.998992	-0.91996	-1.73907	-2.73704	-2.034	-1.32951	-1.32771	-1.21934	-1.67961	-0.692218	-1.8534	-1.27281	639
ZNF2	PROTEIN_CODING	4	-1.92788	-1.03366	-0.242625	0.00782445	-1.40388	-2.45379	-1.48067	-0.957278	-2.45379	-0.638144	-1.21897	-1.06806	-1.63058	-0.698028	-1.92852	-0.616431	-1.27247	640
LSM2	PROTEIN_CODING	4	-1.09796	-0.00531777	0.263955	-1.49795	-2.0789	-2.13454	-0.646369	-1.2466	-2.13454	0.129319	-0.946485	-0.279775	-1.3425	-1.78842	-1.77047	-0.771705	-1.27109	641
PAGR1	PROTEIN_CODING	4	-0.769889	0.145492	0.426316	-3.99822	-1.23313	-1.26622	0.0838793	-1.36015	-3.99822	0.285904	-0.638136	-0.0660273	-0.847497	-2.61568	-1.08975	-1.45015	-1.26995	642
SNW1	PROTEIN_CODING	5	-1.48075	-1.79745	-0.769598	-0.121955	1.14209	-3.50542	-1.31927	-3.4119	-3.50542	-1.28352	-2.36558	-1.34927	-2.74553	0.510066	-1.28136	-1.25702	-1.26919	643
RPL32	PROTEIN_CODING	4	0.111722	-2.34829	-2.91405	-0.591074	-1.31233	-2.61009	-0.239658	-0.91762	-2.91405	-2.63117	-0.578639	-1.71687	-1.25579	-0.951701	-1.27023	-1.26696	-1.2686	644
RBM19	PROTEIN_CODING	4	1.57237	0.18834	-2.14149	-0.842683	-0.642888	-3.47864	-3.20956	-3.27656	-3.47864	-0.976577	-3.24306	-0.126928	-3.32159	-0.742786	-0.849718	-1.68744	-1.26858	645
INTS7	PROTEIN_CODING	5	-0.0198953	1.04626	1.08067	-2.8669	-1.99227	-2.28982	-1.45945	-1.51364	-2.8669	1.06347	-1.48654	0.702346	-1.7543	-2.42958	-1.43399	-1.09666	-1.26533	646
ALDOA	PROTEIN_CODING	4	1.04017	0.137016	0.18524	-0.552748	-1.2076	-4.77751	-2.51128	-1.98732	-4.77751	0.161128	-2.2493	0.454141	-3.09204	-0.880173	-1.64831	-0.880308	-1.26431	647
BCS1L	PROTEIN_CODING	4	1.02909	-0.0211749	-0.495331	-3.36025	-0.54889	-4.84655	-0.269862	1.07465	-4.84655	-0.258253	0.402393	0.170861	-1.34725	-1.95457	-1.45545	-1.07204	-1.26374	648
GGNBP2	PROTEIN_CODING	4	-1.75244	-0.0627005	-0.195898	-0.747013	-0.301017	-2.26128	-2.28245	-2.46814	-2.46814	-0.129299	-2.37529	-0.670346	-2.33729	-0.524015	-1.43824	-1.08387	-1.26106	649
TFIP11	PROTEIN_CODING	4	-0.0914012	0.665572	-1.83404	-1.20976	-1.79086	-2.80471	-1.04968	-1.11406	-2.80471	-0.584236	-1.08187	-0.419958	-1.65615	-1.50031	-1.56232	-0.958622	-1.26047	650
OGT	PROTEIN_CODING	4	-1.67336	-2.27759	-2.34276	-1.31612	-0.0706322	-1.05097	-1.12875	-1.13481	-2.34276	-2.31018	-1.13178	-2.0979	-1.10485	-0.693375	-0.931656	-1.58602	-1.25884	651
ALKBH5	PROTEIN_CODING	4	-0.360849	-0.224407	0.853219	-1.73761	-2.22679	-1.63113	-1.89954	-1.91735	-2.22679	0.314406	-1.90844	0.089321	-1.81601	-1.9822	-1.40626	-1.11055	-1.2584	652
ATP5MGL	PROTEIN_CODING	4	0.12375	-0.12008	0.122936	-1.6201	-1.97012	-3.09439	-0.0824309	-1.88169	-3.09439	0.00142818	-0.982062	0.042202	-1.68617	-1.79511	-1.64692	-0.866911	-1.25692	653
UTP23	PROTEIN_CODING	4	0.254617	-0.960231	-1.97602	-2.00484	-0.963195	-0.823717	-1.02323	-4.04437	-4.04437	-1.46813	-2.5338	-0.893879	-1.96377	-1.48402	-0.510765	-2.00226	-1.25651	654
MRPS18C	PROTEIN_CODING	4	-0.637391	-0.0523966	-0.914668	-2.6864	-1.2348	-0.99703	-1.44952	-1.53189	-2.6864	-0.483532	-1.49071	-0.534818	-1.32615	-1.9606	-0.956407	-1.55355	-1.25498	655
C10orf55	PROTEIN_CODING	4	-0.732709	-0.913417	-0.510403	-1.33888	-0.803346	-2.13281	-1.27855	-2.32993	-2.32993	-0.71191	-1.80424	-0.718843	-1.91376	-1.07111	-1.22296	-1.28501	-1.25398	656
USE1	PROTEIN_CODING	4	1.56494	-0.89642	-2.71595	0.349035	-1.60228	-3.13677	-3.02783	-2.7487	-3.13677	-1.80618	-2.88826	-0.682475	-2.9711	-0.626623	-1.05804	-1.44847	-1.25325	657
PSMA3	PROTEIN_CODING	4	-1.77316	-0.892396	-0.794714	0.709887	0.0384118	-4.26337	-0.496329	-2.25662	-4.26337	-0.843555	-1.37648	-1.15342	-2.33878	0.374149	-1.99938	-0.503382	-1.25138	658
SGF29	PROTEIN_CODING	4	-2.28753	-2.15364	-0.675613	-0.444893	-0.03678	-1.62083	-2.43431	-0.970282	-2.43431	-1.41463	-1.7023	-1.7056	-1.67514	-0.240837	-1.31505	-1.18727	-1.25116	659
SCD	PROTEIN_CODING	4	1.66001	0.1472	-1.14062	1.53323	-1.64163	-5.78778	-3.54585	-1.97241	-5.78778	-0.49671	-2.75913	0.222195	-3.76868	-0.0541995	-1.92314	-0.574201	-1.24867	660
PSMA7	PROTEIN_CODING	4	-0.409681	0.291722	-0.777058	-3.09806	-3.22265	-0.502278	0.477393	-0.499142	-3.22265	-0.242668	-0.0108745	-0.298339	-0.174676	-3.16035	-1.3782	-1.1172	-1.2477	661
SARS	PROTEIN_CODING	4	-1.72077	-1.15378	-1.87596	0.841045	0.721821	-4.67701	0.00557336	-2.27717	-4.67701	-1.51487	-1.1358	-1.58351	-2.3162	0.781433	-1.89199	-0.603208	-1.2476	662
ATP6V1B2	PROTEIN_CODING	4	0.407717	1.58511	-0.522046	-2.85525	-1.87772	-1.35514	-1.01214	-3.66031	-3.66031	0.531533	-2.33622	0.490261	-2.0092	-2.36649	-0.941716	-1.55331	-1.24752	663
SPECC1	PROTEIN_CODING	4	0.0678969	-1.87039	-1.03179	-1.64774	-1.61255	-1.84488	-0.471552	-1.51942	-1.87039	-1.45109	-0.995487	-0.94476	-1.27862	-1.63015	-1.12985	-1.36477	-1.24731	664
USP8	PROTEIN_CODING	4	-3.1327	-1.12876	-0.58238	-1.89074	-0.30558	1.2249	-1.9511	-3.0892	-3.1327	-0.855569	-2.52015	-1.61461	-1.2718	-1.09816	-0.737791	-1.75549	-1.24664	665
POLD3	PROTEIN_CODING	4	-0.846851	-0.872268	-0.224372	-1.82289	-3.60914	-0.0984153	-0.431302	-0.674255	-3.60914	-0.54832	-0.552778	-0.64783	-0.401324	-2.71601	-1.51813	-0.974662	-1.2464	666
HNRNPK	PROTEIN_CODING	4	2.1915	-0.223899	2.05804	-0.815376	-1.19936	-6.0824	-2.42774	-2.54913	-6.0824	0.917072	-2.48843	1.34188	-3.68642	-1.00737	-1.69675	-0.795579	-1.24616	667
CPSF3	PROTEIN_CODING	4	-1.17658	-0.190335	-4.21266	0.401669	-1.58188	-2.72191	0.365924	-0.751376	-4.21266	-2.2015	-0.192726	-1.85986	-1.03579	-0.590106	-1.82679	-0.664184	-1.24549	668
NR2C2AP	PROTEIN_CODING	4	-2.61861	-0.769102	-0.454069	-3.21968	-1.36809	1.80425	-0.875701	-2.04185	-3.21968	-0.611585	-1.45878	-1.28059	-0.3711	-2.29389	-0.727485	-1.76335	-1.24542	669
TEFM	PROTEIN_CODING	4	2.14583	0.576295	0.171774	-2.15783	-2.76994	-4.25736	-1.96036	0.347082	-4.25736	0.374035	-0.806637	0.964632	-1.95688	-2.46389	-1.62716	-0.863479	-1.24532	670
ARIH1	PROTEIN_CODING	4	-0.750871	0.648186	0.282978	-2.08714	-1.93674	-2.1825	-0.512643	-1.43689	-2.1825	0.465582	-0.974766	0.0600979	-1.37734	-2.01194	-1.62337	-0.865441	-1.24441	671
SFR1	PROTEIN_CODING	4	-2.98998	-2.29015	-0.886068	-1.15369	-0.102971	-1.49821	0.207257	-0.473986	-2.98998	-1.58811	-0.133364	-2.0554	-0.588314	-0.628332	-1.53039	-0.958389	-1.24439	672
CENPP	PROTEIN_CODING	4	-0.627572	-3.31194	-0.0363094	-0.296971	-1.09624	-1.3414	-3.33471	-1.51148	-3.33471	-1.67413	-2.42309	-1.32527	-2.06253	-0.696607	-1.02174	-1.46473	-1.24323	673
TIMELESS	PROTEIN_CODING	4	-0.0999769	-0.376279	0.388055	-1.5449	0.652905	-4.69737	-1.11821	-2.43132	-4.69737	0.00588796	-1.77476	-0.0294003	-2.74896	-0.445999	-1.38148	-1.10459	-1.24304	674
GNL3L	PROTEIN_CODING	4	-1.82984	-2.23039	-2.55433	0.0028544	0.636826	-2.08935	-1.40872	-2.16029	-2.55433	-2.39236	-1.7845	-2.20485	-1.88612	0.31984	-1.09412	-1.39133	-1.24273	675
EXOC8	PROTEIN_CODING	4	-1.05311	-1.03968	-1.24854	-3.03137	-0.513711	-0.516271	-1.62286	-0.767645	-3.03137	-1.14411	-1.19525	-1.11378	-0.968925	-1.77254	-0.694363	-1.79024	-1.2423	676
USP34	PROTEIN_CODING	4	-0.115257	-1.03987	0.029184	-2.66727	-2.23737	-0.526765	-0.880166	-1.92068	-2.66727	-0.505344	-1.40042	-0.375315	-1.1092	-2.45232	-0.959796	-1.52435	-1.24207	677
METTL17	PROTEIN_CODING	4	0.352255	-2.74631	0.987754	-1.81399	-0.0410519	-4.63846	-0.616205	-0.21632	-4.63846	-0.87928	-0.416263	-0.468769	-1.82366	-0.927523	-1.44242	-1.03651	-1.23947	678
ATR	PROTEIN_CODING	4	-2.47035	0.431137	0.645731	-0.642977	-1.08667	-2.02002	-2.24186	-1.26334	-2.47035	0.538434	-1.7526	-0.464493	-1.84174	-0.864823	-1.85901	-0.619048	-1.23903	679
MRPL16	PROTEIN_CODING	4	1.26085	-1.10265	-2.34474	-1.90909	-2.67862	-1.50968	-0.768718	-0.969114	-2.67862	-1.7237	-0.868916	-0.728848	-1.0825	-2.29385	-0.975815	-1.50057	-1.23819	680
GEMIN5	PROTEIN_CODING	4	-0.656599	0.344591	0.824977	-0.766264	0.211903	-3.03985	-3.28083	-4.2373	-4.2373	0.584784	-3.75906	0.17099	-3.51933	-0.277181	-1.16152	-1.31351	-1.23752	681
AURKAIP1	PROTEIN_CODING	4	-0.206483	-0.153453	-1.03221	-3.21394	-0.264083	-1.55265	-2.66094	-0.523897	-3.21394	-0.592834	-1.59242	-0.46405	-1.57916	-1.73901	-0.674404	-1.79973	-1.23707	682
CDC45	PROTEIN_CODING	4	-0.0750606	0.179456	-0.474721	-1.72369	-3.04012	-2.81483	1.55564	-0.795101	-3.04012	-0.147633	0.380267	-0.123442	-0.684765	-2.3819	-1.97667	-0.497017	-1.23684	683
CTNNBL1	PROTEIN_CODING	4	1.49469	-1.91249	-1.58848	-2.82856	-3.41925	-1.05787	0.477052	-0.180664	-3.41925	-1.75048	0.148194	-0.668759	-0.253826	-3.1239	-0.994143	-1.47695	-1.23555	684
AFMID	PROTEIN_CODING	4	-2.17932	0.149751	-2.60767	-1.80668	-1.19377	-0.34081	-1.1234	-0.202498	-2.60767	-1.22896	-0.662948	-1.54574	-0.555568	-1.50023	-1.23797	-1.23286	-1.23541	685
IMP4	PROTEIN_CODING	4	-1.10431	1.74668	-1.69169	-0.456461	-1.39352	-3.03809	-0.855419	-2.0118	-3.03809	0.0274983	-1.43361	-0.349771	-1.96844	-0.924988	-1.8453	-0.620858	-1.23308	686
ESCO1	PROTEIN_CODING	4	-1.15366	1.20951	-0.293872	-1.64384	-2.55901	-1.54035	-0.144469	-1.73063	-2.55901	0.457818	-0.93755	-0.0793415	-1.13848	-2.10143	-1.75101	-0.707857	-1.22943	687
RNF31	PROTEIN_CODING	4	-0.962589	-0.194947	-0.655149	-0.645886	-0.239997	-1.57556	-2.67329	-4.37475	-4.37475	-0.425048	-3.52402	-0.604228	-2.87454	-0.442942	-0.92605	-1.53165	-1.22885	688
POP4	PROTEIN_CODING	4	-0.646038	-1.34804	-2.51518	-2.28727	-0.335599	-1.80942	0.05838	-0.78043	-2.51518	-1.93161	-0.361025	-1.50309	-0.843823	-1.31143	-0.930352	-1.52663	-1.22849	689
NCBP1	PROTEIN_CODING	5	-1.46782	-0.303226	-1.28187	0.798371	0.0649139	-3.54903	-1.93811	-2.90953	-3.54903	-0.79255	-2.42382	-1.01764	-2.79889	0.431642	-1.65065	-0.805999	-1.22832	690
ALG1	PROTEIN_CODING	4	0.0243979	-0.164323	-0.653342	-0.286641	-1.16234	-3.86541	-1.10516	-2.22741	-3.86541	-0.408832	-1.66629	-0.264422	-2.39933	-0.724492	-1.66779	-0.787253	-1.22752	691
TERF1	PROTEIN_CODING	4	-0.829627	-3.76593	0.525194	-4.45778	-2.2479	1.37305	0.744978	0.097883	-4.45778	-1.62037	0.421431	-1.35679	0.738636	-3.35284	-0.568161	-1.88557	-1.22687	692
MVD	PROTEIN_CODING	4	1.50891	-0.446622	-1.89937	-0.880995	-0.733332	-4.72888	-0.734097	-1.96795	-4.72888	-1.173	-1.35102	-0.279029	-2.47698	-0.807164	-1.31777	-1.13501	-1.22639	693
MRPL39	PROTEIN_CODING	4	0.0639453	0.21409	0.620927	-0.808319	-0.13312	-3.41342	-2.6011	-4.3584	-4.3584	0.417509	-3.47975	0.299654	-3.45764	-0.47072	-1.16086	-1.29019	-1.22553	694
NIPBL	PROTEIN_CODING	4	-1.67937	1.24298	0.475647	-1.75692	-0.648489	-1.81631	-2.11376	-2.49996	-2.49996	0.859315	-2.30686	0.0130882	-2.14334	-1.2027	-1.38139	-1.06816	-1.22477	695
DDX21	PROTEIN_CODING	4	-1.13118	-0.0227524	-2.60834	1.10139	0.593842	-3.22757	-3.07984	-3.65908	-3.65908	-1.31554	-3.36946	-1.25409	-3.32216	0.847617	-1.25497	-1.19454	-1.22475	696
FOXRED1	PROTEIN_CODING	4	-0.494362	-0.694134	-1.66285	1.04088	-0.58844	-5.7408	-0.152571	-0.618451	-5.7408	-1.17849	-0.385511	-0.950448	-2.17061	0.226221	-2.27453	-0.174373	-1.22445	697
EIF3G	PROTEIN_CODING	4	-1.94331	-0.138497	-3.02826	1.01074	-0.551002	-2.67512	-1.73855	-1.46404	-3.02826	-1.58338	-1.60129	-1.70335	-1.95924	0.229871	-1.72314	-0.724642	-1.22389	698
NUP160	PROTEIN_CODING	4	-0.644445	0.18265	-0.760397	-2.69126	-0.907298	-1.457	-0.751902	-1.92037	-2.69126	-0.288873	-1.33614	-0.407397	-1.37642	-1.79928	-1.00291	-1.43876	-1.22083	699
CIAPIN1	PROTEIN_CODING	4	-2.24045	-1.21716	-1.99663	-0.46697	-0.139097	-1.63517	-1.94149	-0.521974	-2.24045	-1.6069	-1.23173	-1.81808	-1.36621	-0.303034	-1.33824	-1.10187	-1.22005	700
POLR2A	PROTEIN_CODING	4	-1.45994	1.0756	-0.909021	-1.65871	0.878084	-3.2758	-0.625891	-3.14627	-3.2758	0.0832889	-1.88608	-0.431122	-2.34932	-0.390312	-1.28589	-1.15383	-1.21986	701
ILK	PROTEIN_CODING	4	-0.224349	-2.42838	-0.994989	-3.92458	-0.516408	-1.86153	0.164022	1.68107	-3.92458	-1.71168	0.922548	-1.21591	-0.00547922	-2.22049	-0.86743	-1.57124	-1.21933	702
SYNGR3	PROTEIN_CODING	4	-1.56238	-0.412056	0.0693528	-0.310323	-1.84891	-1.4213	-2.68411	-1.31693	-2.68411	-0.171352	-2.00052	-0.635027	-1.80745	-1.07962	-1.61086	-0.827398	-1.21913	703
GEMIN4	PROTEIN_CODING	4	-0.524879	-1.36986	-1.42725	-1.0208	-0.230634	-2.55045	-1.71718	-1.44336	-2.55045	-1.39856	-1.58027	-1.10733	-1.90367	-0.625716	-1.10199	-1.33321	-1.2176	704
ZNF20	PROTEIN_CODING	4	-0.83012	-0.0113747	-1.07141	-1.20402	-3.41448	-0.124673	-1.79105	-0.587878	-3.41448	-0.541391	-1.18947	-0.637634	-0.834535	-2.30925	-1.45643	-0.978292	-1.21736	705
UIMC1	PROTEIN_CODING	4	-2.00525	-1.50386	1.06331	-3.03782	-2.69806	-0.330082	1.15648	0.824999	-3.03782	-0.220276	0.990741	-0.815267	0.550467	-2.86794	-1.6778	-0.755786	-1.21679	706
GPR62	PROTEIN_CODING	4	-1.67907	-2.06224	-1.61178	-0.648496	-1.42049	-0.537395	-1.94611	-0.396213	-2.06224	-1.83701	-1.17116	-1.78436	-0.959906	-1.03449	-1.21232	-1.21889	-1.2156	707
LHX8	PROTEIN_CODING	4	-2.79242	-1.65898	-0.533974	-1.00225	0.0212045	-1.62905	-0.854551	-0.734304	-2.79242	-1.09648	-0.794428	-1.66179	-1.07264	-0.490525	-1.46676	-0.964386	-1.21557	708
SYVN1	PROTEIN_CODING	4	0.898078	0.610884	0.618734	-3.00964	-2.90136	0.0114986	-3.20091	-2.60007	-3.20091	0.614809	-2.90049	0.709232	-1.92983	-2.9555	-0.663927	-1.76511	-1.21452	709
SMIM4	PROTEIN_CODING	4	-1.82685	-1.1763	-1.68609	-0.18446	-2.24234	-1.2676	0.182993	-0.840798	-2.24234	-1.4312	-0.328902	-1.56308	-0.641802	-1.2134	-1.77893	-0.648186	-1.21356	710
SAMM50	PROTEIN_CODING	4	-0.235087	-0.604331	-0.953973	0.892447	-1.49847	-2.8017	-2.53902	-3.17757	-3.17757	-0.779152	-2.8583	-0.597797	-2.83943	-0.303014	-1.51176	-0.915001	-1.21338	711
ELAC2	PROTEIN_CODING	4	0.64567	0.0729998	-0.715053	-2.10887	0.488005	-3.99805	-1.80875	-2.16146	-3.99805	-0.321027	-1.98511	0.00120535	-2.65609	-0.810434	-0.954791	-1.47167	-1.21323	712
ITPK1	PROTEIN_CODING	4	-1.85559	-1.22283	-1.73695	-3.37576	-0.702914	0.180231	0.148216	-0.236517	-3.37576	-1.47989	-0.0441507	-1.60512	0.0306432	-2.03934	-0.792756	-1.63327	-1.21301	713
BRCC3	PROTEIN_CODING	4	-0.2918	-1.95128	-1.33538	-2.78733	-1.48939	0.50982	-2.26275	-0.886454	-2.78733	-1.64333	-1.5746	-1.19282	-0.879794	-2.13836	-0.42379	-2.00176	-1.21277	714
NPM1	PROTEIN_CODING	4	0.761434	-1.92733	-1.51064	-2.16837	-0.286307	-2.69112	-0.503602	-1.83451	-2.69112	-1.71898	-1.16905	-0.892176	-1.67641	-1.22734	-0.738666	-1.68547	-1.21207	715
NDUFB4	PROTEIN_CODING	4	2.01964	-2.02295	-2.3263	1.57008	0.626929	-7.81887	-1.07781	-1.89384	-7.81887	-2.17463	-1.48583	-0.776538	-3.59684	1.0985	-1.7241	-0.696793	-1.21045	716
NKAPD1	PROTEIN_CODING	4	-0.0112028	-0.375518	-1.17424	-3.01853	-2.31502	-1.12727	0.81461	-0.842505	-3.01853	-0.774877	-0.0139477	-0.520319	-0.385056	-2.66678	-1.15117	-1.26912	-1.21014	717
IARS	PROTEIN_CODING	4	-1.24715	-0.118893	-0.0613892	-0.75423	-1.06633	-2.3668	-2.27846	-1.18327	-2.3668	-0.0901413	-1.73086	-0.475812	-1.94284	-0.91028	-1.56009	-0.858412	-1.20925	718
MAP2K5	PROTEIN_CODING	4	-0.457762	0.158693	-0.226881	-3.11703	-0.496697	-1.34163	-2.51538	-1.0919	-3.11703	-0.0340941	-1.80364	-0.175317	-1.64964	-1.80686	-0.765363	-1.65159	-1.20847	719
PPM1D	PROTEIN_CODING	4	-4.00638	-3.76199	-1.68381	1.25521	1.42503	-0.976841	-2.81877	-1.6295	-4.00638	-2.7229	-2.22414	-3.15073	-1.80837	1.34012	-1.18606	-1.23061	-1.20834	720
TARS	PROTEIN_CODING	4	0.883688	-2.19299	-1.89673	-0.718614	-0.415285	-2.86226	-1.63902	-2.54488	-2.86226	-2.04486	-2.09195	-1.06868	-2.34872	-0.566949	-0.797951	-1.61848	-1.20821	721
SEC61B	PROTEIN_CODING	4	-0.958406	0.432212	-2.37689	-2.59091	0.245462	-1.79855	-1.43479	-0.911599	-2.59091	-0.972339	-1.1732	-0.967695	-1.38165	-1.17272	-0.837165	-1.57882	-1.20799	722
ZNHIT6	PROTEIN_CODING	4	-0.24937	0.686496	-1.29525	-2.61377	-2.35034	-1.0546	-0.314744	-1.03296	-2.61377	-0.304375	-0.673852	-0.28604	-0.800769	-2.48205	-1.2181	-1.19733	-1.20772	723
RPL9	PROTEIN_CODING	4	-0.626947	-0.974422	-0.763312	-0.242061	-0.120353	-2.35708	-3.01361	-2.985	-3.01361	-0.868867	-2.9993	-0.788227	-2.78523	-0.181207	-1.03479	-1.37008	-1.20243	724
UBL5	PROTEIN_CODING	4	0.351657	0.180396	0.679468	-0.992763	-0.895923	-3.18808	-1.86395	-3.97375	-3.97375	0.429932	-2.91885	0.40384	-3.00859	-0.944343	-1.24411	-1.16056	-1.20234	725
MAD2L2	PROTEIN_CODING	4	-1.03733	-2.70131	-0.0702192	-1.758	0.00553253	-1.38025	-0.921766	-2.36278	-2.70131	-1.38576	-1.64227	-1.26962	-1.55493	-0.876236	-0.804019	-1.59535	-1.19968	726
NAA15	PROTEIN_CODING	4	-0.475959	-1.76967	-1.3987	-2.4161	0.332963	-1.79133	-0.777507	-1.74663	-2.4161	-1.58418	-1.26207	-1.21478	-1.43849	-1.04157	-0.644777	-1.75412	-1.19945	727
WNK1	PROTEIN_CODING	4	-1.87589	-1.76921	-2.6089	-1.30938	-0.703475	-1.35498	0.10534	0.380772	-2.6089	-2.18906	0.243056	-2.08467	-0.289624	-1.00643	-1.31145	-1.08513	-1.19829	728
RCC1	PROTEIN_CODING	4	-1.47438	1.0642	-1.44135	1.05113	0.677899	-3.82677	-3.09142	-3.76493	-3.82677	-0.188573	-3.42817	-0.617175	-3.56104	0.864514	-1.54108	-0.855206	-1.19814	729
GLMN	PROTEIN_CODING	4	0.24451	-1.02972	-2.82791	-2.96828	-1.99658	0.711525	-1.30707	-1.19421	-2.96828	-1.92881	-1.25064	-1.20437	-0.596586	-2.48243	-0.346848	-2.04924	-1.19805	730
NCAPG2	PROTEIN_CODING	4	-1.35916	-0.833569	0.127256	-0.930909	-2.71019	-1.47312	0.237117	-0.958944	-2.71019	-0.353157	-0.360913	-0.688492	-0.731648	-1.82055	-1.84749	-0.548326	-1.19791	731
ZNF510	PROTEIN_CODING	4	0.000416646	1.07879	-0.28062	-3.4845	-2.19299	-0.731349	-1.05358	-1.30236	-3.4845	0.399087	-1.17797	0.266197	-1.0291	-2.83875	-0.97464	-1.42113	-1.19788	732
NOL8	PROTEIN_CODING	4	-2.79591	0.654544	-0.766914	-1.30264	-0.334597	-1.09997	-1.40371	-1.78638	-2.79591	-0.0561851	-1.59505	-0.969425	-1.43002	-0.818619	-1.41016	-0.984624	-1.19739	733
SLMAP	PROTEIN_CODING	4	-1.19578	-0.829119	-1.90061	-0.48834	-2.4973	-0.710904	-0.395343	-1.44177	-2.4973	-1.36487	-0.918559	-1.3085	-0.849341	-1.49282	-1.46799	-0.923922	-1.19596	734
ALG1L	PROTEIN_CODING	4	0.233779	-0.106956	0.887982	-1.07562	-0.430264	-4.58034	-2.09663	-1.31614	-4.58034	0.390513	-1.70638	0.338269	-2.66437	-0.752944	-1.59228	-0.797164	-1.19472	735
CWC25	PROTEIN_CODING	4	-1.21754	-0.313261	-0.504715	-1.94416	-0.697543	-2.04816	-1.36798	-0.334392	-2.04816	-0.408988	-0.851185	-0.678505	-1.25018	-1.32085	-1.32108	-1.06811	-1.1946	736
GGT5	PROTEIN_CODING	4	-2.15887	0.100228	0.0533803	-1.97335	-2.88059	0.585627	-1.02561	-0.604805	-2.88059	0.0768041	-0.81521	-0.668421	-0.348264	-2.42697	-1.48461	-0.903919	-1.19427	737
WDR75	PROTEIN_CODING	4	-0.390538	-1.62472	-2.49149	-1.51892	0.289986	-2.14075	-2.4187	-0.255958	-2.49149	-2.05811	-1.33733	-1.50225	-1.60513	-0.614466	-0.7471	-1.63812	-1.19261	738
AURKB	PROTEIN_CODING	4	-0.673094	-2.06893	-4.20637	-1.59316	-0.896332	-0.990878	0.661171	-0.385801	-4.20637	-3.13765	0.137685	-2.31613	-0.238503	-1.24475	-0.853435	-1.53104	-1.19224	739
DNTTIP1	PROTEIN_CODING	4	-0.895724	-1.61658	-1.19223	-0.888789	-0.673788	-2.08576	-0.969142	-1.41989	-2.08576	-1.4044	-1.19452	-1.23484	-1.4916	-0.781288	-1.21842	-1.16257	-1.1905	740
EAPP	PROTEIN_CODING	4	-1.61343	-0.376701	-0.574833	-0.753339	-0.322352	-1.98598	-2.36595	-1.6152	-2.36595	-0.475767	-1.99058	-0.854987	-1.98905	-0.537846	-1.30725	-1.07323	-1.19024	741
GTF2A1	PROTEIN_CODING	4	0.609041	-0.570513	-0.825512	-1.23338	0.165841	-2.81228	-3.26765	-3.06029	-3.26765	-0.698012	-3.16397	-0.262328	-3.04674	-0.53377	-0.679133	-1.69845	-1.18879	742
TWF1	PROTEIN_CODING	4	-1.18345	0.480597	-1.39654	0.106671	-1.77696	-1.62259	-2.18587	-2.19738	-2.19738	-0.457973	-2.19163	-0.6998	-2.00195	-0.835144	-1.52767	-0.847643	-1.18766	743
C8orf44	PROTEIN_CODING	4	-1.63769	-1.46918	-0.488234	-1.2127	-1.40652	-1.13931	0.145553	-1.63202	-1.63769	-0.978706	-0.743235	-1.19837	-0.875259	-1.30961	-1.39451	-0.978212	-1.18636	744
ERC2	PROTEIN_CODING	4	-0.999388	-0.100323	-1.31692	-1.75967	-2.05656	-1.16738	-0.288471	-0.551023	-2.05656	-0.708622	-0.419747	-0.805544	-0.668959	-1.90811	-1.40778	-0.962678	-1.18523	745
SNAPC5	PROTEIN_CODING	4	1.09964	-2.14567	-1.24573	-2.17007	0.401525	-1.70607	-3.20774	-2.8706	-3.20774	-1.6957	-3.03917	-0.763919	-2.5948	-0.884272	-0.0683012	-2.30165	-1.18497	746
NDUFB9	PROTEIN_CODING	4	2.18263	-0.34036	0.33182	-1.08844	-1.25117	-5.19318	-1.66925	-1.83414	-5.19318	-0.00427022	-1.75169	0.724697	-2.89886	-1.16981	-1.42057	-0.948136	-1.18435	747
UBAP2L	PROTEIN_CODING	4	-2.46687	-1.81302	-1.76381	-4.31592	0.209063	0.859744	1.06056	-0.265263	-4.31592	-1.78841	0.39765	-2.01457	0.551682	-2.05343	-0.466022	-1.90223	-1.18412	748
FANCM	PROTEIN_CODING	4	-1.85769	-3.37979	0.926894	-1.08887	-0.269042	-1.8411	-0.907517	-0.733308	-3.37979	-1.22645	-0.820413	-1.43686	-1.16064	-0.678955	-1.32261	-1.04524	-1.18393	749
PPIL2	PROTEIN_CODING	4	-2.67306	1.57792	-1.66532	-0.200549	0.0707193	-3.623	-0.651477	-0.614816	-3.623	-0.0436984	-0.633146	-0.920151	-1.62976	-0.064915	-2.07511	-0.292465	-1.18379	750
ASCC3	PROTEIN_CODING	4	0.581604	0.875271	0.830694	-3.30065	-0.501351	-2.52992	-1.89138	-2.51239	-3.30065	0.852982	-2.20189	0.762523	-2.31123	-1.901	-0.816556	-1.54985	-1.1832	751
POLR2C	PROTEIN_CODING	4	-0.0299454	0.59024	-1.54818	-0.974056	-2.53465	-2.77051	0.338975	-0.958914	-2.77051	-0.478972	-0.30997	-0.329296	-1.13015	-1.75435	-1.77837	-0.587666	-1.18302	752
DCTN1	PROTEIN_CODING	4	0.789906	-0.0910474	0.738555	-2.56492	0.348332	-4.03737	-1.11174	-2.78913	-4.03737	0.323754	-1.95044	0.479138	-2.64608	-1.10829	-0.966376	-1.3972	-1.18179	753
HIST2H2AC	PROTEIN_CODING	4	-0.499797	1.23016	0.0345498	-0.547073	-2.38034	-2.1195	-1.61295	-2.73228	-2.73228	0.632353	-2.17261	0.25497	-2.15491	-1.4637	-1.66654	-0.695778	-1.18116	754
RPS29	PROTEIN_CODING	4	-0.630686	-0.6093	-1.6838	0.746646	-0.619172	-2.75097	-2.44205	-2.9272	-2.9272	-1.14655	-2.68463	-0.974595	-2.70674	0.0637374	-1.33361	-1.02818	-1.18089	755
MSL1	PROTEIN_CODING	4	1.93563	0.933762	0.842088	-2.11931	-1.99428	-3.13914	-1.98521	-3.3256	-3.3256	0.887925	-2.6554	1.23716	-2.81665	-2.0568	-1.06593	-1.2956	-1.18076	756
UTP3	PROTEIN_CODING	4	0.944479	-1.92825	-1.49562	-2.75601	0.725284	-1.87386	-3.52856	-1.28907	-3.52856	-1.71193	-2.40881	-0.826463	-2.2305	-1.01536	-0.0680329	-2.29225	-1.18014	757
PDCD7	PROTEIN_CODING	4	0.125502	-2.80828	-1.41518	-0.0076304	0.866694	-2.91609	-1.97829	-4.09614	-4.09614	-2.11173	-3.03722	-1.36599	-2.99684	0.429532	-0.6413	-1.71886	-1.18008	758
PDCD11	PROTEIN_CODING	4	-1.55575	-2.83114	-1.125	-2.46516	-1.28965	0.53261	0.369059	-1.01219	-2.83114	-1.97807	-0.321567	-1.83729	-0.0368412	-1.8774	-0.77093	-1.58826	-1.1796	759
RBM22	PROTEIN_CODING	4	-0.58256	-1.19785	-1.36556	0.658308	-1.16012	-3.13014	-0.879577	-2.27858	-3.13014	-1.2817	-1.57908	-1.04865	-2.0961	-0.250908	-1.62428	-0.734157	-1.17922	760
POLR2H	PROTEIN_CODING	4	0.193668	-2.50006	-1.56798	-2.03727	-1.18596	-0.723536	-1.352	-1.21611	-2.50006	-2.03402	-1.28405	-1.29146	-1.09722	-1.61161	-0.571942	-1.78511	-1.17853	761
ALG2	PROTEIN_CODING	4	-0.388849	-0.503521	-1.20422	-0.75198	-1.12294	-2.78324	-0.330068	-2.00904	-2.78324	-0.853868	-1.16955	-0.698862	-1.70745	-0.937459	-1.43168	-0.925134	-1.1784	762
PRKRIP1	PROTEIN_CODING	4	0.0432805	-3.1454	-1.68486	-0.455368	-0.6624	-2.44695	-0.779731	-1.46789	-3.1454	-2.41513	-1.12381	-1.59566	-1.56486	-0.558884	-1.02202	-1.33144	-1.17673	763
PGR	PROTEIN_CODING	4	-2.56914	-1.83619	0.67979	-2.22387	-1.77628	0.131404	-0.665345	0.594209	-2.56914	-0.578199	-0.035568	-1.24185	0.0200892	-2.00007	-1.40467	-0.945878	-1.17527	764
PGAM1	PROTEIN_CODING	5	-1.25607	0.329345	-0.72495	-0.807672	-0.799728	-2.72731	-0.880041	-1.63613	-2.72731	-0.197803	-1.25809	-0.55056	-1.74783	-0.8037	-1.59437	-0.75452	-1.17444	765
ANAPC5	PROTEIN_CODING	4	1.44734	0.56641	0.599821	-1.29772	-1.97516	-2.81591	-1.62014	-4.3522	-4.3522	0.583116	-2.98617	0.87119	-2.92942	-1.63644	-1.11458	-1.23359	-1.17408	766
C18orf21	PROTEIN_CODING	4	-0.204163	-1.2473	-1.97299	-1.39082	-1.10037	-1.35268	-1.52059	-1.23635	-1.97299	-1.61014	-1.37847	-1.14148	-1.36987	-1.2456	-0.885738	-1.45981	-1.17277	767
FAM169A	PROTEIN_CODING	4	-1.06132	-0.147092	-1.70996	-1.69811	-1.71582	-0.846982	-0.500733	-1.05764	-1.71582	-0.928526	-0.779187	-0.972791	-0.801785	-1.70697	-1.20804	-1.13528	-1.17166	768
OSBP	PROTEIN_CODING	4	-1.80505	-0.436276	-2.84602	0.249096	0.766674	-2.27491	-2.26692	-2.37895	-2.84602	-1.64115	-2.32294	-1.69578	-2.30693	0.507885	-1.10443	-1.23833	-1.17138	769
ATP5MC2	PROTEIN_CODING	4	-0.445468	-1.34381	-0.668561	0.0964793	-2.21325	-1.11575	-2.02968	-2.65125	-2.65125	-1.00619	-2.34046	-0.819281	-1.93223	-1.05839	-1.25816	-1.08339	-1.17077	770
POLR2F	PROTEIN_CODING	4	-1.00977	0.31417	-2.46655	1.25415	0.0704829	-3.6719	-2.40619	-2.76533	-3.6719	-1.07619	-2.58576	-1.05405	-2.94781	0.662315	-1.53706	-0.8026	-1.16983	771
LEPROT	PROTEIN_CODING	4	-3.02037	-1.4243	-1.57194	-0.764283	0.520282	-0.789754	-1.49919	-1.43115	-3.02037	-1.49812	-1.46517	-2.00553	-1.24003	-0.122001	-1.09661	-1.24252	-1.16957	772
GTPBP10	PROTEIN_CODING	4	1.77396	-1.51694	0.631943	-1.04307	-0.0209184	-6.35193	-0.534374	-1.28828	-6.35193	-0.442498	-0.911327	0.296321	-2.72486	-0.531992	-1.53296	-0.798964	-1.16596	773
KIF14	PROTEIN_CODING	4	-2.00972	1.63384	-0.720416	-2.16242	-0.0238132	-1.12577	-2.74983	-1.50639	-2.74983	0.45671	-2.12811	-0.365433	-1.794	-1.09312	-1.0531	-1.27794	-1.16552	774
VPS35	PROTEIN_CODING	4	0.969779	0.43029	-1.34008	-2.98044	-1.40203	-2.75813	-1.28991	0.559667	-2.98044	-0.454897	-0.365121	0.0199951	-1.16279	-2.19123	-1.06346	-1.26682	-1.16514	775
TELO2	PROTEIN_CODING	4	0.983263	1.17656	-0.886335	-0.501496	-1.80129	-3.91347	-1.67195	-2.12733	-3.91347	0.145115	-1.89964	0.424497	-2.57091	-1.15139	-1.57716	-0.752007	-1.16458	776
IFT172	PROTEIN_CODING	4	-0.921904	-1.08454	-2.05863	-0.221212	-0.303119	-2.70369	-1.46844	-1.04911	-2.70369	-1.57159	-1.25877	-1.35503	-1.74041	-0.262165	-1.30957	-1.01719	-1.16338	777
AP2M1	PROTEIN_CODING	4	-0.718131	1.28503	-1.54881	-1.88845	-1.14567	-0.946807	-1.10805	-3.15025	-3.15025	-0.131891	-2.12915	-0.327304	-1.73503	-1.51706	-0.936868	-1.38316	-1.16002	778
UQCRQ	PROTEIN_CODING	4	-0.662341	-2.80459	-2.30826	-1.08173	2.78497	-3.87794	-2.3145	-0.801671	-3.87794	-2.55643	-1.55809	-1.92506	-2.33137	0.85162	-0.585103	-1.73208	-1.15859	779
CDH13	PROTEIN_CODING	4	-1.97125	-1.22613	-0.883274	-1.19259	-2.37921	-0.00888702	0.00476744	-0.678658	-2.37921	-1.0547	-0.336945	-1.36022	-0.227592	-1.7859	-1.45312	-0.861412	-1.15727	780
USF2	PROTEIN_CODING	4	2.00635	0.176349	1.78226	-4.22409	-2.97043	-1.30602	-1.97643	-0.880226	-4.22409	0.979306	-1.42833	1.32166	-1.38756	-3.59726	-0.756696	-1.5577	-1.1572	781
MRPS2	PROTEIN_CODING	4	0.956689	-0.262498	1.25129	-2.08419	-0.904886	-4.55323	-0.397215	-1.29146	-4.55323	0.494394	-0.844339	0.648492	-2.08064	-1.49454	-1.50048	-0.811377	-1.15593	782
PRPF3	PROTEIN_CODING	4	-0.130725	-2.29199	-2.10312	-0.683525	-4.06164	-0.0880082	0.0564709	0.40394	-4.06164	-2.19755	0.230206	-1.50861	0.124134	-2.37258	-1.42679	-0.883625	-1.15521	783
TPR	PROTEIN_CODING	4	-0.160331	-0.0387063	-2.00588	-3.17259	-0.324822	-0.811506	-1.93387	-0.941832	-3.17259	-1.02229	-1.43785	-0.734971	-1.22907	-1.7487	-0.432219	-1.87758	-1.1549	784
VARS2	PROTEIN_CODING	4	-2.69362	-0.955036	-3.46891	-0.612184	0.199663	-1.11168	0.715627	-1.71396	-3.46891	-2.21197	-0.499168	-2.37252	-0.70334	-0.206261	-1.20188	-1.10778	-1.15483	785
CDK4	PROTEIN_CODING	4	-0.783102	-0.96162	-0.273939	-1.30661	0.129976	-1.88497	-2.64404	-2.28834	-2.64404	-0.61778	-2.46619	-0.672887	-2.27245	-0.588317	-0.84603	-1.46353	-1.15478	786
CDC123	PROTEIN_CODING	4	0.907655	-0.492138	0.414448	-1.37921	-0.295312	-3.99218	-1.89511	-2.36226	-3.99218	-0.0388452	-2.12868	0.276655	-2.74985	-0.83726	-1.12661	-1.18225	-1.15443	787
EIF2S2	PROTEIN_CODING	4	-1.88489	-3.05207	-3.42131	0.471726	-0.245596	-1.67921	-0.570896	-0.131777	-3.42131	-3.23669	-0.351336	-2.78609	-0.79396	0.113065	-1.2699	-1.03877	-1.15433	788
PMVK	PROTEIN_CODING	4	-1.01194	1.64745	1.37833	-2.69541	1.24477	-3.28852	-3.3155	-2.05602	-3.3155	1.51289	-2.68576	0.67128	-2.88668	-0.72532	-1.01857	-1.28942	-1.154	789
TOMM70	PROTEIN_CODING	4	1.01397	-2.44689	-1.01	-1.0299	-1.24477	-3.06205	-1.0881	-0.657319	-3.06205	-1.72844	-0.872708	-0.814304	-1.60249	-1.13734	-1.09762	-1.21035	-1.15398	790
DNAJA1	PROTEIN_CODING	4	-0.335213	-3.90027	-0.434765	-1.49851	-0.993255	-0.0590361	-1.73908	-2.00133	-3.90027	-2.16752	-1.87021	-1.55675	-1.26648	-1.24588	-0.462501	-1.84541	-1.15396	791
ABCF1	PROTEIN_CODING	4	-0.713827	2.3404	-0.632243	-0.729721	-1.11682	-3.12349	-2.52214	-1.65351	-3.12349	0.854078	-2.08783	0.331443	-2.43305	-0.923268	-1.65138	-0.654489	-1.15293	792
MAFK	PROTEIN_CODING	4	-0.633082	-0.131682	-2.0547	-0.99526	-0.586706	-3.28519	-0.00602818	-0.636554	-3.28519	-1.09319	-0.321291	-0.939822	-1.30926	-0.790983	-1.50166	-0.803248	-1.15245	793
RPP30	PROTEIN_CODING	4	-1.92734	-0.271512	-2.58968	-0.761684	-0.741875	-1.46811	0.124177	-1.27705	-2.58968	-1.4306	-0.576435	-1.59618	-0.873659	-0.75178	-1.37911	-0.922905	-1.15101	794
COPZ1	PROTEIN_CODING	4	-1.22656	-1.2504	-0.12762	0.54651	-1.17201	-3.91027	-0.766073	-0.13573	-3.91027	-0.689011	-0.450901	-0.868192	-1.60402	-0.31275	-2.10295	-0.197801	-1.15037	795
POLR3H	PROTEIN_CODING	4	1.22945	-1.95784	-2.66864	-0.289613	-0.351278	-2.52094	-1.89876	-3.40711	-3.40711	-2.31324	-2.65294	-1.13234	-2.60894	-0.320446	-0.547592	-1.75193	-1.14976	796
NUP133	PROTEIN_CODING	4	-1.76341	-1.0317	-1.98484	-1.58638	0.218319	-2.07099	0.0298452	-0.40258	-2.07099	-1.50827	-0.186367	-1.59331	-0.814574	-0.684031	-1.20536	-1.09367	-1.14952	797
GRB2	PROTEIN_CODING	4	0.665468	-1.82909	0.720934	-0.0230168	1.05047	-4.27863	-4.71704	-2.79382	-4.71704	-0.554079	-3.75543	-0.147564	-3.92983	0.513726	-0.854232	-1.44417	-1.1492	798
URI1	PROTEIN_CODING	4	-1.18811	-1.04352	0.916503	-3.03141	-1.71573	-0.842709	-0.52239	0.41705	-3.03141	-0.0635106	-0.0526703	-0.438377	-0.316016	-2.37357	-1.24885	-1.0492	-1.14902	799
ZNF84	PROTEIN_CODING	4	-1.22865	-0.882852	-0.882269	-2.45502	-2.70497	0.588568	-0.410014	0.0148261	-2.70497	-0.88256	-0.197594	-0.997924	0.0644599	-2.57999	-1.11502	-1.17839	-1.1467	800
LSM12	PROTEIN_CODING	4	1.15927	-2.68477	-0.728318	-3.39232	-2.36568	-0.59121	0.261362	-0.227965	-3.39232	-1.70654	0.0166987	-0.751271	-0.185938	-2.879	-0.599207	-1.69405	-1.14663	801
METTL14	PROTEIN_CODING	4	2.15644	-0.0835547	-2.03837	-0.449309	-0.914748	-3.04664	-2.73197	-4.39677	-4.39677	-1.06096	-3.56437	0.0115053	-3.3918	-0.682028	-0.601651	-1.69155	-1.1466	802
NUPR1	PROTEIN_CODING	4	-1.50666	-1.25663	-0.592297	-0.892908	-2.45089	-1.31932	0.23557	0.20955	-2.45089	-0.924464	0.22256	-1.11853	-0.291401	-1.6719	-1.75895	-0.531604	-1.14528	803
NAA50	PROTEIN_CODING	4	-3.24107	1.26856	-0.970796	2.50377	-0.721197	-3.8952	0.00795606	-3.33875	-3.8952	0.148883	-1.6654	-0.981103	-2.40866	0.891289	-2.61916	0.329086	-1.14503	804
RPL21	PROTEIN_CODING	4	1.33174	-0.74851	-0.325066	0.10777	-1.82342	-3.78955	-2.1898	-2.13005	-3.78955	-0.536788	-2.15992	0.0860556	-2.70313	-0.857823	-1.42707	-0.86298	-1.14503	805
RPL14	PROTEIN_CODING	4	-1.40451	-0.260773	-1.03479	-0.333625	-0.180192	-2.56508	-1.9608	-1.50328	-2.56508	-0.647782	-1.73204	-0.900023	-2.00972	-0.256909	-1.38326	-0.904482	-1.14387	806
SPDL1	PROTEIN_CODING	4	-1.43398	-0.119789	-3.01957	0.128837	-1.72161	-1.00609	-0.321297	-2.19622	-3.01957	-1.56968	-1.25876	-1.52445	-1.17454	-0.796388	-1.38723	-0.899868	-1.14355	807
TTC14	PROTEIN_CODING	4	0.716528	-3.13154	-1.69354	-2.16191	0.986014	-2.25045	-2.20536	-1.27025	-3.13154	-2.41254	-1.7378	-1.36952	-1.90868	-0.587949	-0.182635	-2.10408	-1.14336	808
CTC1	PROTEIN_CODING	4	-0.682106	-2.06125	-1.99104	-0.502584	-3.00228	-0.0689573	-0.836317	-0.3064	-3.00228	-2.02614	-0.571358	-1.57813	-0.403891	-1.75243	-1.25111	-1.03336	-1.14224	809
C1D	PROTEIN_CODING	4	-0.920865	-0.201595	-0.735237	-4.28587	-0.0151042	0.558625	-1.68906	-1.74601	-4.28587	-0.468416	-1.71754	-0.619232	-0.958818	-2.15049	-0.125781	-2.15727	-1.14153	810
ZNF521	PROTEIN_CODING	4	-0.588031	0.59721	-0.778779	-2.56355	-2.76569	-0.947331	0.268122	-0.0534942	-2.76569	-0.0907848	0.107314	-0.256534	-0.244235	-2.66462	-1.43368	-0.849008	-1.14135	811
RPL27A	PROTEIN_CODING	4	-0.108137	-0.0217574	-3.1762	-0.529652	1.08096	-3.81274	-2.18298	-1.56855	-3.81274	-1.59898	-1.87576	-1.10203	-2.52142	0.275653	-0.946641	-1.3348	-1.14072	812
GAB1	PROTEIN_CODING	4	-1.54333	-1.34148	-0.752249	-1.96232	-0.480089	-0.71873	-1.16205	-1.02297	-1.96232	-1.04687	-1.09251	-1.21235	-0.967915	-1.22121	-0.914049	-1.36723	-1.14064	813
UGCG	PROTEIN_CODING	4	-2.52141	-3.99719	-2.4936	0.723056	0.980453	-0.8295	-2.41752	-1.47718	-3.99719	-3.2454	-1.94735	-3.00407	-1.57473	0.851754	-0.790153	-1.4899	-1.14002	814
ELOF1	PROTEIN_CODING	4	0.746572	-0.221582	-1.76835	-1.50436	-1.36249	-3.32288	-0.350554	-0.453131	-3.32288	-0.994964	-0.401843	-0.414452	-1.37552	-1.43342	-1.31293	-0.967054	-1.13999	815
DBF4	PROTEIN_CODING	4	-0.154839	-0.832984	-2.37697	-0.293415	-3.48746	-2.00663	1.07693	0.358926	-3.48746	-1.60498	0.717929	-1.1216	-0.190259	-1.89044	-1.88298	-0.393488	-1.13823	816
TOP1	PROTEIN_CODING	4	-0.700618	-0.968927	-1.71178	-2.92025	-0.297474	-1.3507	0.0650946	-0.49749	-2.92025	-1.34036	-0.216198	-1.12711	-0.594365	-1.60886	-0.782931	-1.49227	-1.1376	817
XRCC5	PROTEIN_CODING	4	-0.629726	-1.70129	-0.649131	-0.368003	-0.142644	-3.17805	-0.898605	-1.75829	-3.17805	-1.17521	-1.32845	-0.993382	-1.94498	-0.255324	-1.31681	-0.95722	-1.13701	818
MAP3K7	PROTEIN_CODING	4	-2.10774	-2.47413	-0.957445	0.818378	0.273858	-2.83002	-0.549978	-1.96988	-2.83002	-1.71579	-1.25993	-1.84644	-1.78329	0.546118	-1.55463	-0.719114	-1.13687	819
PPM1G	PROTEIN_CODING	4	-3.86376	-4.20794	-1.42218	-1.86664	-1.84619	1.35272	1.75821	2.68336	-4.20794	-2.81506	2.22078	-3.16463	1.93143	-1.85641	-1.45241	-0.820304	-1.13636	820
RAD51C	PROTEIN_CODING	4	-1.72685	-0.780432	-0.268453	-2.50562	-0.858361	-1.27331	-0.122804	0.276274	-2.50562	-0.524443	0.0767349	-0.925245	-0.373279	-1.68199	-1.28617	-0.984441	-1.13531	821
POLR2L	PROTEIN_CODING	4	-0.687051	-0.922614	-0.117512	-0.896388	0.95682	-3.42557	-1.68068	-2.79054	-3.42557	-0.520063	-2.23561	-0.575726	-2.63226	0.0302164	-1.05193	-1.21735	-1.13464	822
POLR1B	PROTEIN_CODING	4	-0.150026	1.95769	-0.504833	-0.217988	0.0531133	-5.69528	-1.50343	-1.54318	-5.69528	0.726429	-1.5233	0.434277	-2.91396	-0.0824372	-1.93073	-0.338288	-1.13451	823
NDUFAF1	PROTEIN_CODING	4	0.614213	-1.02824	-0.0950445	1.41932	0.834334	-7.30268	-2.31691	-1.29664	-7.30268	-0.561642	-1.80677	-0.16969	-3.63874	1.12683	-1.95138	-0.316365	-1.13387	824
RIOK1	PROTEIN_CODING	4	-0.618112	1.60097	-0.683439	-3.26502	-0.537396	-1.10349	-1.12131	-2.33827	-3.26502	0.458767	-1.72979	0.0998072	-1.52102	-1.90121	-0.753	-1.51201	-1.13251	825
MKLN1	PROTEIN_CODING	4	-0.103271	-1.16949	-0.39082	-3.04658	-1.36387	-0.83623	-1.30798	-0.0154609	-3.04658	-0.780153	-0.66172	-0.554526	-0.71989	-2.20522	-0.767789	-1.49615	-1.13197	826
RNF20	PROTEIN_CODING	4	-0.352771	0.0822737	-1.59633	-0.999942	-0.502023	-2.66091	-1.04072	-1.98271	-2.66091	-0.757029	-1.51171	-0.622276	-1.89478	-0.750982	-1.1719	-1.08956	-1.13073	827
ELOA	PROTEIN_CODING	4	-1.28612	-0.132927	-0.808849	-3.07924	-1.96876	-0.0587124	0.35091	-0.191736	-3.07924	-0.470888	0.0795871	-0.742633	0.0334873	-2.524	-1.10453	-1.15685	-1.13069	828
YAE1D1	PROTEIN_CODING	4	-1.59359	-2.14543	-1.64082	-0.0459138	1.47163	-3.26521	-1.17451	-1.73782	-3.26521	-1.89313	-1.45617	-1.79328	-2.05918	0.71286	-1.12906	-1.13174	-1.1304	829
INTS8	PROTEIN_CODING	4	0.127768	-0.483678	-1.26311	-2.47332	-2.50681	-1.07257	-0.515369	0.552665	-2.50681	-0.873395	0.0186482	-0.539674	-0.345091	-2.49007	-1.15054	-1.10936	-1.12995	830
EPRS	PROTEIN_CODING	4	-2.89327	-1.53436	-1.2364	-0.560965	-0.218292	-0.667451	-0.909801	-1.19809	-2.89327	-1.38538	-1.05395	-1.88801	-0.925114	-0.389629	-1.25967	-1.0001	-1.12988	831
CABIN1	PROTEIN_CODING	4	-1.14202	-2.22121	-3.81295	-4.23658	-0.0631096	1.52848	0.177041	0.125323	-4.23658	-3.01708	0.151182	-2.39206	0.610282	-2.14984	0.107783	-2.36749	-1.12985	832
RPRD2	PROTEIN_CODING	4	-1.36704	0.184964	-1.00981	-1.36395	-1.0083	-1.57025	-1.25368	-0.855954	-1.57025	-0.412424	-1.05482	-0.730629	-1.22663	-1.18612	-1.3152	-0.94373	-1.12946	833
DEFB131B	PROTEIN_CODING	4	-1.66304	-1.85719	-0.0659585	-0.833164	-1.13283	-1.03206	-1.89615	-0.384946	-1.89615	-0.961576	-1.14055	-1.1954	-1.10439	-0.982998	-1.27598	-0.97843	-1.1272	834
TINF2	PROTEIN_CODING	4	-0.674303	0.219508	-1.49263	-0.184593	-0.61574	-2.12969	-2.61023	-2.42461	-2.61023	-0.636561	-2.51742	-0.649142	-2.38818	-0.400167	-1.13991	-1.11286	-1.12638	835
PARS2	PROTEIN_CODING	4	2.7147	-2.50307	-4.35174	-1.71725	-0.594767	-4.22779	1.78166	-0.768465	-4.35174	-3.42741	0.506598	-1.38004	-1.07153	-1.15601	-0.702619	-1.54602	-1.12432	836
COPS5	PROTEIN_CODING	4	-1.16144	0.044882	-4.33385	0.110216	-0.517751	-2.22491	-1.10621	-0.504267	-4.33385	-2.14448	-0.805239	-1.8168	-1.27846	-0.203768	-1.30137	-0.946502	-1.12393	837
PAIP1	PROTEIN_CODING	4	-1.22153	1.6447	0.0318888	-1.25382	-1.69746	-1.73286	-1.42923	-1.88849	-1.88849	0.838296	-1.65886	0.151688	-1.68353	-1.47564	-1.55062	-0.691462	-1.12104	838
POLR1E	PROTEIN_CODING	4	0.0349223	-4.05257	-3.36294	-1.03149	-0.283388	-0.74506	-1.08836	-0.884343	-4.05257	-3.70775	-0.986352	-2.4602	-0.905921	-0.65744	-0.331175	-1.90853	-1.11985	839
DDX55	PROTEIN_CODING	4	-0.340641	-0.50825	0.407445	-1.25473	-0.801524	-3.25227	-0.0968005	-1.93999	-3.25227	-0.0504023	-1.0184	-0.147148	-1.76302	-1.02813	-1.46481	-0.77451	-1.11966	840
RPL26	PROTEIN_CODING	4	0.765024	-1.62012	-1.91409	-0.870476	-0.486009	-2.59412	-1.01487	-2.51545	-2.59412	-1.76711	-1.76516	-0.923063	-2.04148	-0.678242	-0.771701	-1.46758	-1.11964	841
DHX37	PROTEIN_CODING	4	-1.49705	-0.593957	-0.585879	-0.41364	1.40147	-3.3091	-1.69237	-2.9239	-3.3091	-0.589918	-2.30813	-0.892296	-2.64179	0.493916	-1.13489	-1.1039	-1.1194	842
NUP107	PROTEIN_CODING	4	0.210189	-1.46247	-1.47845	-0.67113	0.288232	-2.85478	-2.14401	-2.2915	-2.85478	-1.47046	-2.21776	-0.910243	-2.4301	-0.191449	-0.785453	-1.45312	-1.11928	843
OSTC	PROTEIN_CODING	4	-0.710967	0.122238	-3.2356	0.200029	-1.69964	-1.90548	-1.58405	-0.501639	-3.2356	-1.55668	-1.04284	-1.27478	-1.33039	-0.749803	-1.43869	-0.799831	-1.11926	844
PDPK1	PROTEIN_CODING	4	-1.22982	-2.34254	-2.12837	0.25239	1.30006	-2.84358	-0.806361	-3.11097	-3.11097	-2.23545	-1.95867	-1.90024	-2.25364	0.776227	-0.924445	-1.31391	-1.11918	845
COX7C	PROTEIN_CODING	4	0.0686912	-0.433577	-1.73279	-0.787444	-0.693876	-3.244	-0.815747	-1.12458	-3.244	-1.08319	-0.970166	-0.699227	-1.72811	-0.74066	-1.28973	-0.946932	-1.11833	846
SPATA31E1	PROTEIN_CODING	4	-2.72608	-0.0201407	-1.09077	-0.488178	-0.033871	-2.01012	-0.551391	-1.21945	-2.72608	-0.555454	-0.885419	-1.279	-1.26032	-0.261024	-1.59002	-0.643017	-1.11652	847
PCNA	PROTEIN_CODING	4	-1.16718	0.752103	-0.125093	-0.621556	-1.00885	-4.0148	0.274923	-0.667788	-4.0148	0.313505	-0.196433	-0.180057	-1.46922	-0.815201	-2.06361	-0.168161	-1.11589	848
CMIP	PROTEIN_CODING	4	-3.43138	-2.86569	-3.70858	0.533038	0.609775	-0.0527093	-0.666591	-1.46268	-3.70858	-3.28714	-1.06464	-3.33522	-0.727327	0.571407	-0.958103	-1.27291	-1.11551	849
RMND5A	PROTEIN_CODING	4	0.958829	-1.75815	-0.205732	-1.88222	-1.81394	-1.45701	-0.896113	-2.12961	-2.12961	-0.981939	-1.51286	-0.335017	-1.49424	-1.84808	-0.770707	-1.45901	-1.11486	850
OR14A16	PROTEIN_CODING	4	-3.80179	-1.92711	-1.82703	-1.77883	-1.72256	1.62585	0.98219	0.753186	-3.80179	-1.87707	0.867688	-2.51865	1.12041	-1.75069	-1.2995	-0.929404	-1.11445	851
RRP12	PROTEIN_CODING	4	1.20335	-0.439449	-1.34467	-1.13252	-1.12087	-2.721	-1.72435	-2.32269	-2.721	-0.892061	-2.02352	-0.193591	-2.25602	-1.12669	-0.879509	-1.34937	-1.11444	852
DNLZ	PROTEIN_CODING	4	1.31746	-0.570307	1.60711	-2.20592	-2.49391	-1.69778	-1.84004	-2.40212	-2.49391	0.5184	-2.12108	0.784752	-1.97998	-2.34991	-0.958078	-1.26953	-1.11381	853
MRPS9	PROTEIN_CODING	4	2.12066	0.372985	-1.46551	-0.229646	-2.56466	-3.71445	-1.76312	-1.72757	-3.71445	-0.546262	-1.74534	0.342711	-2.40171	-1.39715	-1.38615	-0.840418	-1.11328	854
CHCHD5	PROTEIN_CODING	4	-2.116	-0.988692	-0.229166	-0.698655	-2.10858	0.0863442	-1.16949	-1.29685	-2.116	-0.608929	-1.23317	-1.11129	-0.793332	-1.40362	-1.37941	-0.846918	-1.11316	855
NUTM2A	PROTEIN_CODING	5	-0.0830559	0.484626	-1.49252	-1.403	-1.96959	-1.65949	-1.0134	-1.08548	-1.96959	-0.503949	-1.04944	-0.363651	-1.25279	-1.68629	-1.23738	-0.985461	-1.11142	856
NOP53	PROTEIN_CODING	4	0.917585	0.837888	3.54584	-4.32531	-2.0022	-2.17911	-1.0085	-1.53227	-4.32531	2.19186	-1.27038	1.7671	-1.57329	-3.16376	-1.08791	-1.13461	-1.11126	857
UTP6	PROTEIN_CODING	4	1.4751	-1.83688	-0.210802	-2.08273	-1.62998	-2.37658	0.893053	-2.94141	-2.94141	-1.02384	-1.02418	-0.190862	-1.47498	-1.85636	-0.84382	-1.37692	-1.11037	858
DUT	PROTEIN_CODING	4	-0.850805	-0.568344	-1.20869	0.879774	1.36412	-4.88028	-1.72454	-2.84688	-4.88028	-0.888516	-2.28571	-0.875946	-3.15057	1.12194	-1.45566	-0.764819	-1.11024	859
PKN2	PROTEIN_CODING	4	0.0448855	0.404227	1.01631	-2.86544	0.79403	-3.84716	-2.27072	-0.722925	-3.84716	0.710267	-1.49682	0.488473	-2.28027	-1.0357	-1.00275	-1.21733	-1.11004	860
ZNF25	PROTEIN_CODING	4	-0.520473	-1.24348	-1.43264	-1.06222	-1.64097	-0.609202	-1.54382	-1.42971	-1.64097	-1.33806	-1.48676	-1.06553	-1.19424	-1.35159	-0.923547	-1.29568	-1.10961	861
TBL1XR1	PROTEIN_CODING	4	-0.636568	0.0276948	-1.329	-1.3669	-2.84466	-0.804401	0.0594008	-0.765848	-2.84466	-0.65065	-0.353223	-0.645956	-0.503616	-2.10578	-1.42854	-0.790259	-1.1094	862
HMGA1	PROTEIN_CODING	4	-2.01793	-0.878335	-0.740683	1.27134	-2.28598	-2.82314	-0.0647523	0.087714	-2.82314	-0.809509	0.0114808	-1.21232	-0.933393	-0.507323	-2.37569	0.15777	-1.10896	863
RPS27A	PROTEIN_CODING	4	-0.74957	1.76822	0.473949	-0.709086	-0.496115	-3.66585	-1.61118	-2.69041	-3.66585	1.12108	-2.15079	0.497533	-2.65581	-0.602601	-1.63718	-0.579599	-1.10839	864
B4GALNT2	PROTEIN_CODING	4	-2.36324	-0.532355	-0.00290295	0.055587	-2.4715	-0.844493	-1.00016	-0.505056	-2.4715	-0.267629	-0.75261	-0.966166	-0.783237	-1.20796	-1.89308	-0.321551	-1.10731	865
PSMC3	PROTEIN_CODING	4	0.0436279	-1.38532	-1.63113	-1.69504	-0.467838	-1.41109	-1.59634	-1.60941	-1.69504	-1.50822	-1.60287	-0.990941	-1.53895	-1.08144	-0.611768	-1.60205	-1.10691	866
NEPRO	PROTEIN_CODING	4	-1.39357	-0.832067	-1.08068	-2.53368	0.405823	-0.63533	-1.08204	-1.96762	-2.53368	-0.956371	-1.52483	-1.1021	-1.22833	-1.06393	-0.541024	-1.67162	-1.10632	867
ARL10	PROTEIN_CODING	4	-2.91768	-1.64575	-0.601353	1.59907	0.362223	-1.93013	-2.84856	-2.39904	-2.91768	-1.12355	-2.6238	-1.7216	-2.39258	0.980648	-1.4952	-0.716092	-1.10565	868
COG5	PROTEIN_CODING	4	1.22498	-1.77712	-0.548761	1.65112	-1.84909	-1.84603	-4.75826	-4.54438	-4.75826	-1.16294	-4.65132	-0.366966	-3.71622	-0.0989885	-0.823381	-1.38771	-1.10555	869
SUMO2	PROTEIN_CODING	4	-0.973309	-1.66323	-3.09113	-1.55251	-1.604	0.388102	0.00527454	-1.02427	-3.09113	-2.37718	-0.509497	-1.90922	-0.210298	-1.57826	-0.729737	-1.47973	-1.10473	870
NDUFB10	PROTEIN_CODING	4	-1.32646	-1.32537	0.983789	0.533392	0.0291823	-5.80429	0.956816	-0.707319	-5.80429	-0.170792	0.124748	-0.556014	-1.8516	0.281287	-2.36719	0.162449	-1.10237	871
LSM6	PROTEIN_CODING	4	1.13737	-1.71545	-0.868483	-2.19184	0.359974	-1.86273	-2.66655	-2.86138	-2.86138	-1.29196	-2.76397	-0.482187	-2.46355	-0.915936	-0.121795	-2.08259	-1.10219	872
SYMPK	PROTEIN_CODING	4	-1.21117	-1.05979	-0.539904	0.194021	-2.24684	-1.61612	0.296075	-2.14954	-2.24684	-0.799846	-0.926732	-0.936952	-1.15653	-1.02641	-1.69138	-0.510852	-1.10111	873
CRLS1	PROTEIN_CODING	4	-1.32672	-2.66797	-0.319768	-0.591357	0.517938	-2.19041	-0.979929	-2.05656	-2.66797	-1.49387	-1.51824	-1.43815	-1.7423	-0.0367093	-0.999729	-1.20116	-1.10044	874
SNRPG	PROTEIN_CODING	4	-1.00584	-1.62996	-0.939881	-0.814534	-1.39974	-2.19242	0.305095	-0.114474	-2.19242	-1.28492	0.0953104	-1.19189	-0.667266	-1.10714	-1.53266	-0.668047	-1.10036	875
ZFPM1	PROTEIN_CODING	4	-2.01108	-0.859324	-1.32342	0.0137392	-0.0897304	-1.92107	-1.19992	-1.80308	-2.01108	-1.09137	-1.5015	-1.39794	-1.64136	-0.0379956	-1.34062	-0.859712	-1.10017	876
WDR74	PROTEIN_CODING	4	0.624664	1.51091	-1.18392	-0.934811	0.710187	-5.59292	-1.44265	-1.69173	-5.59292	0.163493	-1.56719	0.317217	-2.9091	-0.112312	-1.41936	-0.779504	-1.09943	877
MTFMT	PROTEIN_CODING	4	0.573001	1.17524	1.74286	0.331033	-1.66167	-6.18525	-0.834021	-1.37864	-6.18525	1.45905	-1.10633	1.1637	-2.7993	-0.665321	-2.42464	0.227917	-1.09836	878
TBC1D31	PROTEIN_CODING	5	-0.882665	-0.159329	-1.30919	-2.1981	-1.2534	-0.652899	-1.5739	-0.162857	-2.1981	-0.73426	-0.868381	-0.783728	-0.796554	-1.72575	-0.929655	-1.26691	-1.09828	879
DCTN4	PROTEIN_CODING	4	0.0233959	-0.659526	-1.04301	-2.3893	-1.06823	-1.8442	-0.527602	-0.391939	-2.3893	-0.851269	-0.459771	-0.559714	-0.921248	-1.72877	-0.963012	-1.23345	-1.09823	880
TMED2	PROTEIN_CODING	4	-0.773037	0.551557	0.795384	-2.40294	-0.271023	-1.88553	-3.12748	-0.730926	-3.12748	0.67347	-1.9292	0.191301	-1.91464	-1.33698	-0.976529	-1.21956	-1.09804	881
SMIM25	PROTEIN_CODING	4	-2.68007	-2.94333	-2.85665	-1.2062	0.667659	0.615669	-0.961368	-1.19028	-2.94333	-2.89999	-1.07582	-2.82668	-0.511992	-0.269272	-0.465581	-1.72734	-1.09646	882
CDIPT	PROTEIN_CODING	4	-0.229214	0.195369	0.238305	-2.67666	-0.84501	-2.03863	-0.989665	-1.01133	-2.67666	0.216837	-1.0005	0.0681533	-1.34654	-1.76083	-1.03762	-1.15344	-1.09553	883
WDR24	PROTEIN_CODING	4	-1.86773	-1.20674	-2.16231	-1.28455	1.2946	-1.66699	-0.174027	-2.54316	-2.54316	-1.68452	-1.3586	-1.74559	-1.46139	0.00502449	-0.746706	-1.44256	-1.09463	884
DROSHA	PROTEIN_CODING	4	-2.34799	1.14301	0.921759	-1.48141	-0.341184	-1.12586	-2.18781	-2.41377	-2.41377	1.03238	-2.30079	-0.0944073	-1.90915	-0.911295	-1.27168	-0.916603	-1.09414	885
NDUFS8	PROTEIN_CODING	4	-0.2933	0.00550876	1.14892	1.58153	-0.0166875	-7.53401	-0.0214248	-1.73599	-7.53401	0.577214	-0.878709	0.287043	-3.09714	0.78242	-2.61467	0.426677	-1.09399	886
TLK2	PROTEIN_CODING	4	-1.53753	-2.08318	-3.16165	0.0918692	0.136551	-1.57353	-1.4768	-0.622701	-3.16165	-2.62241	-1.04975	-2.26079	-1.22434	0.11421	-0.991503	-1.19343	-1.09247	887
PTK2	PROTEIN_CODING	4	-0.633085	-1.05353	-3.76459	-0.986021	0.645012	-2.66549	-0.756955	-0.250176	-3.76459	-2.40906	-0.503565	-1.81707	-1.22421	-0.170505	-0.884521	-1.29955	-1.09203	888
ERLIN1	PROTEIN_CODING	4	-1.25226	0.803293	-1.73144	-1.0653	-1.78855	-0.913427	-0.48624	-1.64013	-1.78855	-0.464075	-1.06318	-0.726803	-1.01326	-1.42692	-1.31808	-0.864185	-1.09113	889
CLSPN	PROTEIN_CODING	5	-1.38753	-1.25469	-1.12536	-2.22206	-0.657238	0.597909	-1.05848	-2.3134	-2.3134	-1.19003	-1.68594	-1.25586	-0.924658	-1.43965	-0.482286	-1.69934	-1.09081	890
RPS3	PROTEIN_CODING	4	-0.307738	-1.68061	-1.67831	-1.45306	-1.66358	-1.07436	-0.108908	-0.616176	-1.68061	-1.67946	-0.362542	-1.22222	-0.599815	-1.55832	-1.01523	-1.16502	-1.09012	891
NDUFAF8	PROTEIN_CODING	4	0.485344	1.52901	0.446718	0.958203	-0.354127	-6.80112	-1.84324	-1.79015	-6.80112	0.987865	-1.8167	0.820358	-3.47817	0.302038	-2.2233	0.0431235	-1.09009	892
PTPN22	PROTEIN_CODING	4	-0.276068	-2.12006	-0.753153	-1.44259	-2.23721	-1.1253	0.42104	-0.463496	-2.23721	-1.43661	-0.0212283	-1.04976	-0.389251	-1.8399	-1.21286	-0.966807	-1.08983	893
DIMT1	PROTEIN_CODING	4	0.715931	-1.95894	-0.352821	-1.78961	-0.491498	-3.44576	-0.331888	-0.408106	-3.44576	-1.15588	-0.369997	-0.531943	-1.39525	-1.14055	-1.07378	-1.10516	-1.08947	894
STK11	PROTEIN_CODING	4	-0.343197	-1.58037	1.51348	-1.83749	-0.843072	-2.12318	-0.957654	-1.75314	-2.12318	-0.0334462	-1.3554	-0.136696	-1.61132	-1.34028	-1.10315	-1.07544	-1.0893	895
SRP72	PROTEIN_CODING	4	0.132716	1.75878	-0.223497	-3.35378	-0.616041	-2.21375	-1.70812	-0.794608	-3.35378	0.767641	-1.25136	0.555999	-1.57216	-1.98491	-0.899025	-1.27917	-1.0891	896
BRWD3	PROTEIN_CODING	4	-1.38794	-0.688833	-0.637462	-1.49397	-2.31543	0.170594	-1.68392	-0.00481643	-2.31543	-0.663148	-0.844369	-0.904746	-0.506048	-1.9047	-1.17759	-1.00049	-1.08904	897
NOC4L	PROTEIN_CODING	4	-0.750756	-0.133669	-1.98438	-1.76217	-1.28235	-1.85158	0.623979	-0.279707	-1.98438	-1.05902	0.172136	-0.956267	-0.502434	-1.52226	-1.29489	-0.88302	-1.08896	898
PANK3	PROTEIN_CODING	4	-1.8489	-0.0252483	0.220611	-2.20221	-0.269471	0.372419	-2.9462	-2.41969	-2.9462	0.0976813	-2.68295	-0.551178	-1.66449	-1.23584	-0.581983	-1.59582	-1.0889	899
CEP192	PROTEIN_CODING	4	0.246965	-1.43472	-0.114642	-1.68205	-1.01228	-1.76518	-1.59381	-1.47967	-1.76518	-0.774681	-1.53674	-0.434133	-1.61289	-1.34717	-0.843499	-1.33116	-1.08733	900
SAFB	PROTEIN_CODING	4	0.836108	-0.415047	-0.245108	-3.28177	-2.33725	0.00673775	-1.66102	-1.17242	-3.28177	-0.330077	-1.41672	0.0586513	-0.942235	-2.80951	-0.498136	-1.67619	-1.08716	901
BUB1B	PROTEIN_CODING	4	-2.27137	1.90915	0.241812	-0.673109	-1.13923	-2.57196	-1.04883	-0.809926	-2.57196	1.07548	-0.929378	-0.0401334	-1.47691	-0.906169	-1.99419	-0.175668	-1.08493	902
ARL5C	PROTEIN_CODING	4	-1.80422	0.0237651	-0.195469	-1.1068	-1.5909	-0.807644	-0.0624519	-2.16544	-2.16544	-0.0858518	-1.11395	-0.658642	-1.01185	-1.34885	-1.40092	-0.768865	-1.08489	903
TRIO	PROTEIN_CODING	4	-1.00695	-1.60549	-2.55554	-1.35649	-0.3518	-1.25749	-1.32742	0.425439	-2.55554	-2.08052	-0.450993	-1.72266	-0.719826	-0.854146	-0.872082	-1.296	-1.08404	904
CREBZF	PROTEIN_CODING	4	-1.05873	-1.51295	0.469342	-2.74807	-0.199699	-0.249576	-1.1758	-2.26979	-2.74807	-0.521803	-1.72279	-0.700779	-1.23172	-1.47389	-0.502668	-1.66422	-1.08345	905
UBA3	PROTEIN_CODING	4	0.0654487	-1.64717	-2.90553	0.255986	1.1574	-3.05207	-1.79695	-3.49713	-3.49713	-2.27635	-2.64704	-1.49575	-2.78205	0.706692	-0.60974	-1.5558	-1.08277	906
HAO2	PROTEIN_CODING	4	-0.727684	0.585566	-0.982532	-0.877032	-1.02276	-1.95018	-1.49374	-1.91765	-1.95018	-0.198483	-1.7057	-0.374883	-1.78719	-0.949896	-1.23354	-0.927071	-1.08031	907
MED26	PROTEIN_CODING	4	-0.701724	-1.9162	-1.47213	-0.724961	0.992223	-2.6295	-1.79986	-1.64455	-2.6295	-1.69417	-1.7222	-1.36335	-2.02463	0.133631	-0.779666	-1.38044	-1.08005	908
PHB2	PROTEIN_CODING	4	1.07838	-1.0923	-1.62409	-0.0552559	-1.66466	-3.32747	-1.4787	-0.823888	-3.32747	-1.35819	-1.1513	-0.546003	-1.87669	-0.859957	-1.30458	-0.854915	-1.07975	909
TIMM29	PROTEIN_CODING	4	-0.334692	-0.113956	-1.41156	-2.62722	-2.45917	0.577604	-1.51083	-0.225817	-2.62722	-0.762756	-0.868324	-0.620068	-0.386348	-2.54319	-0.738752	-1.41943	-1.07909	910
ATP6V1H	PROTEIN_CODING	4	-2.33502	-0.281805	0.4615	-0.84256	0.529603	-2.22798	-1.14079	-2.23303	-2.33502	0.0898476	-1.68691	-0.718441	-1.86726	-0.156479	-1.34447	-0.813206	-1.07884	911
PINK1	PROTEIN_CODING	4	-1.83327	-0.812176	-1.94299	-1.38161	-0.947066	-0.907279	-0.0824364	0.0424481	-1.94299	-1.37758	-0.0199942	-1.52948	-0.315756	-1.16434	-1.2292	-0.926397	-1.0778	912
NPLOC4	PROTEIN_CODING	4	-0.847232	0.572255	0.62537	-0.973484	-0.116025	-3.489	-1.40479	-1.86808	-3.489	0.598813	-1.63644	0.116798	-2.25396	-0.544754	-1.48409	-0.670369	-1.07723	913
GAR1	PROTEIN_CODING	4	-0.483861	-1.18984	-1.77784	-4.32677	-0.463554	0.0591173	0.153979	0.319961	-4.32677	-1.48384	0.23697	-1.15051	0.177686	-2.39516	-0.296099	-1.85788	-1.07699	914
PABPC1	PROTEIN_CODING	4	-0.344502	-1.46698	0.233164	-2.39701	0.633543	-1.82226	-1.44622	-2.38077	-2.39701	-0.616907	-1.91349	-0.526105	-1.88308	-0.881733	-0.511072	-1.64247	-1.07677	915
USP5	PROTEIN_CODING	4	-0.282015	-1.07038	0.310544	-1.39095	-1.02997	-1.71952	-1.34092	-1.94051	-1.94051	-0.379918	-1.64071	-0.347284	-1.66698	-1.21046	-1.0105	-1.13719	-1.07385	916
TOMM40	PROTEIN_CODING	4	-0.88733	-0.476764	-0.262036	-0.868112	-0.263522	-2.21693	-2.48331	-1.17187	-2.48331	-0.3694	-1.82759	-0.542043	-1.95737	-0.565817	-1.1226	-1.0217	-1.07215	917
COPS6	PROTEIN_CODING	4	0.640974	-0.800184	-2.22836	-0.0488626	-2.14523	-1.88094	-1.17158	-1.79541	-2.22836	-1.51427	-1.4835	-0.795857	-1.61598	-1.09705	-1.1284	-1.01554	-1.07197	918
FAM173A	PROTEIN_CODING	4	-0.176728	-0.6288	-0.265718	-1.1681	-2.25776	-1.90713	-0.802437	-0.139757	-2.25776	-0.447259	-0.471097	-0.357082	-0.949775	-1.71293	-1.44721	-0.695486	-1.07135	919
AGO4	PROTEIN_CODING	4	-3.03238	-2.55168	-0.78407	0.0801814	-0.592493	-0.437734	-0.708311	-0.844594	-3.03238	-1.66788	-0.776453	-2.12271	-0.663546	-0.256156	-1.3542	-0.78805	-1.07113	920
C12orf10	PROTEIN_CODING	4	-1.3513	-0.8114	-1.76737	-0.75854	-1.76321	-0.0839744	-1.46704	-0.883779	-1.76737	-1.28938	-1.17541	-1.31002	-0.811599	-1.26088	-1.06616	-1.07444	-1.0703	921
CCDC115	PROTEIN_CODING	4	-1.05018	1.15194	-1.92184	-0.571865	-0.409764	-1.92303	-2.43915	-1.72316	-2.43915	-0.384948	-2.08115	-0.606692	-2.02845	-0.490815	-1.12766	-1.01266	-1.07016	922
ITGAV	PROTEIN_CODING	4	-2.53363	-0.670007	-1.98045	1.53339	-0.399367	-2.37894	-1.49509	-1.13195	-2.53363	-1.32523	-1.31352	-1.72803	-1.66866	0.567014	-1.77064	-0.368451	-1.06955	923
IL9R	PROTEIN_CODING	4	-1.43111	-1.70962	-1.27075	-1.0187	-0.947186	-0.732678	-1.10497	-0.488587	-1.70962	-1.49018	-0.796779	-1.47049	-0.775412	-0.982944	-1.03699	-1.10189	-1.06944	924
CINP	PROTEIN_CODING	4	0.823213	-0.392212	-1.43676	-1.90569	-1.2166	-1.99293	-1.68121	-0.738936	-1.99293	-0.914488	-1.21008	-0.335254	-1.47103	-1.56115	-0.795439	-1.34342	-1.06943	925
ZNF675	PROTEIN_CODING	4	-2.58321	-0.733619	-2.07707	-0.491996	-0.429237	-0.663196	-1.45	-0.228945	-2.58321	-1.40534	-0.839471	-1.79797	-0.780712	-0.460617	-1.22521	-0.91227	-1.06874	926
MRPS34	PROTEIN_CODING	4	1.01589	-1.20944	-0.731068	-2.09523	-0.0212277	-2.85333	-2.13654	-0.832523	-2.85333	-0.970254	-1.48453	-0.308206	-1.9408	-1.05823	-0.619556	-1.51667	-1.06811	927
PDSS2	PROTEIN_CODING	4	0.508115	-1.9746	-0.461348	1.30652	0.182723	-7.08239	0.205332	-0.405114	-7.08239	-1.21798	-0.099891	-0.642613	-2.42739	0.744622	-2.13052	-0.0037822	-1.06715	928
BIVM	PROTEIN_CODING	5	-1.81775	-2.23206	-0.843941	-1.6033	-0.167815	-0.730992	-0.421668	-0.657682	-2.23206	-1.538	-0.539675	-1.63125	-0.603447	-0.885555	-0.905519	-1.22699	-1.06626	929
TDP2	PROTEIN_CODING	4	-0.530773	-0.314975	-1.21357	-1.69682	-2.45098	-0.372419	-0.579553	-0.583974	-2.45098	-0.764274	-0.581763	-0.68644	-0.511982	-2.0739	-1.11806	-1.01429	-1.06617	930
USP37	PROTEIN_CODING	4	0.376476	-0.72672	-1.03514	-2.66647	1.088	-0.871537	-3.61471	-3.26953	-3.61471	-0.880928	-3.44212	-0.461793	-2.58526	-0.789234	0.197647	-2.32984	-1.0661	931
INO80B	PROTEIN_CODING	4	-1.25063	-0.610188	0.426992	-2.49997	-0.261606	-1.11485	-1.2779	-1.05809	-2.49997	-0.0915977	-1.168	-0.477943	-1.15028	-1.38079	-0.875695	-1.25319	-1.06444	932
ARL5B	PROTEIN_CODING	4	0.28268	1.39531	1.10553	-2.47613	-2.29178	-0.860769	-3.33107	-1.23564	-3.33107	1.25042	-2.28336	0.927839	-1.80916	-2.38395	-0.956623	-1.16969	-1.06316	933
SERF1A	PROTEIN_CODING	4	-1.12119	1.21194	-1.96645	-1.24087	0.436722	-2.54578	-1.25915	-1.79344	-2.54578	-0.377254	-1.52629	-0.625233	-1.86612	-0.402076	-1.07675	-1.04814	-1.06244	934
SERF1B	PROTEIN_CODING	4	-1.12119	1.21194	-1.96645	-1.24087	0.436722	-2.54578	-1.25915	-1.79344	-2.54578	-0.377254	-1.52629	-0.625233	-1.86612	-0.402076	-1.07675	-1.04814	-1.06244	935
SRP54	PROTEIN_CODING	4	-0.304887	-0.00367279	0.332447	-1.32512	-1.06371	-2.60696	-0.479438	-1.99638	-2.60696	0.164387	-1.23791	0.00796246	-1.69426	-1.19441	-1.32518	-0.799547	-1.06237	936
SARS2	PROTEIN_CODING	4	2.4634	-0.586106	-1.97092	-1.4613	-1.76316	-2.83549	-1.87983	-1.11616	-2.83549	-1.27851	-1.498	-0.0312087	-1.94383	-1.61223	-0.711752	-1.4126	-1.06218	937
CLNS1A	PROTEIN_CODING	4	0.688924	-0.148594	1.18112	-0.163539	0.045294	-4.85834	-3.12201	-2.07513	-4.85834	0.516263	-2.59857	0.573817	-3.35183	-0.0591226	-1.37471	-0.748616	-1.06166	938
SRPK1	PROTEIN_CODING	4	-0.767242	-0.626811	-0.688656	-2.6023	-1.24885	-0.807551	0.0775076	-0.646617	-2.6023	-0.657733	-0.284555	-0.694236	-0.458887	-1.92557	-0.941213	-1.18153	-1.06137	939
ZNF516	PROTEIN_CODING	4	-2.23059	-1.46404	-1.32162	-1.58463	-0.62368	-0.556625	0.134453	-0.0840037	-2.23059	-1.39283	0.0252248	-1.67208	-0.168725	-1.10416	-1.13697	-0.984078	-1.06052	940
AMOTL1	PROTEIN_CODING	4	-5.89936	-1.89931	-2.69757	0.516969	1.52032	0.17194	-1.17031	0.424935	-5.89936	-2.29844	-0.372686	-3.49875	-0.191144	1.01865	-1.40237	-0.718053	-1.06021	941
IFT122	PROTEIN_CODING	4	-1.437	-0.198248	-1.61368	-0.268304	-1.92036	-0.786033	-0.903468	-1.18041	-1.92036	-0.905962	-1.04194	-1.08297	-0.956636	-1.09433	-1.38113	-0.738734	-1.05993	942
SPCS3	PROTEIN_CODING	4	1.38283	-4.56875	-2.75536	-1.23856	0.0288902	-2.50957	-0.574018	-0.139354	-4.56875	-3.66205	-0.356686	-1.98042	-1.07431	-0.604837	-0.36595	-1.75243	-1.05919	943
WHAMM	PROTEIN_CODING	4	-1.29824	-0.853056	-0.309596	-1.60745	-0.799947	-0.870003	-1.56446	-0.825165	-1.60745	-0.581326	-1.19481	-0.820296	-1.08654	-1.2037	-0.989395	-1.12786	-1.05863	944
ARHGAP11B	PROTEIN_CODING	4	-1.59026	-0.890954	-0.825021	-3.13353	-0.647482	-0.0384892	0.186669	-0.34393	-3.13353	-0.857988	-0.0786302	-1.10208	-0.0652499	-1.8905	-0.758742	-1.35671	-1.05773	945
RRP7A	PROTEIN_CODING	4	-0.0231535	-1.12349	-1.11633	0.0783886	0.355512	-3.65398	-0.474785	-3.47335	-3.65398	-1.11991	-1.97407	-0.754323	-2.53404	0.21695	-1.10721	-1.0052	-1.0562	946
ATP6V1F	PROTEIN_CODING	4	0.268131	-4.09487	0.7096	-1.44363	-0.79367	-3.10933	0.290352	0.578406	-4.09487	-1.69263	0.434379	-1.03905	-0.746858	-1.11865	-1.21162	-0.900628	-1.05613	947
PSMD12	PROTEIN_CODING	4	-2.11064	-0.349998	-1.80919	0.215226	0.242109	-2.17195	-1.18422	-1.67492	-2.17195	-1.07959	-1.42957	-1.42328	-1.67703	0.228668	-1.34683	-0.764646	-1.05574	948
ZGRF1	PROTEIN_CODING	4	0.537883	0.0607149	0.0173078	-0.832892	-1.72487	-2.0757	-2.28729	-2.26627	-2.28729	0.0390113	-2.27678	0.205302	-2.20975	-1.27888	-1.08756	-1.02355	-1.05556	949
PES1	PROTEIN_CODING	4	-1.15946	1.15531	-1.04755	-1.33682	-0.222522	-1.96076	-1.22952	-2.17718	-2.17718	0.0538778	-1.70335	-0.350568	-1.78915	-0.779673	-1.11425	-0.995433	-1.05484	950
NUBP2	PROTEIN_CODING	4	1.38132	-0.767673	-1.20051	0.30503	-1.87813	-3.96209	-0.429762	-1.95125	-3.96209	-0.984093	-1.19051	-0.195621	-2.11437	-0.78655	-1.4863	-0.62319	-1.05474	951
MMRN2	PROTEIN_CODING	4	-0.739995	-1.25196	-1.35569	0.0953765	-1.3152	-1.44074	-1.157	-2.0894	-2.0894	-1.30382	-1.6232	-1.11588	-1.56238	-0.609911	-1.16531	-0.943882	-1.0546	952
TRAPPC5	PROTEIN_CODING	4	-1.14578	-1.73508	-0.61025	-0.33279	0.310623	-2.50515	-0.355826	-2.59928	-2.59928	-1.17266	-1.47755	-1.1637	-1.82009	-0.0110834	-1.11344	-0.994335	-1.05389	953
RCC2	PROTEIN_CODING	4	-2.10236	-1.71053	0.0502534	0.122528	-1.37875	-0.735432	-1.43646	-1.35953	-2.10236	-0.830139	-1.398	-1.25421	-1.17714	-0.628112	-1.40552	-0.701869	-1.05369	954
DTYMK	PROTEIN_CODING	4	-1.69526	-0.419576	-0.340421	0.584854	-0.914341	-2.68307	-0.426462	-2.04078	-2.68307	-0.379999	-1.23362	-0.818419	-1.71677	-0.164743	-1.76422	-0.342922	-1.05357	955
ZNF251	PROTEIN_CODING	5	-2.78834	-1.8899	-1.92473	-0.144307	0.729831	-1.49186	-0.262536	-1.17117	-2.78834	-1.90732	-0.716851	-2.20099	-0.975186	0.292762	-1.18346	-0.922826	-1.05314	956
METAP2	PROTEIN_CODING	4	0.0441734	3.38843	0.875721	-1.84741	-3.05801	-2.32424	-2.10505	-0.425626	3.38843	2.13207	-1.26534	1.43611	-1.61831	-2.45271	-1.77936	-0.326891	-1.05313	957
CPNE9	PROTEIN_CODING	4	-0.475929	-1.10188	-1.50682	-1.8648	-2.34101	-0.404868	0.632972	-0.477255	-2.34101	-1.30435	0.0778582	-1.02821	-0.0830507	-2.1029	-1.07393	-1.03043	-1.05218	958
CDC40	PROTEIN_CODING	4	0.0451739	-2.0788	-2.51371	-0.234395	-0.217352	-2.21019	-1.21294	-1.5823	-2.51371	-2.29625	-1.39762	-1.51578	-1.66848	-0.225873	-0.794122	-1.30942	-1.05177	959
ZNF681	PROTEIN_CODING	5	-0.571006	-2.80443	-4.08776	0.0106852	-0.729221	-1.44897	-1.71982	1.47371	-4.08776	-3.4461	-0.123055	-2.48773	-0.565025	-0.359268	-0.916398	-1.18615	-1.05128	960
KDELR2	PROTEIN_CODING	4	0.46728	1.30073	-0.65447	-1.17837	-2.85091	-1.32568	-2.54455	-0.936492	-2.85091	0.323128	-1.74052	0.371179	-1.60224	-2.01464	-1.23644	-0.865253	-1.05085	961
ADSL	PROTEIN_CODING	4	-2.2538	-0.463009	-2.18173	-1.21695	-0.298817	0.319977	-2.01737	-1.04209	-2.2538	-1.32237	-1.52973	-1.63285	-0.913159	-0.757885	-0.744212	-1.35635	-1.05028	962
TUBGCP2	PROTEIN_CODING	4	-0.782917	-1.89389	-1.43294	-0.737498	-0.600523	-1.5455	0.258052	-2.2015	-2.2015	-1.66341	-0.971723	-1.36992	-1.16298	-0.66901	-0.976314	-1.12421	-1.05026	963
GUK1	PROTEIN_CODING	4	-0.940743	-0.757289	-0.133228	-1.84365	-0.720783	-1.60947	-0.432121	-1.05046	-1.84365	-0.445259	-0.741291	-0.61042	-1.03068	-1.28222	-1.09033	-1.01007	-1.0502	964
DHX9	PROTEIN_CODING	4	0.850566	-1.61616	-0.401667	-1.91841	0.402159	-3.05812	-1.20698	-1.92501	-3.05812	-1.00891	-1.56599	-0.389087	-2.06337	-0.758123	-0.6018	-1.49777	-1.04979	965
GART	PROTEIN_CODING	4	-1.34024	-1.91986	-0.822222	-2.75498	-0.238329	-0.104453	-0.793128	-0.183175	-2.75498	-1.37104	-0.488152	-1.36077	-0.360252	-1.49666	-0.561006	-1.53806	-1.04953	966
SRF	PROTEIN_CODING	4	0.421574	-0.726146	-1.05121	-1.89857	0.699937	-3.12918	-2.22118	-0.780297	-3.12918	-0.888679	-1.50074	-0.451928	-2.04355	-0.599315	-0.669224	-1.42933	-1.04928	967
HARS	PROTEIN_CODING	4	-0.176156	2.82718	-0.215785	-0.795244	-0.187053	-4.48744	-1.52262	-2.37673	-4.48744	1.3057	-1.94967	0.811745	-2.7956	-0.491148	-1.61688	-0.479741	-1.04831	968
COPE	PROTEIN_CODING	4	3.14434	-4.80734	-1.05171	0.377178	-1.04772	-3.50564	-2.55856	-2.08855	-4.80734	-2.92952	-2.32355	-0.904904	-2.71758	-0.335269	-0.469672	-1.6253	-1.04749	969
SKP2	PROTEIN_CODING	4	-2.58811	-1.57337	-0.0795147	-1.66275	2.53873	-1.87831	-1.73774	-1.98429	-2.58811	-0.826442	-1.86102	-1.41366	-1.86678	0.43799	-0.642564	-1.45007	-1.04632	970
RPN1	PROTEIN_CODING	4	-0.693817	-2.27773	-2.63783	0.293526	0.638348	-2.50908	0.178701	-3.26757	-3.26757	-2.45778	-1.54444	-1.86979	-1.86599	0.465937	-0.854851	-1.23623	-1.04554	971
TRMU	PROTEIN_CODING	4	-1.9877	-2.96487	-1.57466	-1.4891	-0.0248206	-0.798084	0.0757638	0.532186	-2.96487	-2.26977	0.303975	-2.17574	-0.0633782	-0.756958	-0.936867	-1.15163	-1.04425	972
RTCB	PROTEIN_CODING	4	-1.04888	-0.692417	-2.06294	0.423183	-0.80388	-2.41064	-1.04467	-1.04469	-2.41064	-1.37768	-1.04468	-1.26808	-1.5	-0.190349	-1.42113	-0.666391	-1.04376	973
ITGB3BP	PROTEIN_CODING	4	-0.0740754	-0.0641734	0.247853	-1.16793	-1.33137	-1.05927	-3.21711	-2.21975	-3.21711	0.0918396	-2.71843	0.0365346	-2.16537	-1.24965	-0.821571	-1.26484	-1.04321	974
FDXR	PROTEIN_CODING	4	-2.51749	-0.0557531	-1.9495	-1.71898	-2.12862	0.466894	2.05775	-0.774428	-2.51749	-1.00263	0.641662	-1.50758	0.583406	-1.9238	-1.39307	-0.693314	-1.04319	975
IKBKG	PROTEIN_CODING	4	0.768302	-1.98904	1.60698	-1.12791	-0.825311	-2.35794	-3.47482	-1.56501	-3.47482	-0.191031	-2.51991	0.128747	-2.46592	-0.976612	-0.804984	-1.27962	-1.0423	976
RRP15	PROTEIN_CODING	4	0.163561	-1.14526	0.371142	-1.44487	-0.591766	-2.08578	-1.90493	-1.90753	-2.08578	-0.387057	-1.90623	-0.203518	-1.96608	-1.01832	-0.837994	-1.24605	-1.04202	977
NHP2	PROTEIN_CODING	4	-1.70272	-2.02147	-1.48687	-2.06957	0.771761	-0.930836	-0.145171	-0.976035	-2.06957	-1.75417	-0.560603	-1.73702	-0.684014	-0.648905	-0.620597	-1.46145	-1.04102	978
CYC1	PROTEIN_CODING	4	2.74315	-0.645444	-1.94216	-0.331481	-1.91402	-5.4161	0.0437442	-0.0891673	-5.4161	-1.2938	-0.0227116	0.0518471	-1.82051	-1.12275	-1.52899	-0.549332	-1.03916	979
RILP	PROTEIN_CODING	4	-0.139857	-0.405198	-0.693045	-0.294679	-2.92212	-1.21948	-1.17461	-1.04455	-2.92212	-0.549122	-1.10958	-0.4127	-1.14621	-1.6084	-1.42715	-0.651127	-1.03914	980
NAA10	PROTEIN_CODING	4	-0.295426	-0.151271	0.865086	-1.31774	-1.83855	-2.92791	0.224818	-0.642918	-2.92791	0.356907	-0.20905	0.139463	-1.11534	-1.57814	-1.6873	-0.389961	-1.03863	981
PGK1	PROTEIN_CODING	4	-1.82425	1.06155	-0.897291	0.400317	0.118223	-3.42918	-0.814917	-2.33655	-3.42918	0.0821293	-1.57573	-0.55333	-2.19355	0.25927	-1.71173	-0.364429	-1.03808	982
DCAF15	PROTEIN_CODING	4	-1.72213	-0.646662	-1.33808	-3.33315	-0.282541	-0.119497	-0.462033	0.906447	-3.33315	-0.992373	0.222207	-1.23563	0.108306	-1.80784	-0.708058	-1.36777	-1.03791	983
TBP	PROTEIN_CODING	4	1.1089	0.577883	-0.857106	-1.92006	-1.2206	-1.91812	-1.3859	-2.88832	-2.88832	-0.139612	-2.13711	0.276558	-2.06411	-1.57033	-0.676608	-1.39893	-1.03777	984
MED14	PROTEIN_CODING	4	-1.22134	-1.49689	-0.86272	0.0447365	-1.03571	-0.308681	-2.73002	-2.31745	-2.73002	-1.1798	-2.52373	-1.19365	-1.78538	-0.495487	-0.855243	-1.2196	-1.03742	985
TUBGCP5	PROTEIN_CODING	4	-0.979432	-1.02206	-0.842559	-0.148766	0.631402	-2.88675	-2.42117	-1.39264	-2.88675	-0.93231	-1.90691	-0.948017	-2.23352	0.241318	-1.07826	-0.995994	-1.03713	986
NUP98	PROTEIN_CODING	4	-1.30633	-1.18992	-2.32582	1.19349	1.52365	-3.22476	-3.07508	-2.2243	-3.22476	-1.75787	-2.64969	-1.60736	-2.84138	1.35857	-1.00248	-1.07136	-1.03692	987
MRPL15	PROTEIN_CODING	4	0.566916	1.12549	-0.240415	-2.51745	-0.788815	-3.3977	-0.629438	-0.423299	-3.3977	0.442536	-0.526369	0.483996	-1.48348	-1.65313	-1.20653	-0.867093	-1.03681	988
KIF11	PROTEIN_CODING	4	-0.192416	-0.156257	-0.0568397	-1.90202	0.974688	-2.68673	-2.43549	-2.17691	-2.68673	-0.106548	-2.3062	-0.135171	-2.43304	-0.463667	-0.63482	-1.43826	-1.03654	989
FAM98B	PROTEIN_CODING	4	-0.986209	-0.741291	0.0413889	-1.34225	0.641659	-1.06383	-2.06721	-4.15896	-4.15896	-0.349951	-3.11309	-0.562037	-2.43	-0.350297	-0.469458	-1.60176	-1.03561	990
KCNS1	PROTEIN_CODING	4	-0.437022	-2.36636	-1.68954	-0.217731	-0.627786	-1.56287	-1.35978	-1.30572	-2.36636	-2.02795	-1.33275	-1.49764	-1.40946	-0.422758	-0.875894	-1.19281	-1.03435	991
HS6ST1	PROTEIN_CODING	4	-1.68874	-0.420227	-1.96697	-1.20918	-0.858693	-0.387825	-0.98753	-0.74854	-1.96697	-1.1936	-0.868035	-1.35865	-0.707965	-1.03394	-0.97842	-1.09027	-1.03435	992
RRM1	PROTEIN_CODING	4	-1.2758	1.30973	0.797983	-0.762976	0.364605	-3.7335	-0.816088	-2.88619	-3.7335	1.05386	-1.85114	0.277306	-2.4786	-0.199185	-1.54823	-0.520086	-1.03416	993
RNPS1	PROTEIN_CODING	4	-0.962117	0.0471365	-0.837234	-1.57307	-1.21649	-1.69255	0.349483	-1.07474	-1.69255	-0.395049	-0.36263	-0.584071	-0.805935	-1.39478	-1.29038	-0.776915	-1.03365	994
ATP13A1	PROTEIN_CODING	4	-1.11793	-1.43804	0.849853	-3.1757	-2.13161	-0.0435162	0.781789	0.340437	-3.1757	-0.294093	0.561113	-0.568705	0.35957	-2.65366	-1.09769	-0.969559	-1.03362	995
RPS26	PROTEIN_CODING	4	-1.19348	-0.127279	0.818148	-0.665662	0.278338	-2.92042	-2.35958	-1.72208	-2.92042	0.345435	-2.04083	-0.167538	-2.33403	-0.193662	-1.27852	-0.78702	-1.03277	996
ATL3	PROTEIN_CODING	4	0.40597	-0.191576	-1.12084	-0.561054	-2.29463	-1.1842	-1.50524	-2.29972	-2.29972	-0.65621	-1.90248	-0.30215	-1.66305	-1.42784	-1.02429	-1.03991	-1.0321	997
RNF13	PROTEIN_CODING	4	-1.63432	0.102055	-1.66123	-1.22412	0.373367	-1.46683	-1.78276	-1.13337	-1.78276	-0.779586	-1.45807	-1.0645	-1.46099	-0.425374	-0.909261	-1.15392	-1.03159	998
DRG2	PROTEIN_CODING	4	-2.10533	-0.454384	-0.153328	-2.58888	-2.30658	-0.234322	1.6219	1.08309	-2.58888	-0.303856	1.3525	-0.904346	0.823557	-2.44773	-1.54874	-0.513414	-1.03108	999
CENPM	PROTEIN_CODING	4	-1.77397	-0.600909	-2.32066	-0.548979	1.30347	-2.17445	-1.41973	-1.63496	-2.32066	-1.46078	-1.52735	-1.56518	-1.74305	0.377243	-0.881653	-1.17904	-1.03034	1000
EXOSC3	PROTEIN_CODING	4	-0.629301	1.14066	-0.0730746	-1.36754	0.555642	-3.66617	-1.73124	-1.48565	-3.66617	0.533793	-1.60845	0.146095	-2.29435	-0.405948	-1.24661	-0.814063	-1.03034	1001
KDM4A	PROTEIN_CODING	4	1.30826	-1.76192	0.718883	-3.24762	-1.81138	-0.23946	-1.68507	-1.64432	-3.24762	-0.521517	-1.6647	0.0884086	-1.18962	-2.5295	-0.247525	-1.81128	-1.0294	1002
SKA3	PROTEIN_CODING	4	0.910193	-1.01017	-0.0427135	-1.4946	-1.54	-2.83246	-0.296713	-1.08642	-2.83246	-0.526442	-0.691566	-0.0475634	-1.4052	-1.5173	-1.15409	-0.904203	-1.02915	1003
EIF3H	PROTEIN_CODING	4	0.139359	-0.452996	-0.689361	-2.76218	-0.311389	-1.14125	-1.48506	-1.57138	-2.76218	-0.571178	-1.52822	-0.334332	-1.39923	-1.53678	-0.43776	-1.62052	-1.02914	1004
USP9X	PROTEIN_CODING	4	-3.3038	-2.92916	-1.78441	-2.95314	0.475387	0.831095	2.44625	-0.172995	-3.3038	-2.35679	1.13663	-2.67246	1.03478	-1.23888	-0.665772	-1.3911	-1.02844	1005
NFRKB	PROTEIN_CODING	4	-1.21943	-1.10277	0.483621	-1.71014	-1.58601	0.0259258	-1.24009	-1.4956	-1.71014	-0.309572	-1.36785	-0.612859	-0.903255	-1.64808	-0.926505	-1.12919	-1.02785	1006
PTPN23	PROTEIN_CODING	4	-1.59163	0.54253	0.189553	-0.364001	-0.436595	-1.60078	-1.84883	-3.23049	-3.23049	0.366041	-2.53966	-0.286517	-2.2267	-0.400298	-1.20967	-0.845873	-1.02777	1007
AARS2	PROTEIN_CODING	4	1.77457	-2.25177	-3.25575	-1.45212	-1.69471	-2.02384	-0.604745	0.574318	-3.25575	-2.75376	-0.0152132	-1.24431	-0.684754	-1.57341	-0.64799	-1.40703	-1.02751	1008
ORC4	PROTEIN_CODING	4	0.310615	-3.13261	-1.79873	-0.460525	0.0140918	-2.12741	-2.13332	-0.732536	-3.13261	-2.46567	-1.43293	-1.54024	-1.66442	-0.223216	-0.6009	-1.45304	-1.02697	1009
PDS5A	PROTEIN_CODING	4	-0.0784712	0.733753	-1.34545	-5.18677	-5.59513	3.27997	1.27513	2.17689	-5.59513	-0.305849	1.72601	-0.230056	2.244	-5.39095	-0.797877	-1.25554	-1.02671	1010
PPP2R5D	PROTEIN_CODING	4	-2.71982	-1.71107	-1.37082	0.317036	0.681316	-2.2065	-0.30976	-1.06929	-2.71982	-1.54095	-0.689527	-1.9339	-1.19519	0.499176	-1.415	-0.637812	-1.02641	1011
BRAF	PROTEIN_CODING	4	-0.854815	-2.30308	-2.62181	-1.66612	-0.0328496	-0.80154	-0.19097	-0.481699	-2.62181	-2.46244	-0.336335	-1.92657	-0.491403	-0.849484	-0.563068	-1.4883	-1.02568	1012
TUBGCP3	PROTEIN_CODING	4	-0.909997	-0.020512	-1.43561	-0.651816	-0.672649	-2.29132	-0.510198	-1.28875	-2.29132	-0.728063	-0.899476	-0.788708	-1.36342	-0.662233	-1.29132	-0.759785	-1.02555	1013
B4GALT5	PROTEIN_CODING	4	1.3776	-2.32961	-1.22348	-1.21171	-0.721928	-2.81267	-1.02152	-0.992058	-2.81267	-1.77655	-1.00679	-0.725163	-1.60875	-0.966818	-0.718996	-1.33168	-1.02534	1014
CAPZB	PROTEIN_CODING	4	0.708733	-1.07449	-0.511581	-2.02524	-1.47302	-2.06445	-0.343326	-0.66292	-2.06445	-0.793037	-0.503123	-0.292447	-1.02356	-1.74913	-0.94291	-1.10713	-1.02502	1015
NUP50	PROTEIN_CODING	4	-0.8594	-0.155709	-0.529875	-2.13637	-0.815633	-0.646963	-1.33204	-1.35729	-2.13637	-0.342792	-1.34467	-0.514995	-1.1121	-1.476	-0.773999	-1.27461	-1.0243	1016
OXA1L	PROTEIN_CODING	4	-1.83814	-1.51009	-0.165164	-2.92207	-1.33686	0.675094	1.68527	-1.45225	-2.92207	-0.837628	0.11651	-1.17113	0.302705	-2.12946	-0.8333	-1.2144	-1.02385	1017
PPIL4	PROTEIN_CODING	4	-2.04927	-0.788678	-1.97531	-0.506584	-1.01876	-1.54081	0.413223	0.306834	-2.04927	-1.38199	0.360028	-1.60442	-0.273583	-0.762671	-1.53628	-0.509517	-1.0229	1018
DDIAS	PROTEIN_CODING	4	1.89273	0.497557	1.50447	-2.86123	-2.56506	-0.950163	-2.78882	-2.50517	-2.86123	1.00102	-2.64699	1.29825	-2.08138	-2.71315	-0.540832	-1.5024	-1.02162	1019
RAB3IL1	PROTEIN_CODING	4	-2.2595	-1.3079	-1.92162	0.150818	0.394347	-1.58256	-1.54029	-0.895294	-2.2595	-1.61476	-1.21779	-1.82967	-1.33938	0.272582	-1.14924	-0.893911	-1.02157	1020
DARS	PROTEIN_CODING	4	-0.295768	-0.579844	0.754626	-1.77359	-2.15932	-2.56781	1.05867	0.111386	-2.56781	0.0873908	0.585027	-0.0403289	-0.465919	-1.96646	-1.6743	-0.367058	-1.02068	1021
MYL6	PROTEIN_CODING	4	-1.86983	-0.425387	0.280378	1.29804	0.00400143	-2.60019	-3.02315	-2.73686	-3.02315	-0.0725044	-2.88	-0.671614	-2.78673	0.651023	-1.48867	-0.551488	-1.02008	1022
MTIF2	PROTEIN_CODING	4	2.42395	-0.601487	-0.620974	-1.56552	0.0317842	-4.05133	-2.71336	-1.97985	-4.05133	-0.61123	-2.34661	0.400496	-2.91485	-0.766867	-0.531866	-1.50779	-1.01983	1023
HSP90AB1	PROTEIN_CODING	4	-2.64027	-2.84645	2.16668	-0.961748	-1.53574	0.0950101	-1.49273	0.0212096	-2.84645	-0.339882	-0.735758	-1.10668	-0.458835	-1.24874	-1.36033	-0.679129	-1.01973	1024
RPSA	PROTEIN_CODING	4	-1.13071	1.8695	2.58782	-1.74589	-1.09215	-2.56207	-1.9666	-1.66506	2.58782	2.22866	-1.81583	1.10887	-2.06458	-1.41902	-1.59498	-0.444356	-1.01967	1025
SLC38A2	PROTEIN_CODING	4	-2.32961	-0.489151	-2.32424	-0.770471	0.509434	-1.88043	-0.608901	0.129489	-2.32961	-1.4067	-0.239706	-1.71433	-0.786613	-0.130518	-1.23353	-0.805625	-1.01958	1026
TSC1	PROTEIN_CODING	4	-0.844169	1.43684	-1.40195	-1.67182	-3.43765	0.312798	-0.0544756	-0.931958	-3.43765	0.0174445	-0.493217	-0.26976	-0.224545	-2.55473	-1.32301	-0.715863	-1.01943	1027
FGF22	PROTEIN_CODING	4	-2.59311	-1.03866	0.606062	-0.677348	-0.278705	-1.02339	-1.6759	-0.969784	-2.59311	-0.216297	-1.32284	-1.00857	-1.22303	-0.478027	-1.2984	-0.738829	-1.01862	1028
PSMB7	PROTEIN_CODING	4	2.29977	0.613441	-0.301237	-0.771356	-0.638226	-5.31928	-1.18438	-2.49057	-5.31928	0.156102	-1.83748	0.870658	-2.99808	-0.704791	-1.21925	-0.817577	-1.01841	1029
PRPF31	PROTEIN_CODING	4	-1.10995	-1.48399	-1.86333	-0.376182	0.765568	-2.46629	0.00741219	-2.49507	-2.49507	-1.67366	-1.24383	-1.48576	-1.65132	0.194693	-0.936891	-1.09789	-1.01739	1030
CENPK	PROTEIN_CODING	4	-2.16705	-0.496769	0.294512	-1.19078	-0.127383	-1.40814	-0.329789	-1.87712	-2.16705	-0.101128	-1.10346	-0.789769	-1.20502	-0.659084	-1.23419	-0.798456	-1.01632	1031
HAP1	PROTEIN_CODING	4	-0.0341354	-1.03056	-0.0630324	0.221898	-2.24696	-1.74319	-2.58635	-0.909281	-2.58635	-0.546795	-1.74781	-0.375909	-1.74627	-1.01253	-1.34143	-0.690904	-1.01617	1032
CRIPT	PROTEIN_CODING	4	-0.727192	-1.34723	-0.227204	-2.38415	-2.03087	0.780693	0.594695	-2.48994	-2.48994	-0.787216	-0.947622	-0.767208	-0.371517	-2.20751	-0.659124	-1.373	-1.01606	1033
TSC2	PROTEIN_CODING	4	0.267316	0.848611	-1.54796	-2.57885	-2.97434	-0.961409	0.77567	0.248589	-2.97434	-0.349673	0.512129	-0.14401	0.02095	-2.77659	-1.22281	-0.805466	-1.01414	1034
AAMP	PROTEIN_CODING	4	0.390633	-0.643009	-2.45141	-2.22033	-2.77624	-0.667423	0.565212	0.90749	-2.77624	-1.54721	0.736351	-0.901262	0.268426	-2.49829	-1.01768	-1.0104	-1.01404	1035
GAL3ST1	PROTEIN_CODING	4	-1.25514	1.54994	0.341236	-0.169992	-2.99594	-1.72875	0.323518	-2.07561	-2.99594	0.945587	-0.876046	0.212011	-1.16028	-1.58297	-1.99328	-0.0334837	-1.01338	1036
TGFBRAP1	PROTEIN_CODING	4	-0.99098	0.0644413	-0.341314	-2.12021	-1.06848	-1.93218	-0.0491609	0.398043	-2.12021	-0.138436	0.174441	-0.422617	-0.527765	-1.59435	-1.33055	-0.694736	-1.01264	1037
IQCB1	PROTEIN_CODING	4	-0.771129	0.552378	2.02125	-2.22628	-3.00029	-0.577071	-0.498944	-1.07544	-3.00029	1.28681	-0.78719	0.600832	-0.71715	-2.61329	-1.4495	-0.575552	-1.01252	1038
XRCC6	PROTEIN_CODING	4	-1.91655	0.571673	-0.10634	-0.182897	1.56261	-3.74414	-1.73578	-2.31284	-3.74414	0.232667	-2.02431	-0.483737	-2.59758	0.689856	-1.36602	-0.658179	-1.0121	1039
CCDC142	PROTEIN_CODING	4	-1.95274	-2.06645	-3.02802	0.871134	0.658609	-1.67588	-1.88039	-0.955592	-3.02802	-2.54723	-1.41799	-2.34907	-1.50396	0.764872	-0.990006	-1.03136	-1.01068	1040
EIF4G1	PROTEIN_CODING	4	0.793308	1.46473	-0.448931	-1.72176	-2.55191	-1.06853	-0.665008	-3.37738	-3.37738	0.507901	-2.02119	0.603036	-1.70364	-2.13684	-0.942376	-1.07835	-1.01036	1041
IFNA2	PROTEIN_CODING	5	-2.83113	-1.45595	-2.45524	-0.688906	-0.733508	-0.278054	0.594613	0.259029	-2.83113	-1.95559	0.426821	-2.24744	0.191863	-0.711207	-1.2809	-0.739227	-1.01006	1042
NOP56	PROTEIN_CODING	4	0.644422	0.784582	-1.43065	-0.0949087	0.938091	-5.42462	-1.80168	-1.793	-5.42462	-0.323036	-1.79734	-0.000550079	-3.00643	0.421591	-1.2807	-0.738429	-1.00957	1043
FARSB	PROTEIN_CODING	5	1.07721	-1.34768	0.238305	-0.385352	-0.610965	-3.67486	-2.30239	-1.50998	-3.67486	-0.554689	-1.90618	-0.0107229	-2.49574	-0.498159	-1.06954	-0.948742	-1.00914	1044
MED16	PROTEIN_CODING	4	-1.53422	-1.74646	-0.671414	-3.09727	-1.34162	0.852707	0.190028	0.376844	-3.09727	-1.20894	0.283436	-1.31736	0.473193	-2.21944	-0.674376	-1.34092	-1.00765	1045
TIMM10	PROTEIN_CODING	4	-0.560089	1.8592	-0.862218	-0.782221	-2.34956	-2.70489	-0.1475	-0.138341	-2.70489	0.498492	-0.14292	0.145632	-0.99691	-1.56589	-1.87151	-0.142216	-1.00686	1046
ZSCAN10	PROTEIN_CODING	4	-0.0801231	0.760012	-0.634661	-2.36438	-2.63939	-0.0175314	-0.886685	-1.11462	-2.63939	0.0626754	-1.00065	0.0150759	-0.672944	-2.50188	-0.912348	-1.10078	-1.00657	1047
SEC63	PROTEIN_CODING	4	1.22158	-1.28984	-0.0414643	-1.62056	1.12552	-2.84741	-3.23475	-3.26169	-3.26169	-0.665654	-3.24822	-0.0365772	-3.11462	-0.247523	-0.166773	-1.84481	-1.00579	1048
PRIM2	PROTEIN_CODING	4	-2.16044	-0.180393	-0.747496	0.519939	-0.95015	-2.23889	-0.511566	-0.970308	-2.23889	-0.463945	-0.740937	-1.02944	-1.24026	-0.215106	-1.78316	-0.228314	-1.00574	1049
YJU2	PROTEIN_CODING	4	0.315922	-0.728398	-2.78588	-0.994085	-2.21324	-1.80248	0.436687	0.399001	-2.78588	-1.75714	0.417844	-1.06612	-0.322263	-1.60366	-1.23327	-0.777793	-1.00553	1050
THOC5	PROTEIN_CODING	4	2.39625	-3.53985	-1.7212	-2.59566	1.68749	-2.91248	-2.09065	-1.85286	-3.53985	-2.63053	-1.97176	-0.954935	-2.28533	-0.454087	0.390419	-2.39932	-1.00445	1051
CLTC	PROTEIN_CODING	4	1.45573	0.781704	-1.83633	-0.269403	-1.29716	-2.41112	-2.90336	-3.04366	-3.04366	-0.527312	-2.97351	0.133701	-2.78605	-0.783281	-0.750849	-1.25674	-1.0038	1052
USP39	PROTEIN_CODING	4	0.553914	-2.58915	-1.91964	-0.37366	0.792783	-2.85845	-1.5294	-2.2356	-2.85845	-2.2544	-1.8825	-1.31829	-2.20782	0.209561	-0.503918	-1.50352	-1.00372	1053
MORC2	PROTEIN_CODING	4	-0.198925	-2.19845	-2.25474	-3.14685	-1.63287	0.0608676	0.456233	1.79144	-3.14685	-2.2266	1.12383	-1.55071	0.769512	-2.38986	-0.590311	-1.41654	-1.00342	1054
SF3A3	PROTEIN_CODING	4	1.41406	-1.81162	-1.64297	-0.649969	-1.38254	-1.65278	-2.69054	-1.34383	-2.69054	-1.7273	-2.01719	-0.680177	-1.89572	-1.01626	-0.540422	-1.46482	-1.00262	1055
TGM7	PROTEIN_CODING	4	-0.994605	-0.635361	-1.02796	-1.53389	-2.43173	0.129041	0.167323	-0.840661	-2.43173	-0.831659	-0.336669	-0.885975	-0.181432	-1.98281	-1.0991	-0.900741	-0.99992	1056
DIS3	PROTEIN_CODING	4	-2.697	-0.95014	-2.24541	-1.30526	-0.986976	0.999749	-0.0562943	-0.765545	-2.697	-1.59778	-0.41092	-1.96418	0.0593031	-1.14612	-0.894742	-1.10465	-0.999697	1057
SURF6	PROTEIN_CODING	4	0.275264	-1.40077	-0.0177962	-3.7172	-1.59031	0.791355	-1.12876	-0.962126	-3.7172	-0.709283	-1.04544	-0.381101	-0.433177	-2.65376	-0.174565	-1.82397	-0.999269	1058
PYURF	PROTEIN_CODING	4	0.101705	-0.435601	-0.0307906	-1.91595	-0.795065	-3.08452	0.392894	-0.518921	-3.08452	-0.233196	-0.0630134	-0.121562	-1.07018	-1.35551	-1.25929	-0.737386	-0.99834	1059
KRT18	PROTEIN_CODING	4	-1.41084	1.07929	0.428377	0.138267	-0.596183	-2.53266	-1.26028	-3.42423	-3.42423	0.753832	-2.34226	0.0322733	-2.40572	-0.228958	-1.51323	-0.483385	-0.998307	1060
ITCH	PROTEIN_CODING	4	-3.62406	-1.51432	-1.77131	0.595133	-0.737879	0.309618	-0.530198	-1.24801	-3.62406	-1.64282	-0.889102	-2.30323	-0.489529	-0.0713726	-1.35077	-0.645595	-0.998184	1061
GFPT1	PROTEIN_CODING	4	-1.07406	-3.21393	-2.59337	-2.3118	-1.55044	1.54331	0.499904	0.116971	-3.21393	-2.90365	0.308437	-2.29379	0.720061	-1.93112	-0.360395	-1.63567	-0.998032	1062
CDK2	PROTEIN_CODING	4	-0.410898	1.70843	3.30461	-1.49531	-0.421213	-3.88051	-2.13338	-2.43822	-3.88051	2.50652	-2.2858	1.53405	-2.81737	-0.95826	-1.57087	-0.424863	-0.997868	1063
ZMAT5	PROTEIN_CODING	4	0.427981	-3.32958	-3.94835	-1.18644	1.67251	-2.57507	-0.313874	-1.04603	-3.94835	-3.63896	-0.679951	-2.28332	-1.31166	0.243036	-0.158193	-1.83512	-0.996655	1064
SNRNP70	PROTEIN_CODING	4	0.374928	-0.320472	-0.736934	0.17702	0.0368803	-2.96003	-2.74936	-3.41035	-3.41035	-0.528703	-3.07986	-0.227493	-3.03991	0.10695	-0.849408	-1.14385	-0.996627	1065
OR10H2	PROTEIN_CODING	5	-1.37192	0.0011236	-1.80672	-0.984629	-2.06162	-0.336697	0.449668	-1.08821	-2.06162	-0.9028	-0.319269	-1.05917	-0.325078	-1.52313	-1.25675	-0.735566	-0.996157	1066
REEP2	PROTEIN_CODING	4	-0.0299459	0.927284	0.295897	-2.24168	-0.505762	-2.7467	-1.40721	-0.720053	-2.7467	0.611591	-1.06363	0.397745	-1.62465	-1.37372	-1.09413	-0.897905	-0.99602	1067
TUBD1	PROTEIN_CODING	4	0.427732	-0.160795	-0.52642	-2.94098	-0.787734	-0.353238	-1.36635	-2.58065	-2.94098	-0.343607	-1.9735	-0.0864943	-1.43341	-1.86435	-0.237747	-1.75269	-0.99522	1068
SBDS	PROTEIN_CODING	4	-0.638741	-1.1144	-0.771544	-3.91836	0.634079	-0.630442	-0.36763	-0.574531	-3.91836	-0.942971	-0.47108	-0.841561	-0.524201	-1.64214	-0.211701	-1.77747	-0.994586	1069
AP5S1	PROTEIN_CODING	4	0.0196977	-0.0337458	0.0754517	-2.04904	-1.53683	-1.0878	-1.35406	-1.31177	-2.04904	0.0208529	-1.33292	0.0204679	-1.25121	-1.79293	-0.86831	-1.12037	-0.994338	1070
CDAN1	PROTEIN_CODING	4	-1.37955	-1.46227	-1.80925	-1.49222	-0.833448	-0.440404	-0.0886214	-0.268678	-1.80925	-1.63576	-0.17865	-1.55036	-0.265901	-1.16283	-0.884466	-1.10221	-0.993338	1071
WDR82	PROTEIN_CODING	4	-1.29685	-2.31964	-3.4593	1.35626	-1.46723	-0.791613	-0.853891	-0.88757	-3.4593	-2.88947	-0.870731	-2.3586	-0.844358	-0.0554865	-1.18523	-0.801315	-0.993272	1072
APC	PROTEIN_CODING	4	-0.557075	-1.92067	-0.0751885	-2.07318	-0.761119	-0.720926	-1.22839	-0.464745	-2.07318	-0.997927	-0.846569	-0.850976	-0.804688	-1.41715	-0.679707	-1.30589	-0.992799	1073
C15orf41	PROTEIN_CODING	4	-0.637765	-0.0711844	-0.398285	-1.17428	-0.403777	-1.2412	-2.16164	-2.36513	-2.36513	-0.234735	-2.26338	-0.369078	-1.92266	-0.789031	-0.760914	-1.22413	-0.992524	1074
EIF2B5	PROTEIN_CODING	4	-0.939683	-1.00832	-1.61031	-1.69535	-0.618881	-1.35802	0.282341	-0.338387	-1.69535	-1.30932	-0.0280228	-1.18611	-0.471355	-1.15712	-0.972195	-1.0109	-0.991546	1075
FIS1	PROTEIN_CODING	4	-0.502918	-0.492593	0.175947	-4.95625	0.822454	-0.768872	-0.567441	-0.193589	-4.95625	-0.158323	-0.380515	-0.273188	-0.509967	-2.0669	-0.149779	-1.8317	-0.990737	1076
MRPL40	PROTEIN_CODING	4	0.609938	-0.657449	-0.0174545	-0.652601	-0.24197	-3.30957	-2.27999	-1.74169	-3.30957	-0.337452	-2.01084	-0.0216551	-2.44375	-0.447286	-0.980534	-1.0003	-0.990416	1077
NASP	PROTEIN_CODING	4	-0.717473	-1.4442	-2.18324	-1.03158	-0.59162	-0.39457	-1.7506	-1.03273	-2.18324	-1.81372	-1.39167	-1.4483	-1.0593	-0.811602	-0.567888	-1.41232	-0.990106	1078
EIF3L	PROTEIN_CODING	4	-0.290728	-1.05156	-0.0839372	-3.34516	-0.528423	-0.297319	-0.511243	-1.31026	-3.34516	-0.567747	-0.910752	-0.475407	-0.706275	-1.93679	-0.372157	-1.60789	-0.990021	1079
ZNHIT3	PROTEIN_CODING	4	1.09754	-1.6233	-3.38103	-1.89201	-1.33257	-0.17766	-0.848209	-1.4119	-3.38103	-2.50217	-1.13006	-1.30227	-0.812591	-1.61229	-0.137563	-1.84141	-0.989487	1080
TAF2	PROTEIN_CODING	4	-0.43804	-0.747042	-2.36327	-1.14535	-1.35041	-1.49582	0.740748	-0.632757	-2.36327	-1.55516	0.0539956	-1.18279	-0.46261	-1.24788	-1.09476	-0.882171	-0.988464	1081
RCL1	PROTEIN_CODING	4	0.0686277	-3.16581	-2.28093	-0.71048	-0.982136	-1.15628	-0.474878	-0.372723	-3.16581	-2.72337	-0.4238	-1.7927	-0.667961	-0.846308	-0.689931	-1.28588	-0.987907	1082
MRPL47	PROTEIN_CODING	4	1.99369	0.208589	1.87297	-3.02658	-1.63692	-2.72079	-1.48726	-1.66455	-3.02658	1.04078	-1.5759	1.35841	-1.95753	-2.33175	-0.788007	-1.18723	-0.987621	1083
WRN	PROTEIN_CODING	4	-1.61843	-1.0359	-0.807796	-0.208597	-0.599533	-1.63378	-1.3965	-0.490438	-1.63378	-0.921849	-0.94347	-1.15404	-1.17357	-0.404065	-1.28391	-0.691305	-0.98761	1084
NDUFA1	PROTEIN_CODING	4	1.65018	-1.08844	0.520556	2.28943	-0.398347	-9.38156	0.712127	-0.309437	-9.38156	-0.283941	0.201345	0.360766	-2.99296	0.945541	-2.70991	0.735611	-0.987149	1085
MED11	PROTEIN_CODING	4	0.424018	-0.0762961	-1.57936	0.966044	-0.436165	-3.71124	-1.20776	-3.46392	-3.71124	-0.827826	-2.33584	-0.410544	-2.7943	0.264939	-1.24113	-0.73254	-0.986834	1086
MRPL13	PROTEIN_CODING	4	-1.01314	-0.374142	-0.968941	-1.88045	0.469331	-1.2855	-0.817415	-2.25149	-2.25149	-0.671541	-1.53445	-0.785406	-1.45147	-0.705557	-0.609769	-1.36215	-0.985958	1087
EDC4	PROTEIN_CODING	4	1.9933	-1.46917	-0.690346	-1.36777	-4.06752	-0.378615	-1.02978	-0.997792	-4.06752	-1.07976	-1.01379	-0.0554067	-0.802062	-2.71764	-0.817612	-1.15377	-0.985692	1088
ZNF493	PROTEIN_CODING	5	-0.799009	-1.1591	-1.0821	-0.260267	0.251764	-1.77263	-2.48368	-1.94268	-2.48368	-1.1206	-2.21318	-1.0134	-2.06633	-0.00425149	-0.773293	-1.19801	-0.985654	1089
PTPN11	PROTEIN_CODING	4	1.01609	0.711464	0.0832982	-0.189039	-0.791086	-3.86924	-2.98473	-1.96792	-3.86924	0.397381	-2.47632	0.603618	-2.94063	-0.490063	-1.21475	-0.755993	-0.985369	1090
NDUFV1	PROTEIN_CODING	4	-0.209963	1.24964	-0.0454945	0.846369	-0.768329	-6.29012	-0.699328	0.533747	-6.29012	0.602072	-0.0827903	0.331394	-2.1519	0.0390202	-2.4228	0.455217	-0.983794	1091
CNOT2	PROTEIN_CODING	4	-1.76243	-4.05646	-1.20996	1.99037	-0.504411	-0.730029	-2.66709	-1.85207	-4.05646	-2.63321	-2.25958	-2.34295	-1.74973	0.74298	-0.998955	-0.967473	-0.983214	1092
C1orf131	PROTEIN_CODING	4	-1.64954	-1.81923	-1.45994	-2.5611	0.127783	0.0668305	-0.118338	-0.364527	-2.5611	-1.63959	-0.241432	-1.64291	-0.138678	-1.21666	-0.484977	-1.48071	-0.982842	1093
POLR1D	PROTEIN_CODING	4	-1.34044	-0.501961	1.33822	0.333253	-1.85554	-2.14621	-0.739248	-1.8681	-2.14621	0.418129	-1.30367	-0.168062	-1.58452	-0.761142	-1.78073	-0.184097	-0.982414	1094
EPX	PROTEIN_CODING	4	-0.821257	0.439822	-0.858137	-1.20476	-0.923913	-1.49276	-1.2085	-1.26952	-1.49276	-0.209157	-1.23901	-0.41319	-1.32359	-1.06434	-1.07931	-0.884309	-0.981809	1095
KIN	PROTEIN_CODING	4	-1.22186	-1.00503	-1.54437	-2.00774	-0.924603	-0.274855	0.075368	-0.444124	-2.00774	-1.2747	-0.184378	-1.25709	-0.214537	-1.46617	-0.807106	-1.15561	-0.981357	1096
FAM187B	PROTEIN_CODING	4	-1.14593	0.316387	2.15386	-1.56674	-2.13546	-1.02428	-0.706631	-1.79332	2.15386	1.23512	-1.24998	0.441439	-1.17475	-1.8511	-1.43523	-0.527198	-0.981212	1097
SERF2	PROTEIN_CODING	4	-0.4951	-0.552138	-1.61131	-3.45877	0.523773	-0.0664987	-1.82207	-0.791481	-3.45877	-1.08172	-1.30677	-0.886182	-0.89335	-1.4675	-0.0126085	-1.94909	-0.980849	1098
JPH4	PROTEIN_CODING	4	-1.20656	-1.01121	0.262004	-0.0274616	-2.14217	-0.870058	-1.1423	-1.38616	-2.14217	-0.374602	-1.26423	-0.651923	-1.13284	-1.08481	-1.40626	-0.55543	-0.980847	1099
TAF6	PROTEIN_CODING	4	2.73075	0.86931	2.30202	-0.0822247	-2.84901	-4.92372	-0.948207	-3.7431	-4.92372	1.58566	-2.34565	1.96736	-3.20501	-1.46562	-1.68066	-0.280738	-0.980699	1100
DSCC1	PROTEIN_CODING	4	-2.07259	-0.238245	-1.21933	-0.099237	-0.0371104	-1.48196	-0.773623	-2.15396	-2.15396	-0.728786	-1.46379	-1.17672	-1.46985	-0.0681737	-1.19722	-0.763938	-0.980579	1101
HIST1H1E	PROTEIN_CODING	4	-1.99588	-1.32045	0.324454	-0.308852	-1.11329	-1.15225	-1.46997	-0.159572	-1.99588	-0.497999	-0.814771	-0.997292	-0.927264	-0.711069	-1.42047	-0.540541	-0.980506	1102
MCM6	PROTEIN_CODING	4	0.00526254	-0.635715	-1.15025	-1.12999	-1.57497	-1.33968	-1.01315	-0.887219	-1.57497	-0.892985	-0.950184	-0.593569	-1.08001	-1.35248	-0.969793	-0.991054	-0.980423	1103
SAP18	PROTEIN_CODING	4	-1.29372	1.30787	-0.908276	-0.401706	-2.08609	-0.972739	-1.89816	-0.754093	-2.08609	0.199795	-1.32613	-0.298042	-1.20833	-1.2439	-1.45085	-0.509346	-0.980097	1104
DCAF7	PROTEIN_CODING	4	-0.450281	-0.0249743	-2.3291	-3.13262	1.04523	-1.22819	-1.20907	-0.655514	-3.13262	-1.17704	-0.932293	-0.934784	-1.03092	-1.04369	-0.21108	-1.74732	-0.979198	1105
METAP1	PROTEIN_CODING	4	-0.479577	-1.55867	-0.135034	-1.30738	-0.175067	-2.17344	-0.777139	-0.998056	-2.17344	-0.846852	-0.887597	-0.724427	-1.31621	-0.741225	-0.942696	-1.01394	-0.97832	1106
PIGY	PROTEIN_CODING	4	-1.20496	-3.63379	-0.696735	-1.69506	0.338047	-1.78449	0.244939	1.04183	-3.63379	-2.16526	0.643383	-1.84516	-0.165908	-0.678507	-0.8838	-1.07231	-0.978057	1107
KRTAP5-9	PROTEIN_CODING	5	-0.0623989	-1.67405	-3.37478	-0.951409	0.256976	-1.6399	-1.05582	-0.836662	-3.37478	-2.52441	-0.946241	-1.70374	-1.17746	-0.347216	-0.481775	-1.47402	-0.977898	1108
FAM213B	PROTEIN_CODING	4	-2.16962	-1.61353	-0.127524	-1.46433	0.744069	-0.775915	-0.714189	-1.94523	-2.16962	-0.870529	-1.32971	-1.30356	-1.14511	-0.360131	-0.733823	-1.22152	-0.977673	1109
GPR12	PROTEIN_CODING	4	-2.06679	-0.34352	-3.21555	-0.772566	-0.773198	0.0474624	-0.0910053	-0.948229	-3.21555	-1.77954	-0.519617	-1.87529	-0.330591	-0.772882	-0.93084	-1.02391	-0.977373	1110
COQ7	PROTEIN_CODING	4	-0.756502	-0.153318	0.335254	1.08029	0.478192	-6.67376	0.273734	-0.41208	-6.67376	0.0909678	-0.069173	-0.191522	-2.2707	0.779243	-2.31736	0.367363	-0.974998	1111
MTRNR2L1	PROTEIN_CODING	4	-1.60756	-0.575716	0.847667	0.227843	-1.84393	-1.30832	-1.36816	-1.5324	-1.84393	0.135975	-1.45028	-0.445204	-1.40296	-0.808045	-1.5866	-0.362154	-0.974379	1112
POLR2G	PROTEIN_CODING	4	-0.61753	1.03371	-0.559453	-1.96828	-0.0683377	-1.78867	-1.82891	-1.44745	-1.96828	0.237129	-1.63818	-0.0477574	-1.68834	-1.01831	-0.824846	-1.12311	-0.973978	1113
HIST1H2BN	PROTEIN_CODING	4	1.16901	1.9298	0.472419	-2.21492	-2.99787	-2.28579	0.532927	-1.94303	-2.99787	1.20111	-0.705052	1.19041	-1.23197	-2.60639	-1.37155	-0.572953	-0.972252	1114
EEF1A1	PROTEIN_CODING	4	0.206373	-1.49679	-3.54471	-0.734672	-0.259863	-0.989741	-1.77907	-1.29056	-3.54471	-2.52075	-1.53482	-1.61171	-1.35312	-0.497268	-0.347744	-1.59675	-0.972244	1115
NSRP1	PROTEIN_CODING	4	0.151817	-2.75446	-1.75567	-4.05157	2.11027	-1.19649	0.75748	-1.93714	-4.05157	-2.25506	-0.589832	-1.45277	-0.792052	-0.970652	0.355197	-2.29882	-0.971812	1116
C1orf194	PROTEIN_CODING	4	-1.79443	-1.00629	-1.06058	-0.833731	-1.5006	-0.00996434	-0.741283	-0.564408	-1.79443	-1.03344	-0.652845	-1.2871	-0.438552	-1.16717	-1.10167	-0.840004	-0.970835	1117
MTFP1	PROTEIN_CODING	4	-2.14637	-0.834079	-1.68803	-0.748208	-0.830667	-0.779367	0.443213	-0.560258	-2.14637	-1.26105	-0.0585228	-1.55616	-0.298804	-0.789438	-1.25213	-0.689261	-0.970697	1118
PPME1	PROTEIN_CODING	4	-1.82229	-0.44036	-0.532604	-0.211595	-2.00654	-1.6529	0.354482	0.364551	-2.00654	-0.486482	0.359517	-0.93175	-0.311288	-1.10907	-1.82724	-0.112853	-0.970047	1119
FBXO28	PROTEIN_CODING	4	-3.44003	-1.16027	-1.18292	-0.0495774	0.559388	-1.08221	-1.5293	0.259456	-3.44003	-1.17159	-0.634925	-1.92774	-0.784021	0.254906	-1.32095	-0.618699	-0.969825	1120
WDR81	PROTEIN_CODING	4	-0.846291	-4.8001	-2.11912	0.21793	-0.949258	-0.776233	0.793772	-0.801451	-4.8001	-3.45961	-0.00383908	-2.5885	-0.261304	-0.365664	-0.857261	-1.08184	-0.96955	1121
BBS4	PROTEIN_CODING	4	-0.854879	-2.89814	-0.056711	-3.00869	0.796278	-0.0834603	-0.711022	-1.6632	-3.00869	-1.47743	-1.18711	-1.26991	-0.819229	-1.1062	-0.0473538	-1.89108	-0.969215	1122
HSCB	PROTEIN_CODING	4	-1.16028	-1.46599	-1.10548	-1.09954	0.957456	-2.12153	-0.0305955	-2.17941	-2.17941	-1.28574	-1.105	-1.24392	-1.44384	-0.0710419	-0.774783	-1.16343	-0.969105	1123
NRIP2	PROTEIN_CODING	4	-0.101789	-0.136049	0.947159	-1.41444	-1.80505	-1.68561	-1.14165	-1.2847	-1.80505	0.405555	-1.21318	0.23644	-1.37065	-1.60974	-1.19748	-0.740686	-0.969084	1124
TM2D3	PROTEIN_CODING	4	-1.64924	-0.835412	-1.54959	-0.936532	-0.763697	-0.728391	-0.261361	-0.815611	-1.64924	-1.1925	-0.538486	-1.34475	-0.601788	-0.850114	-1.04711	-0.889173	-0.968141	1125
TAF1	PROTEIN_CODING	4	-0.828894	0.438198	-1.79214	-2.38197	-1.70343	0.0250263	-0.300226	-0.177339	-2.38197	-0.676973	-0.238782	-0.727614	-0.150846	-2.0427	-0.835764	-1.09924	-0.967503	1126
VPS29	PROTEIN_CODING	4	1.48844	-1.80526	-0.557127	-0.973077	-0.718988	-3.3725	-1.33721	-0.749719	-3.3725	-1.18119	-1.04347	-0.291315	-1.81981	-0.846032	-0.867683	-1.06591	-0.966797	1127
C16orf72	PROTEIN_CODING	4	-1.26658	-3.41639	-3.4182	-0.180199	0.402989	0.119493	-1.9107	-1.00063	-3.4182	-3.41729	-1.45566	-2.70039	-0.930612	0.111395	-0.248032	-1.68439	-0.966209	1128
MVK	PROTEIN_CODING	4	-1.58404	-0.298489	0.667558	-0.435895	-0.647784	-2.59921	-1.18697	-0.233965	-2.59921	0.184535	-0.710468	-0.404991	-1.34005	-0.54184	-1.61035	-0.32061	-0.965478	1129
TRIM43B	PROTEIN_CODING	5	0.605689	-0.689417	3.20332	-0.473339	-3.88741	-1.91199	-1.02056	-1.74013	-3.88741	1.25695	-1.38034	1.03986	-1.55756	-2.18038	-1.73124	-0.198911	-0.965074	1130
GBF1	PROTEIN_CODING	4	-0.829583	-0.90697	1.31005	-1.39301	-0.088586	-2.33219	-1.16047	-1.53186	-2.33219	0.201539	-1.34616	-0.142168	-1.67484	-0.7408	-1.08345	-0.845879	-0.964666	1131
RPLP0	PROTEIN_CODING	4	1.19628	0.217291	0.170536	-3.96039	-1.056	-1.52773	-0.694967	-0.568675	-3.96039	0.193914	-0.631821	0.528037	-0.930457	-2.50819	-0.462481	-1.4661	-0.964289	1132
ICAM5	PROTEIN_CODING	4	0.463376	-1.7113	-3.19454	-1.33045	-1.76793	0.423676	-0.684522	-1.55773	-3.19454	-2.45292	-1.12113	-1.48082	-0.606193	-1.54919	-0.293624	-1.63483	-0.964228	1133
IFNW1	PROTEIN_CODING	4	0.0492474	-1.47962	-0.546912	-0.838011	-2.32298	-1.46852	-0.116147	-0.24731	-2.32298	-1.01326	-0.181729	-0.659093	-0.61066	-1.5805	-1.24742	-0.677668	-0.962543	1134
KRT34	PROTEIN_CODING	5	-1.4478	-0.502537	-0.637957	-0.655704	-1.38526	-0.936195	0.221323	-1.78076	-1.78076	-0.570247	-0.779718	-0.862764	-0.831877	-1.02048	-1.25642	-0.668556	-0.962487	1135
PFDN2	PROTEIN_CODING	4	-1.03648	-2.39364	-0.329736	-2.432	0.422004	-0.90905	0.285593	-1.19974	-2.432	-1.36169	-0.457071	-1.25329	-0.607731	-1.005	-0.507842	-1.41692	-0.962382	1136
TOMM20	PROTEIN_CODING	4	-0.284216	-1.0482	-1.36112	-1.63699	-0.121745	-1.70757	-0.608836	-1.02909	-1.70757	-1.20466	-0.818965	-0.897845	-1.11517	-0.879369	-0.704512	-1.22021	-0.962359	1137
MMS22L	PROTEIN_CODING	5	-1.45127	-1.34269	-1.628	1.62473	-1.48848	-1.72722	0.356603	-2.83842	-2.83842	-1.48534	-1.24091	-1.47399	-1.40301	0.068124	-1.55566	-0.367173	-0.961416	1138
VPS51	PROTEIN_CODING	4	-0.484344	-0.0223927	-2.54214	2.48969	0.502452	-4.85487	-2.74535	-1.52197	-4.85487	-1.28227	-2.13366	-1.01629	-3.04073	1.49607	-1.61225	-0.308747	-0.960501	1139
TBCC	PROTEIN_CODING	4	0.375394	-0.0745027	-0.536929	-0.444589	-1.15473	-2.73297	-0.991743	-2.00501	-2.73297	-0.305716	-1.49838	-0.0786792	-1.90991	-0.79966	-1.17077	-0.749561	-0.960164	1140
PSMB2	PROTEIN_CODING	4	-1.56652	-0.105718	-1.02593	-1.54103	0.407784	-1.0366	-0.623343	-2.28964	-2.28964	-0.565825	-1.45649	-0.899389	-1.31653	-0.566623	-0.731778	-1.18778	-0.95978	1141
HIST1H2AC	PROTEIN_CODING	4	-1.01445	-0.109321	-0.540151	-1.06418	-1.73519	-1.08527	-0.391364	-0.676967	-1.73519	-0.324736	-0.534165	-0.55464	-0.717865	-1.39968	-1.2783	-0.641026	-0.959664	1142
WDR7	PROTEIN_CODING	4	-0.952089	0.526229	0.654449	-0.95446	-2.12558	-0.990165	-1.63674	-1.00809	-2.12558	0.590339	-1.32241	0.0761965	-1.21166	-1.54002	-1.35594	-0.562178	-0.959061	1143
DMAC2	PROTEIN_CODING	4	-0.350822	-0.107689	-0.0702841	1.5707	-0.500713	-4.72477	-1.49653	-1.81668	-4.72477	-0.0889865	-1.6566	-0.176265	-2.67932	0.534992	-1.85877	-0.0582971	-0.958533	1144
LRRC2	PROTEIN_CODING	4	-0.550547	-1.23155	-0.393064	-1.43222	-2.24133	-0.0521433	-1.35573	0.0322711	-2.24133	-0.812305	-0.661729	-0.725053	-0.458534	-1.83678	-0.948008	-0.96875	-0.958379	1145
HIST1H3G	PROTEIN_CODING	4	-0.100046	1.0662	0.0873408	-1.102	-0.0991081	-2.62634	-2.31974	-2.47631	-2.62634	0.57677	-2.39803	0.351165	-2.47413	-0.600552	-0.941831	-0.974417	-0.958124	1146
SMG8	PROTEIN_CODING	4	0.153038	-0.146396	-0.834883	-0.157125	-1.49274	-1.44856	-2.42662	-2.19074	-2.42662	-0.490639	-2.30868	-0.27608	-2.02197	-0.824931	-0.92942	-0.98548	-0.95745	1147
MRPL12	PROTEIN_CODING	4	0.423018	-1.08412	-0.546334	-0.776298	-0.0514636	-2.69189	-1.08818	-2.57309	-2.69189	-0.815226	-1.83064	-0.402478	-2.11772	-0.413881	-0.773444	-1.14072	-0.957082	1148
NCDN	PROTEIN_CODING	4	-0.903635	-0.711301	-0.683348	-1.23292	-2.60332	-0.112218	-0.916068	0.532457	-2.60332	-0.697324	-0.191805	-0.766095	-0.165276	-1.91812	-1.20639	-0.707349	-0.956871	1149
FAU	PROTEIN_CODING	4	-1.18711	2.10186	0.750525	0.288786	-0.00365499	-4.3682	-0.983427	-2.78454	-4.3682	1.42619	-1.88398	0.555091	-2.71206	0.142565	-1.85299	-0.0563354	-0.954662	1150
CLP1	PROTEIN_CODING	4	-0.411138	0.460631	-1.99265	-0.523367	-1.12439	-2.28418	-0.570182	-0.662458	-2.28418	-0.766008	-0.61632	-0.647718	-1.17227	-0.823879	-1.27324	-0.635232	-0.954234	1151
RAD21	PROTEIN_CODING	4	-0.142277	-0.728884	0.744786	-2.3185	-0.54923	-1.18246	-1.93432	-1.13621	-2.3185	0.00795076	-1.53526	-0.0421253	-1.41766	-1.43387	-0.624655	-1.28194	-0.953297	1152
ZNF236	PROTEIN_CODING	4	-0.560745	-0.343283	-3.29467	-1.73795	0.219506	-0.341548	-1.9784	-0.969787	-3.29467	-1.81897	-1.4741	-1.39956	-1.09658	-0.759222	-0.227596	-1.67701	-0.952301	1153
SURF1	PROTEIN_CODING	4	-0.0444268	1.09064	-0.986416	-0.717171	-1.43727	-0.884255	-1.17456	-4.18783	-4.18783	0.0521117	-2.68119	0.0199322	-2.08221	-1.07722	-0.788651	-1.11542	-0.952034	1154
ANO8	PROTEIN_CODING	4	-2.56198	-0.822893	-0.881157	0.313714	-0.0745424	-0.752988	-2.19498	-1.37182	-2.56198	-0.852025	-1.7834	-1.42201	-1.43993	0.119586	-1.12984	-0.773904	-0.95187	1155
UBE2C	PROTEIN_CODING	4	1.67213	-0.66678	-0.467288	-1.33136	-2.19684	-1.85062	-1.25515	-1.61052	-2.19684	-0.567034	-1.43283	0.179353	-1.5721	-1.7641	-0.791775	-1.11041	-0.951093	1156
RPRD1B	PROTEIN_CODING	4	-0.324819	-0.708794	0.733826	-2.67507	-1.88515	-0.389949	-1.08498	0.197053	-2.67507	0.0125157	-0.443964	-0.0999292	-0.425959	-2.28011	-0.866638	-1.0355	-0.951071	1157
MCCD1	PROTEIN_CODING	4	-1.0605	-0.055577	0.0913188	-2.39404	-0.115791	-1.1086	-0.52647	-1.53156	-2.39404	0.0178709	-1.02901	-0.341586	-1.05554	-1.25492	-0.761628	-1.13506	-0.948345	1158
HSD17B4	PROTEIN_CODING	4	-0.283135	-1.01278	0.493242	-2.39529	-2.46783	0.137936	-1.1684	0.327553	-2.46783	-0.259767	-0.420426	-0.267556	-0.234305	-2.43156	-0.871008	-1.02516	-0.948085	1159
TRIM43	PROTEIN_CODING	5	-1.02102	-1.33254	2.08899	0.351617	-2.29217	-2.30559	-0.546801	-1.04656	-2.30559	0.378225	-0.79668	-0.0881897	-1.29965	-0.970276	-1.87293	-0.0222795	-0.947603	1160
THOC3	PROTEIN_CODING	4	-2.70284	-0.520058	-0.17229	0.334686	0.286071	-1.03577	-1.92429	-2.51384	-2.70284	-0.346174	-2.21906	-1.13173	-1.82463	0.310378	-1.15085	-0.743518	-0.947183	1161
TRAPPC1	PROTEIN_CODING	4	-1.82239	0.404059	0.411462	-0.142001	-0.260273	-3.1295	-0.105065	-1.34916	-3.1295	0.40776	-0.727114	-0.335624	-1.52791	-0.201137	-1.73739	-0.153785	-0.945587	1162
RPL5	PROTEIN_CODING	4	-1.24112	0.182356	-0.502466	0.288195	-0.436799	-1.88344	-2.53369	-1.94604	-2.53369	-0.160055	-2.23986	-0.52041	-2.12105	-0.0743019	-1.18712	-0.703908	-0.945513	1163
GCN1	PROTEIN_CODING	4	-2.35673	-2.41878	-1.02819	-0.454947	1.15526	-0.816595	-1.33097	-1.62191	-2.41878	-1.72349	-1.47644	-1.93457	-1.25649	0.350158	-0.672687	-1.21829	-0.945489	1164
LIPT2	PROTEIN_CODING	4	2.68123	-0.490282	1.05439	-2.73435	-0.715456	-3.91478	-1.05603	-1.47597	-3.91478	0.282053	-1.266	1.08178	-2.14893	-1.7249	-0.649669	-1.23943	-0.94455	1165
DHX36	PROTEIN_CODING	4	1.72833	-0.352707	-1.75066	-1.15566	0.887415	-2.89894	-2.76503	-3.58655	-3.58655	-1.05168	-3.17579	-0.125011	-3.08351	-0.134122	-0.094396	-1.79438	-0.944387	1166
DEUP1	PROTEIN_CODING	4	0.0950914	-0.428354	-1.21538	-1.39527	-2.25869	-0.542977	-1.11553	-0.367953	-2.25869	-0.821867	-0.741743	-0.516214	-0.675488	-1.82698	-0.902191	-0.986292	-0.944242	1167
TRAPPC11	PROTEIN_CODING	4	-0.0466642	2.09319	0.822952	-0.722171	-0.728023	-2.51213	-2.73654	-3.4906	-3.4906	1.45807	-3.11357	0.956493	-2.91309	-0.725097	-1.0956	-0.792557	-0.944081	1168
WDR36	PROTEIN_CODING	4	-1.32898	-1.17454	-3.96294	-0.185084	0.614735	-0.983535	-1.54325	-0.879161	-3.96294	-2.56874	-1.21121	-2.15549	-1.13532	0.214825	-0.565927	-1.32168	-0.943802	1169
MRTO4	PROTEIN_CODING	4	-0.501333	-0.342273	-0.805221	-0.761371	-0.547943	-1.49471	-1.91571	-1.64549	-1.91571	-0.573747	-1.7806	-0.549609	-1.6853	-0.654657	-0.847994	-1.03857	-0.943283	1170
CRTC2	PROTEIN_CODING	4	-1.17903	-1.28706	-3.06272	-0.766232	0.327602	-0.989888	-1.0978	-0.65556	-3.06272	-2.17489	-0.87668	-1.84294	-0.914416	-0.219315	-0.613771	-1.2726	-0.943186	1171
FTSJ3	PROTEIN_CODING	4	0.468789	0.485076	1.39616	-0.275365	-1.77003	-2.4208	-2.0064	-3.19735	-3.19735	0.940618	-2.60188	0.783342	-2.54152	-1.0227	-1.24068	-0.645542	-0.943111	1172
SEL1L	PROTEIN_CODING	4	0.220386	-0.542264	-1.68811	-1.16766	-1.73128	-0.348064	-1.07489	-1.95043	-1.95043	-1.11519	-1.51266	-0.669995	-1.12446	-1.44947	-0.619652	-1.26517	-0.942409	1173
WSB2	PROTEIN_CODING	4	-0.334578	-0.549975	-0.411905	-2.50789	-0.00417548	-0.418814	-1.47381	-2.33864	-2.50789	-0.48094	-1.90622	-0.432152	-1.41042	-1.25603	-0.252522	-1.63169	-0.942104	1174
SAG	PROTEIN_CODING	4	-1.60978	-2.91512	-1.2506	-0.759615	-0.297264	-0.0700524	-0.869532	-0.793221	-2.91512	-2.08286	-0.831376	-1.92517	-0.577602	-0.528439	-0.659033	-1.22462	-0.941825	1175
ICE1	PROTEIN_CODING	4	-2.62946	-2.01066	-1.73701	-1.27135	1.21478	-0.730779	-0.588479	-0.122001	-2.62946	-1.87383	-0.35524	-2.12571	-0.48042	-0.0282874	-0.715153	-1.16681	-0.940981	1176
MTOR	PROTEIN_CODING	4	-2.19151	-3.8077	-1.51855	0.538261	1.25622	-1.3194	-1.29254	-1.22601	-3.8077	-2.66313	-1.25928	-2.50592	-1.27932	0.897239	-0.751565	-1.12805	-0.939807	1177
ASPSCR1	PROTEIN_CODING	4	-1.27068	-1.45573	-0.938983	-0.907804	-1.56182	-0.786279	0.414225	-0.239417	-1.56182	-1.19736	0.0874044	-1.2218	-0.203824	-1.23481	-1.20626	-0.672585	-0.939421	1178
ECSIT	PROTEIN_CODING	4	0.183972	-0.520637	0.102957	1.50368	0.0580979	-5.94378	-0.940805	-1.51547	-5.94378	-0.20884	-1.22814	-0.0779026	-2.80002	0.78089	-1.90057	0.0222353	-0.939167	1179
THAP3	PROTEIN_CODING	4	-1.28176	-0.299105	-1.71054	-2.2562	-0.776025	0.330677	-0.675777	-0.617519	-2.2562	-1.00482	-0.646648	-1.09713	-0.320873	-1.51611	-0.575701	-1.30256	-0.93913	1180
LENG8	PROTEIN_CODING	4	-1.01353	-2.13666	-1.3854	-2.48763	-0.47449	0.391018	-0.79877	0.240404	-2.48763	-1.76103	-0.279183	-1.51186	-0.055783	-1.48106	-0.365667	-1.50928	-0.937475	1181
NOXO1	PROTEIN_CODING	4	-2.57204	-0.146273	-1.51386	-1.08686	0.085983	-0.773985	-0.630732	-0.26233	-2.57204	-0.830066	-0.446531	-1.41072	-0.555682	-0.500439	-1.08668	-0.78782	-0.93725	1182
OTULIN	PROTEIN_CODING	4	0.0944356	-0.0338193	0.788389	-0.612147	-0.808334	-1.73831	-3.34744	-2.52349	-3.34744	0.377285	-2.93547	0.283002	-2.53641	-0.710241	-0.817403	-1.05678	-0.93709	1183
AFTPH	PROTEIN_CODING	4	-0.96031	-1.34016	-2.18273	-1.74649	-0.351008	-0.772956	0.36769	-0.427825	-2.18273	-1.76144	-0.0300673	-1.4944	-0.277697	-1.04875	-0.694758	-1.17933	-0.937046	1184
WDFY2	PROTEIN_CODING	4	1.13356	-0.94645	-1.07248	-1.18983	-2.03673	-1.08373	-1.95636	-0.913784	-2.03673	-1.00947	-1.43507	-0.295123	-1.31796	-1.61328	-0.662299	-1.21145	-0.936877	1185
TRMT2A	PROTEIN_CODING	4	-2.0285	-0.116562	-0.801309	-0.949654	0.43155	-1.12706	-1.71397	-1.25412	-2.0285	-0.458936	-1.48404	-0.982125	-1.36505	-0.259052	-0.908004	-0.964211	-0.936107	1186
SRSF11	PROTEIN_CODING	4	0.434405	1.87414	-0.622095	-0.862098	0.128784	-3.65781	-1.95711	-2.61229	-3.65781	0.626025	-2.2847	0.562152	-2.7424	-0.366657	-1.03154	-0.840258	-0.935899	1187
RBPJ	PROTEIN_CODING	4	-1.86749	-0.212946	0.385744	-1.10881	-1.36401	-0.184295	-0.837791	-1.51264	-1.86749	0.086399	-1.17521	-0.564896	-0.844908	-1.23641	-1.1386	-0.732542	-0.935569	1188
DCP1A	PROTEIN_CODING	4	-0.81177	-2.69059	-0.516968	-0.372049	-2.13714	0.112134	-0.45812	-1.1344	-2.69059	-1.60378	-0.796258	-1.33978	-0.493461	-1.25459	-0.945591	-0.924029	-0.93481	1189
SCAP	PROTEIN_CODING	4	0.200127	0.645313	-2.64913	1.25294	-0.71614	-5.0479	-0.446032	-0.142077	-5.0479	-1.00191	-0.294055	-0.601232	-1.87867	0.268399	-1.85464	-0.0143428	-0.93449	1190
BCAS2	PROTEIN_CODING	4	0.580096	-1.08461	-2.62787	-0.279315	0.284777	-2.80108	-2.13407	-0.926531	-2.80108	-1.85624	-1.5303	-1.04413	-1.95389	0.00273059	-0.645402	-1.22195	-0.933677	1191
PSMC6	PROTEIN_CODING	4	-1.00988	-0.155522	-0.922304	-0.74192	-0.68922	-2.0253	-0.621897	-0.561413	-2.0253	-0.538913	-0.591655	-0.695903	-1.06954	-0.71557	-1.24147	-0.624163	-0.932816	1192
CKAP2	PROTEIN_CODING	4	-1.06818	-1.13769	-1.46044	-1.42076	-0.137327	-0.344743	-1.63232	-1.01471	-1.63232	-1.29906	-1.32352	-1.2221	-0.997259	-0.779042	-0.516751	-1.34778	-0.932265	1193
RAN	PROTEIN_CODING	4	0.0285632	-3.2615	-3.3979	0.850015	0.536416	-2.94947	-2.12035	0.672598	-3.3979	-3.3297	-0.723875	-2.21028	-1.46574	0.693215	-0.79483	-1.06785	-0.931342	1194
SPDYE3	PROTEIN_CODING	4	-1.319	-2.4645	-2.37297	-0.789256	-1.20121	-0.665642	0.561741	1.06898	-2.4645	-2.41873	0.815361	-2.05216	0.321694	-0.995233	-1.06195	-0.797543	-0.929747	1195
ATP5F1C	PROTEIN_CODING	4	2.35012	-1.11853	-2.41227	-2.02072	-0.580794	-2.1624	-1.33298	-1.46535	-2.41227	-1.7654	-1.39917	-0.393558	-1.65358	-1.30076	-0.131023	-1.72843	-0.929726	1196
MRE11	PROTEIN_CODING	4	-2.16638	-0.876361	-0.732711	2.40291	1.18664	-3.82841	-2.4235	-2.31041	-3.82841	-0.804536	-2.36695	-1.25848	-2.85411	1.79477	-1.60272	-0.256194	-0.929456	1197
TAF12	PROTEIN_CODING	4	-1.82741	-1.53453	1.03751	-1.36961	-0.330383	-0.473996	-0.920428	-1.73256	-1.82741	-0.248509	-1.3265	-0.774809	-1.04233	-0.849998	-0.877263	-0.981539	-0.929401	1198
EMSY	PROTEIN_CODING	4	-2.33816	0.24241	-0.780237	1.25617	-0.777922	-1.81393	-1.33092	-1.93516	-2.33816	-0.268914	-1.63304	-0.958662	-1.69334	0.239122	-1.64334	-0.215262	-0.9293	1199
RPLP1	PROTEIN_CODING	4	-0.56612	1.14161	2.28683	-1.80831	-0.816866	-2.53575	-1.21763	-1.90592	-2.53575	1.71422	-1.56177	0.954109	-1.88643	-1.31259	-1.30625	-0.551953	-0.929099	1200
MRPS6	PROTEIN_CODING	4	-0.0219722	-2.44701	-3.9947	1.62504	1.00131	-3.39781	-0.964425	-2.15294	-3.9947	-3.22085	-1.55868	-2.15456	-2.17172	1.31317	-0.806158	-1.0515	-0.928828	1201
TPM1	PROTEIN_CODING	4	0.581233	1.12759	-2.80941	-3.95554	0.571775	-0.596759	-1.02233	-1.63482	-3.95554	-0.840911	-1.32858	-0.366863	-1.08464	-1.69188	0.185416	-2.04168	-0.92813	1202
RBM42	PROTEIN_CODING	4	-0.260367	-0.938996	-1.86827	-2.60502	-1.36553	0.139931	0.229259	-0.373486	-2.60502	-1.40363	-0.0721135	-1.02254	-0.00143214	-1.98527	-0.495322	-1.36025	-0.927789	1203
TRIM52	PROTEIN_CODING	4	-1.90953	0.333134	-1.39138	-1.5249	0.262768	-0.245477	-1.79931	-1.43928	-1.90953	-0.529125	-1.6193	-0.98926	-1.16136	-0.631067	-0.630746	-1.22444	-0.927593	1204
HSD17B6	PROTEIN_CODING	4	-0.418979	-0.518138	-0.754725	-1.1573	-2.16106	-0.868359	-0.843542	0.197448	-2.16106	-0.636431	-0.323047	-0.563947	-0.504818	-1.65918	-1.14946	-0.705593	-0.927529	1205
INCENP	PROTEIN_CODING	4	-0.298661	-1.10828	-1.5442	2.32342	0.0719786	-2.70767	-3.92104	-3.3314	-3.92104	-1.32624	-3.62622	-0.983712	-3.32004	1.1977	-0.978117	-0.876348	-0.927233	1206
UBE2Q1	PROTEIN_CODING	4	-3.84808	-2.46815	-0.829977	1.12874	-0.284411	-0.108186	-1.02725	-0.577074	-3.84808	-1.64906	-0.802164	-2.38207	-0.570838	0.422164	-1.41356	-0.440829	-0.927195	1207
RPLP2	PROTEIN_CODING	4	-0.648151	-0.0746162	-1.70861	-1.39014	-0.512822	-1.65399	-0.901536	-0.0305248	-1.70861	-0.891615	-0.46603	-0.810461	-0.862016	-0.951482	-0.93832	-0.915929	-0.927125	1208
IL12A	PROTEIN_CODING	4	1.17197	-0.680856	0.446261	-1.91478	-2.05894	-0.905587	-2.00562	-1.46921	-2.05894	-0.117297	-1.73742	0.312457	-1.46014	-1.98686	-0.597521	-1.2565	-0.92701	1209
CACNB3	PROTEIN_CODING	4	0.562627	-1.53115	0.137564	-0.769639	-1.38887	-2.78162	-0.649051	-0.323431	-2.78162	-0.69679	-0.486241	-0.276985	-1.25137	-1.07925	-1.20262	-0.65089	-0.926755	1210
EPC1	PROTEIN_CODING	4	-3.21369	-0.5752	-0.0637618	0.120998	0.0493816	-1.23014	-0.477434	-1.45337	-3.21369	-0.319481	-0.965403	-1.28422	-1.05365	0.08519	-1.46482	-0.387962	-0.926389	1211
ERBB2	PROTEIN_CODING	4	-0.013409	0.787407	0.155229	-0.000668806	-1.74095	-3.73261	0.0278679	-1.10922	-3.73261	0.471318	-0.540675	0.309742	-1.60465	-0.870811	-1.82899	-0.023342	-0.926166	1212
PFN1	PROTEIN_CODING	4	-1.31375	0.0809335	-1.76896	-2.43007	-1.09092	-0.237694	-0.153421	0.88132	-2.43007	-0.844011	0.36395	-1.00059	0.163402	-1.76049	-0.880789	-0.970042	-0.925416	1213
TBCE	PROTEIN_CODING	4	-0.520552	-0.230663	-1.26204	-1.19145	-0.249099	-1.78368	-1.11693	-0.999155	-1.78368	-0.746352	-1.05804	-0.671085	-1.29992	-0.720276	-0.851111	-0.998617	-0.924864	1214
NDUFA6	PROTEIN_CODING	4	0.975282	-2.29718	-0.709184	0.0277078	-0.0634134	-5.58542	0.298962	0.907851	-5.58542	-1.50318	0.603406	-0.677027	-1.45954	-0.0178528	-1.55785	-0.290689	-0.92427	1215
TAF5L	PROTEIN_CODING	4	-2.42829	-1.25669	-0.225616	-1.27829	0.594385	-1.14487	-0.428059	-0.645158	-2.42829	-0.741152	-0.536608	-1.30353	-0.739361	-0.341952	-0.992924	-0.852016	-0.92247	1216
KIF22	PROTEIN_CODING	4	0.890902	-0.24867	1.28347	-1.49181	-2.94298	-1.60385	-0.926111	-0.865652	-2.94298	0.517402	-0.895882	0.641902	-1.13187	-2.2174	-1.21864	-0.623432	-0.921038	1217
UFC1	PROTEIN_CODING	4	-1.07794	1.89043	-1.34976	-1.63158	-1.00198	-0.112671	-1.20789	-2.7344	-2.7344	0.270337	-1.97114	-0.179088	-1.35165	-1.31678	-0.730864	-1.11079	-0.920829	1218
SRPRA	PROTEIN_CODING	4	-0.0581072	2.005	-0.373556	-2.60231	-0.821547	-2.1589	-0.995832	-0.396293	-2.60231	0.815722	-0.696063	0.524446	-1.18368	-1.71193	-1.01285	-0.827551	-0.920201	1219
LRRC26	PROTEIN_CODING	4	-0.636265	-2.56561	-0.485396	0.846745	-0.803016	-2.03789	0.122251	-2.85144	-2.85144	-1.5255	-1.36459	-1.22909	-1.58903	0.0218645	-1.15906	-0.681117	-0.920087	1220
DCAF13	PROTEIN_CODING	4	-0.350112	1.69577	1.12546	-2.62478	-2.60097	0.239226	-0.941403	-2.23724	-2.62478	1.41061	-1.58932	0.823705	-0.979805	-2.61287	-0.903951	-0.934495	-0.919223	1221
TIMM22	PROTEIN_CODING	4	-1.43662	-2.98056	-1.86257	-1.59274	-0.101558	-0.293853	-0.374824	1.05783	-2.98056	-2.42156	0.341501	-2.09325	0.129716	-0.847148	-0.610676	-1.22427	-0.917471	1222
PSMA1	PROTEIN_CODING	4	-0.0188132	-0.322563	-0.0467127	1.2655	-1.79835	-3.05485	-0.796248	-2.62139	-3.05485	-0.184638	-1.70882	-0.129363	-2.1575	-0.266425	-1.624	-0.209319	-0.916662	1223
ZC3H18	PROTEIN_CODING	4	-0.246892	-0.688568	0.530561	-1.19578	0.160218	-1.91167	-3.38915	-1.04664	-3.38915	-0.0790036	-2.21789	-0.134966	-2.11582	-0.517779	-0.666113	-1.16422	-0.915168	1224
C14orf178	PROTEIN_CODING	4	-1.13165	-0.678833	-0.776978	0.115701	0.043858	-2.17934	-1.35069	-1.86705	-2.17934	-0.727906	-1.60887	-0.862489	-1.79903	0.0797795	-1.08905	-0.740358	-0.914702	1225
MRPL1	PROTEIN_CODING	4	-0.909393	0.0486091	-0.457171	-1.20485	-0.648779	-1.46765	-0.968068	-1.1342	-1.46765	-0.204281	-1.05113	-0.439318	-1.18997	-0.926814	-1.00861	-0.820088	-0.914347	1226
ERMARD	PROTEIN_CODING	4	-0.591228	-0.381127	-0.472947	-2.25862	-1.63955	-0.400225	-0.5213	0.18428	-2.25862	-0.427037	-0.16851	-0.481767	-0.245748	-1.94908	-0.877001	-0.951388	-0.914195	1227
DPAGT1	PROTEIN_CODING	4	-0.00188634	0.144775	-2.91045	-0.241713	0.798459	-2.32275	-1.35854	-3.30945	-3.30945	-1.38284	-2.334	-0.92252	-2.33025	0.278373	-0.508725	-1.31952	-0.91412	1228
PABPC3	PROTEIN_CODING	4	0.0153454	-0.076773	-0.279461	-1.65565	-1.72081	-0.631213	-1.41958	-1.20744	-1.72081	-0.178117	-1.31351	-0.11363	-1.08608	-1.68823	-0.778892	-1.04909	-0.913992	1229
CHRNB2	PROTEIN_CODING	4	-1.9148	-0.547383	-1.61588	0.629832	-0.360696	-1.68849	-1.3483	-0.782792	-1.9148	-1.08163	-1.06555	-1.35935	-1.2732	0.134568	-1.32133	-0.505782	-0.913556	1230
CAMSAP2	PROTEIN_CODING	4	0.722994	-1.14573	-0.948702	-0.73082	-1.09367	-1.88857	-1.85699	-1.03075	-1.88857	-1.04722	-1.44387	-0.457146	-1.59211	-0.912244	-0.753081	-1.07397	-0.913525	1231
TLN1	PROTEIN_CODING	4	-1.31664	-0.102057	0.126272	-1.4185	1.4798	-1.94167	-2.84509	-1.7387	-2.84509	0.0121073	-2.29189	-0.430807	-2.17515	0.0306488	-0.592837	-1.23276	-0.912799	1232
TMED6	PROTEIN_CODING	4	-0.443512	-0.596797	0.151998	-1.86958	-1.81075	0.0971107	-1.49075	-0.963839	-1.86958	-0.222399	-1.22729	-0.296104	-0.785825	-1.84016	-0.719049	-1.10643	-0.912737	1233
TFB1M	PROTEIN_CODING	4	4.44396	-1.94329	-0.490828	-2.2084	-1.65797	-4.61661	-0.349809	-0.0876414	-4.61661	-1.21706	-0.218725	0.669947	-1.68469	-1.93318	-0.610207	-1.21473	-0.912467	1234
HNRNPH1	PROTEIN_CODING	4	-0.577365	0.223316	1.96798	-2.8326	-3.299	-0.3167	0.392934	0.522827	-3.299	1.09565	0.45788	0.537976	0.199687	-3.0658	-1.39769	-0.426356	-0.912022	1235
KPNA4	PROTEIN_CODING	4	0.437413	-0.493748	-1.34682	-2.02842	-0.824814	-0.886178	-1.7072	-0.787124	-2.02842	-0.920283	-1.24716	-0.467718	-1.12684	-1.42662	-0.424526	-1.39862	-0.911575	1236
RPS2	PROTEIN_CODING	4	-1.68458	-0.980653	-1.20334	-0.544823	0.221309	-2.57728	0.983418	-0.56141	-2.57728	-1.092	0.211004	-1.28953	-0.718425	-0.161757	-1.34685	-0.475272	-0.911062	1237
NFATC2IP	PROTEIN_CODING	4	-0.182041	-0.124135	-1.2399	-0.197314	-3.0708	0.467757	-1.01138	-2.5919	-3.0708	-0.682016	-1.80164	-0.515358	-1.04517	-1.63406	-0.928362	-0.893656	-0.911009	1238
YBEY	PROTEIN_CODING	4	0.383979	-1.09718	-1.02038	-1.33814	-1.95662	-0.814664	-0.140341	-1.19972	-1.95662	-1.05878	-0.670029	-0.57786	-0.71824	-1.64738	-0.795768	-1.02232	-0.909042	1239
TAF7L	PROTEIN_CODING	4	-2.38492	-3.42576	-1.08275	-0.647782	-1.13813	1.29774	-0.881982	0.232685	-3.42576	-2.25426	-0.324649	-2.29781	0.216146	-0.892957	-0.74177	-1.07556	-0.908666	1240
RAD51AP1	PROTEIN_CODING	4	-2.36068	0.801196	0.369183	-2.44741	-1.74883	-0.434991	1.69973	0.212033	-2.44741	0.58519	0.955881	-0.396767	0.492257	-2.09812	-1.51483	-0.302115	-0.908474	1241
VHL	PROTEIN_CODING	4	-0.501298	-1.57059	-1.09641	-3.97023	-0.708257	0.647631	0.470521	0.360001	-3.97023	-1.3335	0.415261	-1.0561	0.492718	-2.33924	-0.187308	-1.62949	-0.908399	1242
PRC1	PROTEIN_CODING	4	1.0076	1.03189	1.63961	0.18283	-1.28337	-4.38192	-1.67395	-2.93935	-4.38192	1.33575	-2.30665	1.22636	-2.9984	-0.550269	-1.55256	-0.26269	-0.907626	1243
RHBDD3	PROTEIN_CODING	4	-1.28274	-0.144125	0.0508696	-1.77344	0.0300569	-0.752103	-0.892942	-2.34459	-2.34459	-0.0466279	-1.61876	-0.458664	-1.32988	-0.871692	-0.668261	-1.14628	-0.907269	1244
LDHAL6A	PROTEIN_CODING	4	-1.2307	-0.53861	-1.40648	-1.15928	-1.68794	0.519134	-1.11733	-0.7063	-1.68794	-0.972544	-0.911815	-1.0586	-0.434832	-1.42361	-0.799836	-1.01455	-0.907191	1245
LUC7L3	PROTEIN_CODING	4	0.814429	-0.412985	-1.90822	-0.470291	-0.409913	-2.63448	-1.63704	-1.5238	-2.63448	-1.1606	-1.58042	-0.50226	-1.93177	-0.440102	-0.743323	-1.07044	-0.90688	1246
APEX1	PROTEIN_CODING	4	-0.752097	-2.69647	-1.37025	-0.64974	-2.7692	0.662076	0.263151	-0.0572188	-2.7692	-2.03336	0.102966	-1.60627	0.289336	-1.70947	-0.953073	-0.860045	-0.906559	1247
NUP93	PROTEIN_CODING	4	-0.451057	-0.19384	-1.18489	-1.66341	-0.0672525	-2.26404	0.541901	-1.14112	-2.26404	-0.689366	-0.299612	-0.60993	-0.95442	-0.865332	-0.927448	-0.88413	-0.905789	1248
ANKRD11	PROTEIN_CODING	4	0.656335	0.680225	0.928108	-2.27566	-2.45924	-0.965969	-0.997413	-1.38901	-2.45924	0.804166	-1.19321	0.754889	-1.11746	-2.36745	-0.922959	-0.888237	-0.905598	1249
ACAD9	PROTEIN_CODING	4	0.522736	1.46923	0.654934	1.02405	0.0847621	-7.49519	-0.993403	-0.26902	-7.49519	1.06208	-0.631212	0.882299	-2.9192	0.554406	-2.2959	0.484973	-0.905462	1250
MCL1	PROTEIN_CODING	4	-0.614623	-1.88298	-0.791458	-0.342081	-0.0733416	-2.56243	-0.114781	-0.881556	-2.56243	-1.33722	-0.498169	-1.09635	-1.18626	-0.207711	-1.08346	-0.725823	-0.904644	1251
SUB1	PROTEIN_CODING	4	0.240047	-0.291675	0.394682	-5.83004	-2.05289	1.58213	0.798939	0.372917	-5.83004	0.0515032	0.585928	0.114351	0.917996	-3.94147	-0.0769046	-1.73087	-0.903887	1252
EIF2B1	PROTEIN_CODING	4	0.0514401	0.173833	-0.846632	-1.83044	-1.02565	-1.55201	-0.760141	-0.69598	-1.83044	-0.336399	-0.728061	-0.20712	-1.00271	-1.42805	-0.842073	-0.964967	-0.90352	1253
COG1	PROTEIN_CODING	4	-1.36534	-0.729731	-1.31021	-0.266923	0.347976	-1.8947	-0.208097	-2.23525	-2.23525	-1.01997	-1.22168	-1.13509	-1.44602	0.0405263	-0.970688	-0.836189	-0.903439	1254
NEDD1	PROTEIN_CODING	4	-1.62842	-1.67563	0.91516	0.597437	0.443481	-2.59049	-1.26242	-2.45875	-2.59049	-0.380234	-1.86058	-0.796297	-2.10389	0.520459	-1.25848	-0.547793	-0.903135	1255
NDUFS1	PROTEIN_CODING	4	1.16404	0.310427	3.07344	-0.23724	-0.191414	-6.6493	-0.74837	-1.64153	-6.6493	1.69193	-1.19495	1.51597	-3.01306	-0.214327	-1.89222	0.0865817	-0.90282	1256
NDUFAF7	PROTEIN_CODING	4	1.21787	0.70326	1.23815	-0.678252	-1.64833	-5.47252	0.517694	-0.128689	-5.47252	0.970706	0.194502	1.05309	-1.6945	-1.16329	-1.96766	0.162319	-0.90267	1257
GATAD2A	PROTEIN_CODING	4	-1.06289	0.281868	-0.348323	-1.00258	-2.16558	0.0882779	-1.14269	-1.33714	-2.16558	-0.0332275	-1.23992	-0.37645	-0.797185	-1.58408	-1.04673	-0.758573	-0.902652	1258
NRBP2	PROTEIN_CODING	4	0.138341	-1.50425	-0.20854	-1.36205	-0.514658	-1.51575	-0.899021	-1.71044	-1.71044	-0.856395	-1.30473	-0.524817	-1.37507	-0.938353	-0.630689	-1.17439	-0.90254	1259
TBCA	PROTEIN_CODING	4	-0.201206	-1.74122	-2.75785	-1.61438	0.994743	-1.46036	-0.688527	-1.07755	-2.75785	-2.24953	-0.883037	-1.56676	-1.07548	-0.309817	-0.222274	-1.58232	-0.902295	1260
XAB2	PROTEIN_CODING	4	0.369736	1.46186	1.02105	-1.75162	0.0488612	-4.56999	-0.862501	-0.627273	-4.56999	1.24146	-0.744887	0.950884	-2.01992	-0.851381	-1.3838	-0.418351	-0.901075	1261
MAPKAPK5	PROTEIN_CODING	4	-0.928549	0.62094	0.976284	-2.8774	-0.93465	-0.946433	-0.637878	-0.391007	-2.8774	0.798612	-0.514442	0.222892	-0.658439	-1.90603	-0.936544	-0.864412	-0.900478	1262
BANF1	PROTEIN_CODING	4	0.352642	0.307189	0.336247	0.124407	-0.714715	-3.01392	-2.42401	-2.51485	-3.01392	0.321718	-2.46943	0.332026	-2.65093	-0.295154	-1.12533	-0.674435	-0.899883	1263
NOL6	PROTEIN_CODING	4	-1.53715	-0.5464	0.281046	-1.38206	0.167759	-1.46515	-0.787234	-1.3123	-1.53715	-0.132677	-1.04977	-0.600835	-1.18823	-0.607152	-0.944846	-0.854836	-0.899841	1264
WEE1	PROTEIN_CODING	4	-2.16298	-1.76319	-1.06909	0.479901	-0.837715	-1.54503	0.847516	-0.6753	-2.16298	-1.41614	0.0861078	-1.66509	-0.457604	-0.178907	-1.51524	-0.283377	-0.899309	1265
ADAT3	PROTEIN_CODING	4	-0.461048	-1.09582	-1.21751	-1.33539	0.729064	-1.66759	-0.528941	-2.47264	-2.47264	-1.15667	-1.50079	-0.924795	-1.55639	-0.303164	-0.466524	-1.33095	-0.898737	1266
FBXO31	PROTEIN_CODING	4	-0.305581	-1.74619	1.64757	-3.32409	-0.576873	-0.719896	0.641672	-1.47432	-3.32409	-0.0493116	-0.416323	-0.134735	-0.517514	-1.95048	-0.534117	-1.26324	-0.898679	1267
LRFN3	PROTEIN_CODING	4	-0.705762	-1.36892	-0.82077	1.21076	-0.901101	-2.11814	-0.858631	-2.70411	-2.70411	-1.09484	-1.78137	-0.96515	-1.89362	0.15483	-1.24167	-0.55515	-0.898408	1268
TRAPPC3	PROTEIN_CODING	4	-1.39324	0.144644	-1.54229	0.158048	1.18922	-3.2009	-1.92743	-0.952833	-3.2009	-0.698824	-1.44013	-0.930297	-2.02705	0.673633	-1.13498	-0.660302	-0.897639	1269
RPL39	PROTEIN_CODING	4	2.55789	0.132627	-1.4379	-2.13319	-2.22188	-2.7301	-0.506752	0.105518	-2.7301	-0.652635	-0.200617	0.41754	-1.04378	-2.17753	-0.798027	-0.99548	-0.896754	1270
PSMD3	PROTEIN_CODING	4	-0.896654	-1.12201	0.582264	0.510188	-0.444856	-2.45954	-0.456196	-3.18055	-3.18055	-0.269875	-1.81837	-0.478802	-2.0321	0.0326657	-1.26702	-0.526019	-0.896519	1271
NHSL1	PROTEIN_CODING	4	-1.5709	-1.9285	-0.593387	0.257876	-1.50012	-0.649293	-1.24358	-0.0569771	-1.9285	-1.26095	-0.650279	-1.36426	-0.64995	-0.62112	-1.2401	-0.551116	-0.895609	1272
LIPG	PROTEIN_CODING	4	-1.72459	1.26436	-0.980227	-1.44765	-0.714397	-0.920342	0.0426169	-1.44704	-1.72459	0.142064	-0.702213	-0.480152	-0.774922	-1.08102	-1.11977	-0.669266	-0.89452	1273
PAIP2B	PROTEIN_CODING	4	-0.00345585	-1.5883	0.516383	-0.303031	-3.10949	-0.0408446	-1.8376	-0.908442	-3.10949	-0.535959	-1.37302	-0.358458	-0.928962	-1.70626	-1.05126	-0.737337	-0.894301	1274
SF1	PROTEIN_CODING	4	-0.856722	-2.71093	-1.59571	-0.459828	-0.951026	-1.21915	0.899091	-0.334283	-2.71093	-2.15332	0.282404	-1.72112	-0.218114	-0.705427	-1.00897	-0.776915	-0.892941	1275
C3orf52	PROTEIN_CODING	5	-1.23608	0.166767	-0.427947	-1.04182	0.252058	-1.03894	-0.963572	-3.3535	-3.3535	-0.13059	-2.15853	-0.499088	-1.78534	-0.394879	-0.674322	-1.11031	-0.892318	1276
MMGT1	PROTEIN_CODING	4	0.869373	-0.526837	-2.04634	-1.29089	-1.05683	-2.54845	-0.210433	0.129921	-2.54845	-1.28659	-0.0402559	-0.567936	-0.876321	-1.17386	-0.91197	-0.872578	-0.892274	1277
HEXB	PROTEIN_CODING	4	-3.87991	0.603307	-0.182677	0.638303	-1.25942	-0.2933	-1.32288	-0.213249	-3.87991	0.210315	-0.768066	-1.15309	-0.609811	-0.31056	-1.81088	0.0268505	-0.892014	1278
SDHD	PROTEIN_CODING	4	0.171178	-1.88897	-1.54567	-2.05617	-1.70929	0.119497	-0.417641	0.102953	-2.05617	-1.71732	-0.157344	-1.08782	-0.0650638	-1.88273	-0.472872	-1.31028	-0.891575	1279
MAT2A	PROTEIN_CODING	4	-3.34726	-1.20343	-2.10337	-0.273101	0.0747745	0.922494	-0.830285	-1.31529	-3.34726	-1.6534	-1.07279	-2.21802	-0.407694	-0.0991631	-0.783329	-0.999763	-0.891546	1280
PBXIP1	PROTEIN_CODING	4	-0.831491	-0.276246	-1.00077	-1.96773	0.207435	-1.24979	-0.689759	-1.04807	-1.96773	-0.638509	-0.868916	-0.702836	-0.995874	-0.880148	-0.624615	-1.15839	-0.8915	1281
GSK3A	PROTEIN_CODING	4	-1.91653	0.0973979	-0.158479	-2.8577	-1.83893	-0.0118797	1.69757	0.919863	-2.8577	-0.0305405	1.30872	-0.659205	0.868519	-2.34832	-1.25578	-0.526509	-0.891145	1282
RPL35	PROTEIN_CODING	4	-0.823328	-1.04069	-0.580756	0.993775	-0.460454	-2.40107	-1.08024	-2.60334	-2.60334	-0.810725	-1.84179	-0.814926	-2.02822	0.26666	-1.22828	-0.552913	-0.890598	1283
NSUN4	PROTEIN_CODING	4	3.03398	-2.96314	0.572735	0.131682	-1.69965	-4.30451	-0.71259	-1.89883	-4.30451	-1.1952	-1.30571	0.214524	-2.30531	-0.783982	-0.99006	-0.789744	-0.889902	1284
RNF138	PROTEIN_CODING	4	-0.77007	0.892934	-1.38779	-1.9509	-1.34381	0.0162935	-1.80245	-0.281215	-1.9509	-0.247428	-1.04183	-0.421642	-0.689125	-1.64736	-0.699195	-1.08006	-0.889625	1285
WDR70	PROTEIN_CODING	4	0.843017	-0.0176135	-1.16422	0.75554	-2.57727	-1.999	-1.82059	-1.71525	-2.57727	-0.590918	-1.76792	-0.11294	-1.84495	-0.910863	-1.24442	-0.534433	-0.889425	1286
MRPL3	PROTEIN_CODING	4	-0.617351	-2.28337	-1.04164	-1.25164	0.00319041	-1.28566	-0.968437	-0.074433	-2.28337	-1.6625	-0.521435	-1.31412	-0.776175	-0.624222	-0.633272	-1.14519	-0.889232	1287
REEP5	PROTEIN_CODING	4	-1.35618	-0.466689	-0.170216	-1.62113	-0.483334	-0.787979	-0.382615	-1.15009	-1.62113	-0.318453	-0.766351	-0.664361	-0.77356	-1.05223	-0.875831	-0.901979	-0.888905	1288
MYBBP1A	PROTEIN_CODING	4	0.0437956	0.303699	-0.373568	-3.34487	-0.0310829	-0.858047	-0.613117	-1.60089	-3.34487	-0.0349345	-1.107	-0.00869116	-1.02402	-1.68798	-0.281778	-1.4956	-0.88869	1289
C1orf109	PROTEIN_CODING	4	-0.180659	0.219739	-0.0729722	-0.306294	-1.25579	-1.86933	-1.39379	-2.18873	-2.18873	0.0733836	-1.79126	-0.0112973	-1.81728	-0.781044	-1.10193	-0.674723	-0.888326	1290
ITGB5	PROTEIN_CODING	4	-0.642192	0.441461	-0.87687	-1.05287	-1.55513	-0.719971	-0.915505	-1.36388	-1.55513	-0.217705	-1.13969	-0.3592	-0.999786	-1.304	-0.972432	-0.803422	-0.887927	1291
THUMPD1	PROTEIN_CODING	4	0.826193	-2.21567	-0.43177	-2.77145	-1.85899	0.00880993	0.0376751	-0.454169	-2.77145	-1.32372	-0.208247	-0.607084	-0.135895	-2.31522	-0.341328	-1.43447	-0.8879	1292
CSTF2	PROTEIN_CODING	4	2.03996	-0.232933	0.0733673	-4.58838	-1.2902	-1.00793	-0.603332	-0.195942	-4.58838	-0.079783	-0.399637	0.626798	-0.6024	-2.93929	-0.0860551	-1.68927	-0.887661	1293
TOP2A	PROTEIN_CODING	4	0.102769	0.441488	1.01007	0.401714	-2.31018	-2.00352	-2.30329	-2.18142	-2.31018	0.725777	-2.24236	0.518108	-2.16274	-0.954231	-1.40364	-0.371622	-0.887631	1294
ERCC3	PROTEIN_CODING	4	1.93258	1.09165	0.319824	-1.54335	-0.610675	-4.43191	-1.70721	-1.043	-4.43191	0.705739	-1.3751	1.11469	-2.39404	-1.07701	-1.03667	-0.73757	-0.887119	1295
U2AF1	PROTEIN_CODING	4	1.22994	0.4723	0.94795	-1.71862	1.11119	-5.20661	-1.77724	-1.11168	-5.20661	0.710125	-1.44446	0.883398	-2.69851	-0.303716	-0.955158	-0.817653	-0.886405	1296
U2AF1L5	PROTEIN_CODING	4	1.22994	0.4723	0.94795	-1.71862	1.11119	-5.20661	-1.77724	-1.11168	-5.20661	0.710125	-1.44446	0.883398	-2.69851	-0.303716	-0.955158	-0.817653	-0.886405	1297
GTF2F2	PROTEIN_CODING	4	-0.0389808	-0.384677	-1.99721	-0.88398	-0.463097	-1.01946	-1.45707	-1.98375	-1.99721	-1.19094	-1.72041	-0.806957	-1.48676	-0.673539	-0.50718	-1.26511	-0.886145	1298
DNAJC13	PROTEIN_CODING	4	1.25378	-1.04554	-2.14385	0.645547	-0.945976	-2.38737	-2.66119	-1.91279	-2.66119	-1.5947	-2.28699	-0.645207	-2.32045	-0.150214	-0.693191	-1.07871	-0.885952	1299
ZNF737	PROTEIN_CODING	5	0.683743	0.792134	-0.969656	-1.53524	-1.78004	-1.56943	-2.3204	0.276038	-2.3204	-0.0887612	-1.02218	0.16874	-1.2046	-1.65764	-0.888576	-0.882062	-0.885319	1300
TMEM161A	PROTEIN_CODING	4	-0.942809	1.34598	-0.646375	-1.4096	-1.79451	0.392856	-1.56459	-2.24558	-2.24558	0.349803	-1.90509	-0.0810675	-1.13911	-1.60206	-0.781488	-0.988296	-0.884892	1301
MARK2	PROTEIN_CODING	4	0.177429	-0.888237	-1.0795	-0.915125	-2.14805	-0.808659	-1.2265	-0.0263508	-2.14805	-0.983867	-0.626428	-0.596769	-0.687172	-1.53159	-0.926425	-0.841807	-0.884116	1302
EMC7	PROTEIN_CODING	4	-1.74862	-0.885128	-0.560571	-1.36281	0.419731	-1.8068	-0.528897	0.372725	-1.8068	-0.72285	-0.0780863	-1.06477	-0.654324	-0.471539	-1.04523	-0.721248	-0.883239	1303
COMMD8	PROTEIN_CODING	4	-1.8318	-1.83253	0.933259	-0.232138	-0.673969	-0.797614	-1.16132	-1.46594	-1.83253	-0.449637	-1.31363	-0.91036	-1.14162	-0.453054	-1.10113	-0.665135	-0.883132	1304
SLC35G1	PROTEIN_CODING	4	0.34229	-1.25133	0.132897	-1.2905	-1.46048	-1.60999	-1.32966	-0.109368	-1.60999	-0.559216	-0.719516	-0.258714	-1.01634	-1.37549	-0.909394	-0.856412	-0.882903	1305
PHB	PROTEIN_CODING	4	-1.80192	0.624661	0.859011	-0.530218	-0.929993	-2.16359	0.150842	-1.37445	-2.16359	0.741836	-0.611803	-0.106082	-1.12907	-0.730106	-1.63184	-0.133395	-0.882615	1306
CCT7	PROTEIN_CODING	4	0.165521	-1.83185	-1.37181	-0.0798088	-1.67321	-0.763045	-0.990422	-1.69612	-1.83185	-1.60183	-1.34327	-1.01271	-1.14986	-0.876512	-0.756913	-1.0083	-0.882607	1307
DMKN	PROTEIN_CODING	4	-1.00168	-0.985432	-0.169162	-0.825903	-2.49329	0.379674	-1.30405	-0.244562	-2.49329	-0.577297	-0.774305	-0.718759	-0.389645	-1.65959	-1.03843	-0.725835	-0.882133	1308
SPACA9	PROTEIN_CODING	5	0.59018	-0.201106	1.36674	-0.218364	-2.0158	-1.26702	-3.04672	-2.87953	-3.04672	0.582816	-2.96313	0.58527	-2.39776	-1.11708	-0.89755	-0.866225	-0.881888	1309
UBE3A	PROTEIN_CODING	4	0.169842	-1.29832	-1.38385	-0.530776	-0.946476	-1.29495	-0.848764	-1.84575	-1.84575	-1.34108	-1.34726	-0.837441	-1.32982	-0.738626	-0.690527	-1.07304	-0.881782	1310
TAF1D	PROTEIN_CODING	4	-0.194728	-0.697731	-1.20616	-1.7174	0.0773894	-1.96467	-0.402525	-0.673183	-1.96467	-0.951945	-0.537854	-0.699539	-1.01346	-0.820003	-0.694001	-1.06906	-0.881533	1311
SFXN2	PROTEIN_CODING	4	-0.597816	-1.4633	-0.350893	-0.121033	-0.813413	-1.40573	-1.43617	-1.44218	-1.4633	-0.907096	-1.43918	-0.804003	-1.42803	-0.467223	-0.938985	-0.822436	-0.880711	1312
FABP5	PROTEIN_CODING	4	-2.86627	-0.508085	-1.03304	-0.962658	1.61311	-0.707775	-2.15409	-1.00921	-2.86627	-0.77056	-1.58165	-1.46913	-1.29036	0.325224	-0.653647	-1.10496	-0.879301	1313
KDM3A	PROTEIN_CODING	4	-1.37256	-0.437597	-1.37231	0.245037	-1.03445	-1.26769	-1.0376	-0.839199	-1.37256	-0.904956	-0.938401	-1.06082	-1.04816	-0.394705	-1.2249	-0.532773	-0.878836	1314
AZU1	PROTEIN_CODING	4	-1.8716	-1.75047	-1.66728	0.406032	-1.11548	-1.01162	0.322552	-0.260375	-1.8716	-1.70888	0.0310886	-1.76312	-0.316481	-0.354722	-1.3329	-0.423919	-0.878409	1315
SPATA33	PROTEIN_CODING	4	-2.0182	-0.7321	0.447628	-1.28232	-0.850704	0.0485523	-1.26661	-0.774919	-2.0182	-0.142236	-1.02076	-0.767559	-0.664325	-1.06651	-0.940119	-0.815105	-0.877612	1316
LAS1L	PROTEIN_CODING	4	-0.273883	0.813209	0.30301	-2.83293	1.15183	-2.39439	-2.24095	-0.705542	-2.83293	0.558109	-1.47325	0.280778	-1.78029	-0.840553	-0.505481	-1.24936	-0.877418	1317
AGK	PROTEIN_CODING	4	0.463406	-3.01202	0.606369	-1.01441	-2.63671	-0.581463	0.41004	-0.993131	-3.01202	-1.20282	-0.291546	-0.647414	-0.388185	-1.82556	-0.918255	-0.836259	-0.877257	1318
LCE5A	PROTEIN_CODING	5	-0.490626	-0.91325	-0.0178898	0.38133	-0.646327	-1.69359	-2.57879	-2.11613	-2.57879	-0.46557	-2.34746	-0.473922	-2.12951	-0.132498	-0.943516	-0.810568	-0.877042	1319
CLRN1	PROTEIN_CODING	4	-1.29025	-0.227437	-0.425639	-2.2846	-0.833299	0.0540937	-0.816594	-0.340612	-2.2846	-0.326538	-0.578603	-0.647775	-0.367704	-1.55895	-0.689818	-1.06325	-0.876532	1320
BCAN	PROTEIN_CODING	4	-2.70864	-1.83579	-2.01983	-1.02228	0.583489	0.302719	-0.589646	-0.383206	-2.70864	-1.92781	-0.486426	-2.18808	-0.223378	-0.219395	-0.607476	-1.1455	-0.87649	1321
MFAP1	PROTEIN_CODING	4	-1.06954	0.0486723	-1.31047	-0.506225	-0.594604	-1.4466	-1.22009	-0.799757	-1.4466	-0.630901	-1.00992	-0.777114	-1.15548	-0.550414	-1.03692	-0.715684	-0.8763	1322
GTPBP4	PROTEIN_CODING	4	0.341361	1.15759	-2.73741	0.102266	-0.877476	-2.01751	-2.35046	-1.68253	-2.73741	-0.789907	-2.01649	-0.412818	-2.01683	-0.387605	-0.851208	-0.901379	-0.876293	1323
SPTSSB	PROTEIN_CODING	4	-1.4688	1.12862	-0.314165	-0.937283	-0.94051	-1.00002	-2.00261	-0.631241	-2.00261	0.407228	-1.31693	-0.218116	-1.21129	-0.938897	-1.13644	-0.61566	-0.876052	1324
POLR1A	PROTEIN_CODING	4	-0.756881	-1.77881	0.132456	-1.24757	0.434559	-0.506374	-1.50428	-3.19618	-3.19618	-0.823178	-2.35023	-0.801079	-1.73561	-0.406505	-0.276232	-1.47366	-0.874945	1325
STRADA	PROTEIN_CODING	4	-1.35822	0.124239	0.627542	-0.935896	-0.99065	-1.16135	-0.963383	-1.38898	-1.38898	0.37589	-1.17618	-0.202148	-1.17124	-0.963273	-1.17007	-0.578729	-0.874402	1326
CCNC	PROTEIN_CODING	4	-2.29618	-3.79514	-0.122562	-1.99848	0.91829	0.97417	-0.197469	-1.56125	-3.79514	-1.95885	-0.87936	-2.07129	-0.261517	-0.540094	-0.134573	-1.61223	-0.873402	1327
DDX49	PROTEIN_CODING	4	-0.604399	0.0183979	-1.66062	-2.30718	0.00141061	-1.01273	0.392185	-1.38236	-2.30718	-0.821113	-0.495089	-0.748875	-0.667637	-1.15288	-0.538573	-1.20779	-0.873183	1328
KCNN1	PROTEIN_CODING	4	-0.0826787	-1.24068	-2.02709	-0.638196	-1.10252	-1.20842	-0.327244	-0.816619	-2.02709	-1.63389	-0.571931	-1.11682	-0.784094	-0.870356	-0.797872	-0.948005	-0.872938	1329
XPC	PROTEIN_CODING	4	-1.5346	-0.627178	-1.55758	-0.409749	-1.32729	0.468188	-1.28325	-1.3985	-1.55758	-1.09238	-1.34087	-1.23979	-0.737854	-0.868519	-0.797901	-0.947668	-0.872785	1330
SLFN5	PROTEIN_CODING	4	-1.9188	-1.66617	-1.47988	-2.10538	-2.87253	1.71275	1.9993	1.04257	-2.87253	-1.57302	1.52093	-1.68828	1.58487	-2.48896	-1.02619	-0.719157	-0.872675	1331
MSH2	PROTEIN_CODING	4	-0.810617	0.530547	0.397166	-1.42626	-2.38129	-0.196319	-0.836648	-0.931098	-2.38129	0.463857	-0.883873	0.0390323	-0.654688	-1.90378	-1.12941	-0.615427	-0.872418	1332
METTL8	PROTEIN_CODING	4	-0.586298	-0.551728	-0.221987	-3.44693	-1.19284	0.443194	-0.297552	0.17088	-3.44693	-0.386857	-0.0633356	-0.453338	0.105508	-2.31988	-0.445313	-1.29904	-0.872177	1333
SLC6A8	PROTEIN_CODING	4	-0.516666	0.155906	-0.502943	0.365289	-1.58361	-2.50848	0.19195	-1.82222	-2.50848	-0.173518	-0.815136	-0.287901	-1.37958	-0.609159	-1.53625	-0.207788	-0.87202	1334
MRPL20	PROTEIN_CODING	4	-0.541435	-1.32282	-0.350188	-0.946083	-1.0601	-2.625	0.854545	0.705659	-2.625	-0.836502	0.780102	-0.738146	-0.354931	-1.00309	-1.40885	-0.334161	-0.871503	1335
ADRB3	PROTEIN_CODING	4	-0.697426	-0.0692075	-0.100164	-0.587595	-1.96399	-0.681337	-2.10587	-0.320081	-2.10587	-0.0846858	-1.21298	-0.288933	-1.03576	-1.27579	-1.11425	-0.628419	-0.871335	1336
BMS1	PROTEIN_CODING	4	-0.520355	-1.64119	-2.07974	-2.30451	0.0731245	-0.251004	-0.538234	-0.190383	-2.30451	-1.86046	-0.364308	-1.41376	-0.32654	-1.11569	-0.232745	-1.50976	-0.871253	1337
MDC1	PROTEIN_CODING	4	-2.30205	-1.6228	-1.01311	-1.57387	-0.92276	1.17186	0.337627	-0.900527	-2.30205	-1.31795	-0.28145	-1.64599	0.202986	-1.24832	-0.684316	-1.05776	-0.871037	1338
ELP2	PROTEIN_CODING	4	-0.710571	0.294359	-1.41263	-0.225148	-2.42783	0.100235	-1.74244	-1.05116	-2.42783	-0.559136	-1.3968	-0.609614	-0.897787	-1.32649	-1.01272	-0.727027	-0.869874	1339
OR4D10	PROTEIN_CODING	4	-1.64805	-0.519571	-0.271519	-0.595753	-0.381951	-0.952868	-1.54573	-0.940583	-1.64805	-0.395545	-1.24316	-0.813048	-1.14639	-0.488852	-0.994291	-0.744818	-0.869554	1340
PDSS1	PROTEIN_CODING	4	0.127347	-0.764241	-0.202379	0.754097	0.125019	-4.43968	-1.35401	-1.24624	-4.43968	-0.48331	-1.30012	-0.279757	-2.34664	0.439558	-1.39577	-0.343112	-0.869441	1341
G3BP2	PROTEIN_CODING	4	0.931548	0.147965	-1.40038	-2.0555	-2.66225	-0.556308	-0.868597	0.373266	-2.66225	-0.626207	-0.247666	-0.106956	-0.350547	-2.35887	-0.762338	-0.976456	-0.869397	1342
TUBA3C	PROTEIN_CODING	5	-2.67841	-1.57519	0.994403	0.834983	-0.257059	-1.66824	-1.01665	-1.29776	-2.67841	-0.290391	-1.15721	-1.0864	-1.32755	0.288962	-1.53457	-0.204205	-0.869387	1343
ACTR10	PROTEIN_CODING	4	-0.692097	-1.88176	-3.05702	-2.28603	1.11431	-0.408496	-0.345393	-0.600365	-3.05702	-2.46939	-0.472879	-1.87696	-0.451418	-0.585856	0.00457401	-1.74277	-0.869096	1344
TAS2R46	PROTEIN_CODING	4	-0.326131	-0.904521	0.632422	-0.972588	-1.88881	-0.67546	-1.47684	-0.953414	-1.88881	-0.13605	-1.21513	-0.19941	-1.03524	-1.4307	-0.963466	-0.774589	-0.869027	1345
PRPF6	PROTEIN_CODING	4	-1.45314	-1.58492	-0.474381	0.772971	-0.219046	-1.14004	-1.39126	-2.89803	-2.89803	-1.02965	-2.14464	-1.17081	-1.80978	0.276963	-0.937409	-0.800441	-0.868925	1346
NAE1	PROTEIN_CODING	4	0.916898	-0.762918	0.327464	-3.60249	-2.50312	0.640744	-1.00904	0.113675	-3.60249	-0.217727	-0.447685	0.160481	-0.0848751	-3.05281	-0.315161	-1.42263	-0.868897	1347
ZSCAN32	PROTEIN_CODING	4	-2.30838	-1.4643	-0.869276	-1.09454	-0.810752	0.587803	-1.03939	0.202832	-2.30838	-1.16679	-0.418281	-1.54732	-0.08292	-0.952648	-0.843776	-0.893205	-0.86849	1348
TRUB2	PROTEIN_CODING	4	1.38777	0.917013	-1.85423	-2.27359	-0.62628	-2.86529	-0.202522	-0.52162	-2.86529	-0.46861	-0.362071	0.150182	-1.19648	-1.44994	-0.701268	-1.03476	-0.868013	1349
NABP2	PROTEIN_CODING	4	-1.24118	-0.0735322	0.634033	-2.30672	-1.9298	-0.0757998	1.34587	-1.21157	-2.30672	0.280251	0.0671516	-0.226892	0.0195011	-2.11826	-1.08226	-0.653107	-0.867682	1350
BUB1B-PAK6	PROTEIN_CODING	4	-1.63773	1.14111	0.666755	0.491987	-2.14578	-1.72251	-0.982252	-1.20418	-2.14578	0.903933	-1.09321	0.0567122	-1.30298	-0.826897	-1.83534	0.100902	-0.86722	1351
PAK6	PROTEIN_CODING	4	-1.63773	1.14111	0.666755	0.491987	-2.14578	-1.72251	-0.982252	-1.20418	-2.14578	0.903933	-1.09321	0.0567122	-1.30298	-0.826897	-1.83534	0.100902	-0.86722	1352
FAM151B	PROTEIN_CODING	4	-2.21792	-0.596607	1.13147	-1.36028	-1.21653	-0.276295	-1.52068	0.721472	-2.21792	0.267434	-0.399606	-0.561016	-0.358503	-1.2884	-1.23691	-0.497483	-0.867199	1353
TTC1	PROTEIN_CODING	4	-0.810493	0.902854	-0.750575	-1.61731	-2.52287	-1.04749	1.84923	-0.410682	-2.52287	0.0761396	0.719274	-0.219404	0.130354	-2.07009	-1.46028	-0.273965	-0.867124	1354
ARF4	PROTEIN_CODING	4	-0.962635	-2.40196	0.117276	1.70271	0.395621	-4.23852	-0.545647	-1.36109	-4.23852	-1.14234	-0.953367	-1.08244	-2.04842	1.04917	-1.60184	-0.130999	-0.866421	1355
RPL38	PROTEIN_CODING	4	-0.0469639	-2.44487	-3.87308	1.77363	0.254535	-1.91179	-2.60415	-1.61337	-3.87308	-3.15897	-2.10876	-2.12164	-2.0431	1.01408	-0.568072	-1.1647	-0.866386	1356
MRPS17	PROTEIN_CODING	4	0.505701	-0.590828	-0.341962	-0.635603	0.0381722	-4.41169	0.037574	-0.489363	-4.41169	-0.466395	-0.225895	-0.142363	-1.62116	-0.298716	-1.28927	-0.442631	-0.865951	1357
RPA1	PROTEIN_CODING	4	-1.54617	-1.70448	1.64781	-0.0526432	-0.734795	-2.28302	-0.302459	-0.793772	-2.28302	-0.0283325	-0.548115	-0.534277	-1.12642	-0.393719	-1.52133	-0.209697	-0.865513	1358
DEFB108B	PROTEIN_CODING	4	1.10414	-1.03905	-0.854804	-0.947555	-2.35672	-0.645793	-2.19785	-0.601681	-2.35672	-0.946927	-1.39976	-0.263238	-1.14844	-1.65214	-0.632791	-1.09808	-0.865436	1359
ZBTB9	PROTEIN_CODING	4	-0.311987	-0.932242	-0.386689	0.45611	-0.828339	-2.11128	-1.80439	-1.67071	-2.11128	-0.659465	-1.73755	-0.543639	-1.86213	-0.186114	-1.08387	-0.64697	-0.865419	1360
PDCD5	PROTEIN_CODING	4	0.805203	1.235	-0.335994	-6.04589	1.89334	-0.698352	-1.53907	-1.64991	-6.04589	0.449501	-1.59449	0.568068	-1.29578	-2.07627	0.666732	-2.39696	-0.865114	1361
ZCRB1	PROTEIN_CODING	4	1.19025	-0.890484	0.405345	-3.17218	-1.29813	-0.0684545	-0.266683	-2.93082	-3.17218	-0.24257	-1.59875	0.235036	-1.08865	-2.23515	-0.0587783	-1.67117	-0.864972	1362
SNRPD1	PROTEIN_CODING	4	-1.47376	-1.26538	-2.12454	-0.142918	1.31129	-2.40585	-1.71377	0.147582	-2.40585	-1.69496	-0.783095	-1.62122	-1.32401	0.584184	-0.856107	-0.873656	-0.864882	1363
PKM	PROTEIN_CODING	4	1.37292	-0.76108	1.26164	-1.92444	-0.77671	-1.96074	-1.78055	-2.5195	-2.5195	0.250279	-2.15002	0.624493	-2.08693	-1.35057	-0.454841	-1.27473	-0.864784	1364
HIST1H3I	PROTEIN_CODING	4	-1.59441	-0.779055	-1.88638	0.0941412	0.404388	-0.833006	-1.90499	-1.93945	-1.93945	-1.33272	-1.92222	-1.41995	-1.55915	0.249264	-0.674341	-1.0536	-0.86397	1365
FAM171A2	PROTEIN_CODING	4	-1.53709	-1.35983	-2.59462	-0.189213	-0.260342	-0.362712	0.0960456	-1.80816	-2.59462	-1.97722	-0.856058	-1.83051	-0.691609	-0.224777	-0.720047	-1.0075	-0.863772	1366
PGBD3	PROTEIN_CODING	5	-1.44806	-0.687037	0.624999	-0.984399	-1.81642	0.0319808	-1.6322	-0.235279	-1.81642	-0.0310188	-0.933739	-0.503366	-0.611833	-1.40041	-1.0775	-0.649719	-0.86361	1367
CEP85	PROTEIN_CODING	4	1.01881	-0.39258	-0.832218	-2.30796	-1.36713	0.127776	-1.30032	-2.78091	-2.78091	-0.612399	-2.04062	-0.0686635	-1.31782	-1.83755	-0.0735167	-1.65366	-0.863589	1368
RSPH6A	PROTEIN_CODING	4	-0.238648	-1.91225	0.326181	0.529899	-1.07266	-1.73824	-2.35123	-1.38222	-2.35123	-0.793036	-1.86672	-0.60824	-1.82389	-0.271378	-1.01651	-0.709953	-0.863233	1369
OR5B12	PROTEIN_CODING	4	0.710177	0.925336	1.10889	-2.98315	-2.98473	-0.471143	-0.357348	-0.573396	-2.98473	1.01711	-0.465372	0.914801	-0.467296	-2.98394	-0.915234	-0.81047	-0.862852	1370
CASR	PROTEIN_CODING	4	-0.610857	-0.36786	-0.158853	-1.66449	-0.505947	-1.35253	-0.693459	-0.851425	-1.66449	-0.263356	-0.772442	-0.37919	-0.965805	-1.08522	-0.823111	-0.900096	-0.861604	1371
CYP4F3	PROTEIN_CODING	4	0.79693	-1.43481	-2.76759	-0.619341	-0.93776	-1.36796	-0.999665	-0.877877	-2.76759	-2.1012	-0.938771	-1.13516	-1.08183	-0.778551	-0.50293	-1.21977	-0.86135	1372
CASQ2	PROTEIN_CODING	4	-1.04374	-1.41932	-0.127337	-1.17009	-0.408987	-0.92006	-0.7247	-0.978986	-1.41932	-0.773331	-0.851843	-0.863467	-0.874582	-0.789536	-0.790929	-0.931753	-0.861341	1373
C19orf12	PROTEIN_CODING	5	-1.10601	-1.6196	-0.267192	0.588585	-0.373443	-0.925048	-2.24417	-2.56745	-2.56745	-0.943395	-2.40581	-0.9976	-1.91222	0.107571	-0.8015	-0.920206	-0.860853	1374
KRR1	PROTEIN_CODING	4	1.34388	0.159448	0.488977	-1.1163	-0.857056	-4.43914	0.176608	-1.01697	-4.43914	0.324212	-0.420182	0.664103	-1.75984	-0.986678	-1.31744	-0.40409	-0.860764	1375
GNLY	PROTEIN_CODING	4	-0.553481	0.42527	-0.0882414	-2.84651	-2.77774	0.566196	0.221823	0.335297	-2.84651	0.168514	0.27856	-0.0721508	0.374439	-2.81212	-0.921674	-0.799811	-0.860743	1376
CTDP1	PROTEIN_CODING	4	1.19737	0.771337	0.0917096	-0.481461	-1.61586	-3.64941	-1.12942	-0.962317	-3.64941	0.431523	-1.04587	0.686806	-1.91372	-1.04866	-1.35597	-0.365269	-0.860618	1377
PPIL3	PROTEIN_CODING	4	-0.598226	-1.38442	-0.136976	-0.66152	-2.22247	-0.782796	-0.460656	0.1847	-2.22247	-0.760696	-0.137978	-0.706539	-0.352917	-1.44199	-1.20116	-0.520064	-0.860614	1378
NDUFA11	PROTEIN_CODING	4	0.323319	-0.529824	0.465104	3.26549	0.914207	-7.30753	-2.95599	-1.69686	-7.30753	-0.0323603	-2.32643	0.0861996	-3.98679	2.08985	-2.02333	0.302233	-0.86055	1379
CAMLG	PROTEIN_CODING	4	-0.266468	1.78148	1.35016	-2.91518	-0.677348	-1.38267	-1.31073	-1.66041	-2.91518	1.56582	-1.48557	0.955055	-1.45127	-1.79627	-0.775495	-0.944979	-0.860237	1380
COPB2	PROTEIN_CODING	4	-1.87157	-4.02399	-0.940133	2.1925	0.213293	-2.42667	-0.570692	-1.00211	-4.02399	-2.48206	-0.786403	-2.27857	-1.33316	1.2029	-1.36165	-0.358654	-0.860151	1381
KIF20A	PROTEIN_CODING	4	-0.068418	-1.16614	-1.18509	0.352521	0.0136162	-2.96904	-2.10094	-0.518189	-2.96904	-1.17561	-1.30956	-0.806548	-1.86272	0.183069	-1.00795	-0.710885	-0.859416	1382
EEF1B2	PROTEIN_CODING	4	0.302996	0.888503	1.41351	-4.92016	-2.78919	0.525128	0.296916	0.851082	-4.92016	1.151	0.573999	0.868335	0.557709	-3.85468	-0.653688	-1.06505	-0.859371	1383
POLA2	PROTEIN_CODING	4	-0.223794	-0.069219	0.139778	-0.335905	0.762157	-3.2128	-1.70604	-2.64837	-3.2128	0.0352797	-2.17721	-0.0510783	-2.5224	0.213126	-0.891479	-0.825944	-0.858712	1384
CSTF3	PROTEIN_CODING	4	-3.01819	0.107753	-3.28418	-1.20756	1.03828	-0.714216	0.3979	0.287347	-3.28418	-1.58821	0.342623	-2.06487	-0.00965636	-0.0846415	-0.898044	-0.817716	-0.85788	1385
RPS5	PROTEIN_CODING	4	1.59489	-1.21696	0.0370639	-1.73173	-0.22248	-3.16808	-0.38396	-1.67336	-3.16808	-0.58995	-1.02866	0.138328	-1.7418	-0.977104	-0.598557	-1.11678	-0.857668	1386
COPG1	PROTEIN_CODING	4	0.909647	-0.353374	0.13914	0.299314	-0.0137949	-3.82593	-1.81891	-2.99579	-3.82593	-0.107117	-2.40735	0.231804	-2.88021	0.14276	-0.976692	-0.738383	-0.857538	1387
MNAT1	PROTEIN_CODING	4	-2.67598	0.252146	-3.20265	-0.908807	1.18997	-1.23615	0.309018	-0.38333	-3.20265	-1.47525	-0.0371561	-1.87549	-0.436821	0.140584	-0.907384	-0.807071	-0.857228	1388
NKAP	PROTEIN_CODING	4	0.151959	-0.761312	-2.19554	-1.52082	0.201708	-0.922712	-1.7447	-1.40458	-2.19554	-1.47843	-1.57464	-0.934966	-1.35733	-0.659558	-0.189682	-1.52463	-0.857157	1389
COX19	PROTEIN_CODING	4	0.371936	-1.38713	0.744564	-0.832888	0.495706	-3.37285	-2.08294	-0.883559	-3.37285	-0.321281	-1.48325	-0.0902089	-2.11312	-0.168591	-0.83507	-0.879139	-0.857105	1390
GTF2H1	PROTEIN_CODING	4	-0.157761	-0.906463	-0.220785	-1.60314	-0.145558	-1.58354	-1.07724	-1.09733	-1.60314	-0.563624	-1.08728	-0.428336	-1.2527	-0.874348	-0.628954	-1.08468	-0.856818	1391
COX7B	PROTEIN_CODING	4	1.14605	-2.21784	-1.95061	-0.731249	-0.387443	-3.14328	0.813915	-0.693262	-3.14328	-2.08423	0.0603268	-1.00747	-1.00754	-0.559346	-0.794892	-0.918383	-0.856637	1392
LARS2	PROTEIN_CODING	4	2.19939	-0.918909	-0.243786	-0.394396	-0.0454735	-5.71615	0.142676	-1.33879	-5.71615	-0.581347	-0.598056	0.345565	-2.30409	-0.219935	-1.18741	-0.5246	-0.856006	1393
EIF5B	PROTEIN_CODING	4	0.374249	-0.912757	-0.682479	-0.809405	-0.115633	-1.81465	-1.72359	-2.21924	-2.21924	-0.797618	-1.97142	-0.406996	-1.91916	-0.462519	-0.518677	-1.19281	-0.855745	1394
STX5	PROTEIN_CODING	4	-0.776448	-0.175744	0.550785	0.122351	-0.880569	-2.38099	-0.990738	-1.81432	-2.38099	0.187521	-1.40253	-0.133802	-1.72868	-0.379109	-1.346	-0.364219	-0.85511	1395
EXOSC7	PROTEIN_CODING	4	0.634519	-0.649924	-0.950235	-0.777105	0.632151	-2.55063	-2.39777	-2.1339	-2.55063	-0.80008	-2.26583	-0.32188	-2.36077	-0.0724769	-0.427987	-1.28101	-0.854496	1396
RFT1	PROTEIN_CODING	4	-2.02926	0.362979	-1.11769	-0.307079	1.53726	-2.80073	-1.37732	-0.922232	-2.80073	-0.377354	-1.14977	-0.92799	-1.70009	0.615092	-1.09757	-0.611402	-0.854488	1397
GPAT3	PROTEIN_CODING	4	-1.11804	0.636416	-0.35057	-1.02844	-1.53186	-0.179259	-1.15496	-1.66675	-1.66675	0.142923	-1.41085	-0.277397	-1.00032	-1.28015	-0.943052	-0.765456	-0.854254	1398
PCF11	PROTEIN_CODING	4	-0.000271177	1.22618	-0.23499	-1.19837	-0.505128	-2.34025	-2.86691	-0.279862	-2.86691	0.495595	-1.57339	0.330306	-1.82901	-0.851751	-0.948551	-0.758722	-0.853637	1399
TPTE	PROTEIN_CODING	4	-0.0804952	-2.34126	-2.6768	-2.39757	-1.78696	2.07783	-0.814227	-0.0362917	-2.6768	-2.50903	-0.425259	-1.69952	0.409105	-2.09226	0.0701263	-1.77729	-0.85358	1400
ZNF479	PROTEIN_CODING	4	-1.19789	-0.840336	-1.70432	-0.0297898	-1.47231	-0.534638	-0.805166	-0.420316	-1.70432	-1.27233	-0.612741	-1.24752	-0.586707	-0.751048	-1.06828	-0.638287	-0.853283	1401
BARHL1	PROTEIN_CODING	4	0.359487	-0.852945	0.696476	-1.34491	-2.92793	-0.54579	-0.715492	-0.447566	-2.92793	-0.0782346	-0.581529	0.0676727	-0.569616	-2.13642	-1.03808	-0.668226	-0.853153	1402
KRI1	PROTEIN_CODING	4	-0.218674	-0.198146	-0.15813	-1.47824	-1.88987	-0.977962	0.150533	-0.901073	-1.88987	-0.178138	-0.37527	-0.19165	-0.576167	-1.68406	-1.02883	-0.677218	-0.853026	1403
RAB9B	PROTEIN_CODING	4	-0.196816	-2.02349	-2.10003	-0.52105	-1.91287	-0.396283	-0.370843	0.313345	-2.10003	-2.06176	-0.028749	-1.44011	-0.15126	-1.21696	-0.835324	-0.87052	-0.852922	1404
FAM228B	PROTEIN_CODING	4	-0.0956897	-0.881784	0.460912	-2.20477	-1.16818	-0.177608	-1.5589	-0.961819	-2.20477	-0.210436	-1.26036	-0.172187	-0.899441	-1.68647	-0.480491	-1.22519	-0.85284	1405
HJV	PROTEIN_CODING	4	-1.55872	0.845983	-0.557932	-0.614021	-0.293857	-1.59916	-1.33433	-1.0539	-1.59916	0.144026	-1.19412	-0.423556	-1.32913	-0.453939	-1.15058	-0.554704	-0.852642	1406
DPH3	PROTEIN_CODING	4	-1.74557	-0.991973	-1.4387	2.33933	-0.565478	-1.39213	-2.68387	-2.3819	-2.68387	-1.21534	-2.53288	-1.39208	-2.15263	0.886927	-1.23439	-0.46963	-0.852012	1407
ADRM1	PROTEIN_CODING	4	-1.62501	-2.82067	-2.03935	0.287174	1.057	-1.41804	-0.992869	-0.963046	-2.82067	-2.43001	-0.977957	-2.16168	-1.12465	0.672086	-0.662018	-1.04026	-0.851141	1408
MARCH6	PROTEIN_CODING	4	-0.707801	-0.987062	-1.11812	0.410168	-1.08782	-1.57223	-2.02798	-0.156336	-2.02798	-1.05259	-1.09216	-0.937663	-1.25218	-0.338828	-1.12262	-0.578195	-0.850407	1409
TADA2B	PROTEIN_CODING	4	-1.9185	-3.69309	-3.09231	-0.352783	1.99606	-0.706291	-0.16657	-1.28747	-3.69309	-3.3927	-0.72702	-2.9013	-0.720111	0.821638	-0.209578	-1.49083	-0.850206	1410
BYSL	PROTEIN_CODING	4	-0.0361314	-0.205415	-0.0485925	-1.82876	-1.6377	-0.128284	-2.01691	-0.66255	-2.01691	-0.127004	-1.33973	-0.0967128	-0.935916	-1.73323	-0.600704	-1.0985	-0.849602	1411
RBMX	PROTEIN_CODING	4	-1.23119	-1.30134	-1.39842	0.0309776	0.472895	-1.43745	-1.22645	-1.93859	-1.93859	-1.34988	-1.58252	-1.31032	-1.53417	0.251936	-0.731915	-0.967142	-0.849529	1412
ACTR1A	PROTEIN_CODING	4	-0.0764593	-0.032041	0.128279	-0.421398	0.608224	-1.99403	-2.55107	-3.96336	-3.96336	0.0481191	-3.25722	0.006593	-2.83615	0.093413	-0.48742	-1.21017	-0.848793	1413
GORASP1	PROTEIN_CODING	4	-2.07993	-1.33051	-1.68172	-0.343406	-1.17071	0.407711	-0.887886	0.0875976	-2.07993	-1.50611	-0.400144	-1.69738	-0.130859	-0.757058	-0.947642	-0.749888	-0.848765	1414
PPAT	PROTEIN_CODING	4	1.0449	-1.86746	-0.354451	-3.48346	-2.36443	1.46313	0.538762	-1.81926	-3.48346	-1.11095	-0.640247	-0.392337	0.0608768	-2.92395	0.0478638	-1.74489	-0.848512	1415
PSMD13	PROTEIN_CODING	4	-1.05143	-1.10983	-0.256908	-0.945015	-1.11826	-0.957543	0.663409	-1.33105	-1.33105	-0.68337	-0.33382	-0.806057	-0.541728	-1.03164	-1.04241	-0.654068	-0.84824	1416
EXOC4	PROTEIN_CODING	4	-1.32115	0.799028	-1.83929	-2.6046	0.168462	-0.672409	-0.78433	0.507192	-2.6046	-0.520129	-0.138569	-0.787136	-0.316515	-1.21807	-0.608365	-1.08777	-0.848066	1417
ARID4B	PROTEIN_CODING	4	-1.29281	-1.23757	1.24322	-2.3824	-0.169365	-0.749799	-0.698656	-0.292867	-2.3824	0.00282702	-0.495762	-0.42905	-0.580441	-1.27588	-0.737323	-0.958444	-0.847883	1418
JMJD6	PROTEIN_CODING	4	0.490726	-1.64602	1.47921	-0.629692	-2.01082	-2.00348	-0.808237	-0.882172	-2.01082	-0.0834055	-0.845204	0.107972	-1.2313	-1.32025	-1.17452	-0.519434	-0.846978	1419
PSMD8	PROTEIN_CODING	4	-1.31749	-1.56966	-2.12179	0.241779	1.17099	-2.40026	-0.273803	-1.58225	-2.40026	-1.84573	-0.928025	-1.66965	-1.41877	0.706385	-0.848918	-0.843991	-0.846454	1420
COL5A2	PROTEIN_CODING	4	-3.37852	-1.28935	0.273048	-0.320649	-1.04139	0.103299	-0.292982	0.426557	-3.37852	-0.508152	0.0667879	-1.46494	0.0789582	-0.68102	-1.43887	-0.254004	-0.846437	1421
VMP1	PROTEIN_CODING	4	-1.26815	-0.0657102	-0.209587	0.468949	-0.58481	-2.15072	-0.456697	-2.35421	-2.35421	-0.137648	-1.40545	-0.514484	-1.65387	-0.0579304	-1.33456	-0.358051	-0.846306	1422
SLC2A4RG	PROTEIN_CODING	4	-0.914026	-0.439772	0.35577	-1.31224	-1.05877	-1.14696	-1.01667	-0.181548	-1.31224	-0.0420009	-0.599109	-0.332676	-0.781726	-1.1855	-1.03992	-0.651115	-0.845517	1423
CEBPD	PROTEIN_CODING	4	-0.325376	-1.73022	-1.19897	-1.68978	-1.33319	-0.254618	0.0169361	-0.0266195	-1.73022	-1.4646	-0.00484171	-1.08486	-0.0881005	-1.51148	-0.637727	-1.05307	-0.8454	1424
ZNF622	PROTEIN_CODING	4	1.55547	-0.760011	-0.961583	-3.04288	-0.382602	-0.458432	-1.91156	-1.85222	-3.04288	-0.860797	-1.88189	-0.0553761	-1.40741	-1.71274	0.238144	-1.92852	-0.84519	1425
AASDHPPT	PROTEIN_CODING	4	-0.312917	-0.314393	-0.899125	-0.0926428	-1.44364	-2.47009	0.543176	-0.826246	-2.47009	-0.606759	-0.141535	-0.508811	-0.91772	-0.768143	-1.40888	-0.280312	-0.844598	1426
XRRA1	PROTEIN_CODING	4	-1.02747	0.0791077	-0.914109	-1.54347	-0.865896	-0.407915	-0.248343	-1.3607	-1.54347	-0.417501	-0.804519	-0.620824	-0.672318	-1.20468	-0.767094	-0.921831	-0.844463	1427
HIST2H2BE	PROTEIN_CODING	5	-1.48954	-3.39222	-0.43162	0.218407	-1.05395	-0.76192	-0.738464	0.605817	-3.39222	-1.91192	-0.0663235	-1.77113	-0.298189	-0.41777	-1.1018	-0.586612	-0.844207	1428
MARCH5	PROTEIN_CODING	4	-1.43049	1.86208	0.648076	-2.92222	-0.878848	-0.535814	-0.587748	-0.515712	-2.92222	1.25508	-0.55173	0.359887	-0.546425	-1.90053	-0.948386	-0.739623	-0.844004	1429
MCRS1	PROTEIN_CODING	4	1.52307	-2.45758	0.0638757	0.392542	1.70176	-5.06979	-2.57303	-2.24931	-5.06979	-1.19685	-2.41117	-0.290212	-3.29738	1.04715	-0.614986	-1.07183	-0.843407	1430
DHX15	PROTEIN_CODING	4	-0.11711	-1.20152	-1.38751	-0.486538	-0.298386	-0.562853	-1.68857	-2.91039	-2.91039	-1.29452	-2.29948	-0.902047	-1.72061	-0.392462	-0.326117	-1.36018	-0.843148	1431
POU5F1B	PROTEIN_CODING	4	-0.873937	0.319917	0.245408	-0.800973	-0.0528668	-0.370168	-3.17261	-3.31106	-3.31106	0.282663	-3.24183	-0.10287	-2.28461	-0.42692	-0.432324	-1.25338	-0.842853	1432
MCPH1	PROTEIN_CODING	4	-1.59875	0.0319455	0.0364492	-2.95115	-0.625124	-0.664405	0.899609	0.609699	-2.95115	0.0341974	0.754654	-0.510119	0.281634	-1.78814	-0.96276	-0.720767	-0.841764	1433
TUT1	PROTEIN_CODING	4	0.519585	-1.68455	-2.1278	1.58182	0.28144	-3.97699	-1.95274	-1.1455	-3.97699	-1.90618	-1.54912	-1.09759	-2.35841	0.931629	-1.05865	-0.624492	-0.841572	1434
KRT26	PROTEIN_CODING	4	-1.74644	-0.925974	0.437247	-0.592527	-1.8722	0.468386	-0.866596	-1.25646	-1.8722	-0.244364	-1.06153	-0.745056	-0.551557	-1.23236	-1.05009	-0.632806	-0.841446	1435
NUFIP1	PROTEIN_CODING	4	-0.837721	-2.73124	-2.12787	-3.24277	0.407884	0.847044	0.229324	0.184452	-3.24277	-2.42956	0.206888	-1.89895	0.420273	-1.41744	0.139069	-1.82181	-0.841372	1436
HIST1H3D	PROTEIN_CODING	4	-1.69894	1.83235	0.540066	-0.443522	1.08357	-3.07033	-3.15738	-1.05304	-3.15738	1.18621	-2.10521	0.224491	-2.42692	0.320026	-1.22857	-0.454174	-0.841371	1437
MED4	PROTEIN_CODING	4	0.126197	0.644522	0.038231	-1.70075	-1.90313	-1.3016	-1.1893	-0.0221149	-1.90313	0.341376	-0.605707	0.26965	-0.837672	-1.80194	-1.02618	-0.655027	-0.840603	1438
C12orf65	PROTEIN_CODING	4	-0.917772	-0.28797	-1.38404	0.68781	-0.475173	-1.83162	-2.86769	-0.470876	-2.86769	-0.836006	-1.66928	-0.863261	-1.7234	0.106318	-1.07486	-0.605827	-0.840342	1439
TEDC2	PROTEIN_CODING	4	-0.977125	-2.30133	-1.40316	-3.18327	-0.237076	1.47184	-0.247487	-0.27853	-3.18327	-1.85225	-0.263009	-1.56054	0.315273	-1.71017	0.0858785	-1.76617	-0.840148	1440
HUS1B	PROTEIN_CODING	4	-0.597483	-1.22727	-0.0196998	-1.011	-0.367108	-0.262566	-2.31483	-2.03843	-2.31483	-0.623483	-2.17663	-0.614816	-1.53861	-0.689055	-0.409052	-1.27037	-0.839712	1441
EFNA5	PROTEIN_CODING	4	-1.50288	-0.582456	0.108468	-2.63918	-1.50974	-0.762602	1.60715	1.61932	-2.63918	-0.236994	1.61324	-0.658955	0.82129	-2.07446	-1.25841	-0.42098	-0.839694	1442
COASY	PROTEIN_CODING	4	-0.392786	0.474494	-1.25228	-3.92239	-1.15148	1.05022	0.774999	-1.23939	-3.92239	-0.388894	-0.232194	-0.390191	0.195277	-2.53693	-0.164683	-1.51449	-0.839587	1443
TOPBP1	PROTEIN_CODING	4	0.38649	-2.31371	-0.25267	-1.77396	1.19829	-1.93456	-0.21937	-3.04166	-3.04166	-1.28319	-1.63052	-0.726632	-1.73186	-0.287835	-0.116594	-1.56256	-0.839575	1444
TMEM183B	PROTEIN_CODING	4	-1.93087	-0.917792	-2.2597	-1.28094	-0.238258	-0.040898	-0.480543	0.566362	-2.2597	-1.58875	0.0429095	-1.70279	0.0149736	-0.7596	-0.736677	-0.94226	-0.839468	1445
METRN	PROTEIN_CODING	4	-1.38157	-1.09985	-1.92836	-0.318165	-1.96026	-0.190276	0.85658	-0.200707	-1.96026	-1.51411	0.327937	-1.46993	0.155199	-1.13921	-1.17737	-0.501445	-0.839406	1446
UBAP1	PROTEIN_CODING	5	-0.0151818	0.195861	0.458685	-1.54269	0.331002	-2.23977	-0.883805	-2.90238	-2.90238	0.327273	-1.89309	0.213122	-2.00865	-0.605845	-0.641317	-1.03617	-0.838743	1447
FANCC	PROTEIN_CODING	4	-0.806358	-0.31764	-0.217552	-1.6488	-1.08422	-0.510657	-0.433566	-0.990643	-1.6488	-0.267596	-0.712105	-0.447183	-0.644955	-1.36651	-0.800411	-0.876168	-0.83829	1448
SFT2D2	PROTEIN_CODING	4	-0.901684	0.906904	-1.01433	-1.4172	-2.16171	-0.137382	0.215861	-0.925938	-2.16171	-0.0537121	-0.355038	-0.336369	-0.282486	-1.78945	-1.06692	-0.608651	-0.837788	1449
ALG6	PROTEIN_CODING	4	-0.924893	-1.83229	0.553805	0.328377	0.450646	-1.49493	-2.2862	-3.20098	-3.20098	-0.639242	-2.74359	-0.734459	-2.32737	0.389511	-0.656391	-1.01815	-0.837272	1450
UBR4	PROTEIN_CODING	4	4.74908	-0.791696	-1.81472	-2.29477	-2.11405	-1.94039	-2.50155	-1.73821	4.74908	-1.30321	-2.11988	0.714223	-2.06005	-2.20441	0.231546	-1.90595	-0.837204	1451
DBNDD1	PROTEIN_CODING	4	-1.22408	-1.25182	-0.865256	-0.142004	-2.63332	0.234411	-0.107929	-0.282752	-2.63332	-1.05854	-0.195341	-1.11372	-0.0520901	-1.38766	-1.20766	-0.465295	-0.836479	1452
CRYGC	PROTEIN_CODING	4	-1.21138	-0.462446	-0.866228	-2.48595	-1.75879	-0.104762	1.43223	0.987045	-2.48595	-0.664337	1.20964	-0.846686	0.771505	-2.12237	-1.02498	-0.646883	-0.835931	1453
TRRAP	PROTEIN_CODING	4	-1.26428	0.147116	0.667207	0.439668	-2.28161	-1.87988	-0.223434	-0.646497	-2.28161	0.407162	-0.434965	-0.149985	-0.916603	-0.920969	-1.80859	0.137288	-0.83565	1454
TBC1D30	PROTEIN_CODING	4	-1.13033	-0.587186	0.486393	-0.859176	-1.81406	-0.221061	-0.905767	-0.970143	-1.81406	-0.0503966	-0.937955	-0.410373	-0.69899	-1.33662	-1.05515	-0.615843	-0.835495	1455
KAT2A	PROTEIN_CODING	4	0.24058	-1.60589	-0.675024	-1.32841	-0.704518	-0.473784	-1.8435	-1.36862	-1.8435	-1.14046	-1.60606	-0.680111	-1.22863	-1.01646	-0.312574	-1.35831	-0.835441	1456
ANAPC15	PROTEIN_CODING	4	-0.00953286	-1.05113	1.1043	-0.381583	0.0203149	-2.87479	-1.69255	-1.89153	-2.87479	0.0265853	-1.79204	0.0145459	-2.15296	-0.180634	-0.954669	-0.715679	-0.835174	1457
XRN1	PROTEIN_CODING	4	-1.70593	-1.98724	-0.910445	-2.06945	-0.180776	-0.0813146	0.475409	0.478314	-2.06945	-1.44884	0.476862	-1.53454	0.290803	-1.12511	-0.656007	-1.01381	-0.834909	1458
NLRP11	PROTEIN_CODING	4	-1.52642	0.690868	-0.66389	-0.399556	-1.29321	-1.05945	-0.795248	-0.692373	-1.52642	0.0134892	-0.743811	-0.499815	-0.849025	-0.846382	-1.29303	-0.376626	-0.834827	1459
CRYBA1	PROTEIN_CODING	4	-0.710758	-0.917257	0.140124	-0.706589	-0.614475	-1.23921	-1.86379	-0.831945	-1.86379	-0.388567	-1.34787	-0.495964	-1.31165	-0.660532	-0.854815	-0.814342	-0.834578	1460
PRPF19	PROTEIN_CODING	4	0.3935	0.022521	-3.19482	0.887503	0.8731	-3.735	-1.11467	-2.56511	-3.735	-1.58615	-1.83989	-0.926267	-2.47159	0.880302	-0.8228	-0.84618	-0.83449	1461
ZNF286A	PROTEIN_CODING	5	0.0215182	-1.13001	-2.21596	-0.703911	-2.20298	-0.0890547	-0.735809	0.0244321	-2.21596	-1.67299	-0.355689	-1.10815	-0.266811	-1.45345	-0.75684	-0.910862	-0.833851	1462
NOL11	PROTEIN_CODING	4	-1.31022	-0.972214	-1.50945	0.398845	-0.682185	-1.96553	-0.569826	0.171967	-1.96553	-1.24083	-0.198929	-1.26396	-0.787797	-0.14167	-1.31931	-0.346972	-0.833143	1463
OR4K15	PROTEIN_CODING	4	-0.239529	-0.325697	-0.224164	-2.11822	-2.10063	0.369183	-1.11935	-0.149844	-2.11822	-0.27493	-0.634598	-0.26313	-0.300004	-2.10943	-0.656992	-1.00925	-0.833121	1464
SFPQ	PROTEIN_CODING	4	-2.90746	-2.71189	-3.17384	-0.192367	-0.226371	1.19934	0.247283	-0.10001	-3.17384	-2.94287	0.0736363	-2.93107	0.448872	-0.209369	-0.64483	-1.02053	-0.832681	1465
SNUPN	PROTEIN_CODING	4	1.05634	-1.19345	-1.78396	-1.45593	-0.0108995	-2.1055	-0.692265	-1.28905	-2.1055	-1.4887	-0.990656	-0.640354	-1.36227	-0.733416	-0.353352	-1.31176	-0.832558	1466
TLL2	PROTEIN_CODING	4	-1.60826	-1.10365	-0.655425	-0.689112	-1.36432	-0.25724	-0.246272	-0.142415	-1.60826	-0.879536	-0.194343	-1.12244	-0.215309	-1.02672	-1.07661	-0.587664	-0.832136	1467
RPAP1	PROTEIN_CODING	4	-2.14599	1.02089	0.718765	-1.30689	0.376575	-2.27548	0.0362134	-1.05703	-2.27548	0.86983	-0.51041	-0.135443	-1.09877	-0.465158	-1.3483	-0.315824	-0.832061	1468
NACC1	PROTEIN_CODING	4	0.222654	-0.794288	0.533453	-2.63731	-0.976283	-0.19384	-1.47513	-1.07615	-2.63731	-0.130417	-1.27564	-0.012727	-0.915041	-1.8068	-0.315823	-1.34779	-0.831806	1469
RCC1L	PROTEIN_CODING	4	2.25257	-0.291698	-0.833136	-2.50958	0.332969	-2.50012	-3.18155	-0.826448	-3.18155	-0.562417	-2.004	0.375911	-2.16937	-1.08831	0.0284705	-1.692	-0.831764	1470
MRPL30	PROTEIN_CODING	4	1.53395	0.391574	0.530108	-0.514236	-1.44658	-0.88362	-4.94559	-3.33465	-4.94559	0.460841	-4.14012	0.818544	-3.05462	-0.98041	-0.265418	-1.39784	-0.831628	1471
MRPL53	PROTEIN_CODING	4	0.657295	-0.739866	1.08047	0.0649795	1.53829	-5.28149	-1.86602	-2.39901	-5.28149	0.170304	-2.13251	0.332634	-3.18217	0.801634	-1.02864	-0.63241	-0.830524	1472
VAV3	PROTEIN_CODING	4	1.03352	-0.666565	0.350778	-1.38501	-1.19239	-1.52069	-1.45482	-2.06642	-2.06642	-0.157894	-1.76062	0.239245	-1.68065	-1.2887	-0.559854	-1.10118	-0.830515	1473
RPS27	PROTEIN_CODING	4	-0.866319	-0.563739	-0.591094	-2.0226	-0.101786	-0.465795	-0.10365	-1.79264	-2.0226	-0.577417	-0.948145	-0.673717	-0.787362	-1.06219	-0.477966	-1.18272	-0.830343	1474
MED1	PROTEIN_CODING	4	-1.22805	0.916684	0.738205	-1.5455	-0.891495	-1.31093	-0.661389	-1.00175	-1.5455	0.827444	-0.831572	0.142279	-0.991357	-1.2185	-1.14349	-0.516541	-0.830016	1475
DENND2D	PROTEIN_CODING	4	-1.23357	0.385956	-0.444667	-0.730314	-0.724607	-1.70882	-0.802004	-0.292789	-1.70882	-0.0293558	-0.547397	-0.43076	-0.934537	-0.727461	-1.22233	-0.435689	-0.82901	1476
HIST2H2AB	PROTEIN_CODING	5	-2.50658	1.58313	1.60695	0.741018	-1.79936	-0.998321	-1.72508	-2.28366	-2.50658	1.59504	-2.00437	0.227835	-1.66902	-0.529173	-1.76809	0.110563	-0.828762	1477
VCL	PROTEIN_CODING	4	0.507687	0.824628	-0.315076	-1.56843	-0.761506	-2.64031	-1.14469	-0.371368	-2.64031	0.254776	-0.75803	0.339079	-1.38546	-1.16497	-0.964711	-0.690562	-0.827637	1478
FAM167B	PROTEIN_CODING	4	-0.851982	0.302114	-0.100286	-1.14031	-1.69798	-1.04089	-0.949337	0.289661	-1.69798	0.100914	-0.329838	-0.216718	-0.566855	-1.41914	-1.19695	-0.456411	-0.82668	1479
LSM7	PROTEIN_CODING	4	-0.732989	-1.58349	-0.926014	0.308948	0.59441	-2.82401	0.181009	-2.27489	-2.82401	-1.25475	-1.04694	-1.08083	-1.6393	0.451679	-0.987528	-0.664249	-0.825889	1480
BUD23	PROTEIN_CODING	4	1.88429	2.31699	0.400396	-0.926358	0.36928	-3.84498	-3.00699	-4.58221	-4.58221	1.35869	-3.7946	1.53389	-3.81139	-0.278539	-0.530469	-1.12076	-0.825612	1481
TMX3	PROTEIN_CODING	4	-1.87135	-1.83056	-0.523996	-1.3361	-0.967071	1.1569	-1.01311	-0.504321	-1.87135	-1.17728	-0.758718	-1.40863	-0.120178	-1.15159	-0.560506	-1.0907	-0.825603	1482
CISD3	PROTEIN_CODING	4	-3.15482	-1.06512	-2.60854	2.61608	1.85966	-2.40302	-2.19671	-1.86179	-3.15482	-1.83683	-2.02925	-2.27616	-2.15384	2.23787	-1.23273	-0.416668	-0.824697	1483
RPP21	PROTEIN_CODING	4	-0.506116	0.0981616	-0.889386	-0.342825	-0.22784	-2.17546	-1.05638	-1.54126	-2.17546	-0.395612	-1.29882	-0.432447	-1.59104	-0.285332	-0.969805	-0.679087	-0.824446	1484
CENPBD1	PROTEIN_CODING	4	-0.19327	-0.839466	2.31242	-0.552396	-3.67746	-0.21903	-0.265135	-1.81656	-3.67746	0.736478	-1.04085	0.426562	-0.766908	-2.11493	-1.36325	-0.285588	-0.82442	1485
DHPS	PROTEIN_CODING	4	-1.26364	0.937878	0.393839	-1.22103	-1.80123	-1.44208	-0.950325	1.18169	-1.80123	0.665858	0.115684	0.0226913	-0.403571	-1.51113	-1.50232	-0.146496	-0.824407	1486
CPSF2	PROTEIN_CODING	4	-1.42994	1.11431	1.20562	-0.39347	-0.944711	-3.25691	1.70443	-1.86403	-3.25691	1.15997	-0.0798015	0.296665	-1.13884	-0.669091	-1.87719	0.228898	-0.824145	1487
WARS2	PROTEIN_CODING	4	2.51613	-0.811915	-0.788888	-0.591402	-2.43317	-3.84547	0.10034	0.322522	-3.84547	-0.800402	0.211431	0.30511	-1.14087	-1.51228	-1.25417	-0.393458	-0.823812	1488
ARNT	PROTEIN_CODING	4	-3.09517	-1.71782	0.484668	-2.06391	-0.479605	1.72277	0.179391	-0.999656	-3.09517	-0.616577	-0.410133	-1.44277	0.300836	-1.27176	-0.617334	-1.03021	-0.82377	1489
EMC1	PROTEIN_CODING	4	0.280243	-0.666962	-1.84563	0.035718	2.0715	-4.5633	-0.936259	-2.08033	-4.5633	-1.2563	-1.50829	-0.744116	-2.52663	1.05361	-0.737187	-0.909623	-0.823405	1490
MRPL33	PROTEIN_CODING	4	-0.694573	1.30916	-0.183805	-0.57657	0.626694	-3.8106	-1.51437	-0.580362	-3.8106	0.562679	-1.04737	0.143595	-1.96845	0.0250621	-1.29283	-0.353752	-0.82329	1491
CDT1	PROTEIN_CODING	4	0.00667999	0.00150441	0.465876	-1.66793	-0.32394	-1.99561	-0.878446	-1.50328	-1.99561	0.23369	-1.19086	0.15802	-1.45911	-0.995932	-0.770955	-0.875033	-0.822994	1492
SKA1	PROTEIN_CODING	4	-1.26586	-0.940146	-1.70072	-0.697578	-0.50921	-0.020387	-1.89577	-0.352341	-1.89577	-1.32043	-1.12406	-1.30224	-0.756166	-0.603394	-0.598484	-1.04736	-0.82292	1493
OXSM	PROTEIN_CODING	4	0.976233	0.735999	-0.140123	-0.952816	-0.675986	-2.45038	-2.30247	-1.96255	-2.45038	0.297938	-2.13251	0.524036	-2.23846	-0.814401	-0.716711	-0.929128	-0.822919	1494
U2AF2	PROTEIN_CODING	4	0.634812	0.460659	0.842019	-2.18086	-2.55186	-0.892043	-0.867312	-0.330219	-2.55186	0.651339	-0.598765	0.64583	-0.696525	-2.36636	-0.936363	-0.709428	-0.822895	1495
ZNRD1	PROTEIN_CODING	4	-0.156967	-1.67688	1.44995	-2.07567	-0.432047	-0.733452	-1.97211	-0.873052	-2.07567	-0.113464	-1.42258	-0.127965	-1.19287	-1.25386	-0.440822	-1.2039	-0.822363	1496
DDX46	PROTEIN_CODING	4	0.808607	0.243118	-2.04412	-0.0761168	-0.831741	-3.25661	-0.103393	-1.25078	-3.25661	-0.900501	-0.677086	-0.330798	-1.53693	-0.453929	-1.09325	-0.551235	-0.822242	1497
NDUFA4L2	PROTEIN_CODING	4	-2.64219	0.000864529	-0.673781	0.34331	-2.48176	0.56433	0.353708	-1.10794	-2.64219	-0.336458	-0.377114	-1.10504	-0.0632995	-1.06923	-1.51987	-0.123421	-0.821648	1498
RNASEK	PROTEIN_CODING	4	-0.0759105	-1.03532	-1.73165	-0.807107	-1.03129	-0.0668323	-1.6006	-1.52845	-1.73165	-1.38348	-1.56453	-0.947626	-1.06529	-0.919197	-0.391343	-1.25171	-0.821524	1499
CNOT1	PROTEIN_CODING	4	-1.05732	-1.07063	-0.755686	-0.199398	-0.303088	-0.663326	-1.63398	-1.95171	-1.95171	-0.913158	-1.79284	-0.96121	-1.41634	-0.251243	-0.674576	-0.968466	-0.821521	1500
ABHD17A	PROTEIN_CODING	4	-0.757612	-0.0404234	-3.01254	0.669435	-0.188457	-2.12733	-0.703301	-1.28544	-3.01254	-1.52648	-0.99437	-1.27019	-1.37202	0.240489	-1.02447	-0.617138	-0.820802	1501
SHOC2	PROTEIN_CODING	4	0.154565	0.404559	0.40698	-1.25579	0.250186	-3.14444	-1.75048	-0.912324	-3.14444	0.40577	-1.3314	0.322035	-1.93575	-0.502803	-0.91323	-0.727142	-0.820186	1502
CNOT11	PROTEIN_CODING	4	0.47299	-0.594702	0.687516	-2.20875	0.958085	-1.42303	-3.24798	-2.28146	-3.24798	0.0464071	-2.76472	0.188601	-2.31749	-0.62533	0.00268326	-1.64235	-0.819834	1503
LYRM4	PROTEIN_CODING	4	-1.33118	-0.612247	-1.9477	0.852564	0.665799	-2.13716	-1.21475	-2.15671	-2.15671	-1.27997	-1.68573	-1.29704	-1.83621	0.759181	-0.934181	-0.70438	-0.819281	1504
SLC35D2	PROTEIN_CODING	4	0.0228025	0.462456	0.585782	-3.34819	-0.947965	-0.668231	-0.1086	-0.884372	-3.34819	0.524119	-0.496486	0.357013	-0.553734	-2.14808	-0.531131	-1.10685	-0.818992	1505
LRRC41	PROTEIN_CODING	4	-0.379472	1.24858	2.65773	-3.01173	-2.12345	0.0752641	-1.10798	-1.74721	-3.01173	1.95316	-1.42759	1.17561	-0.926642	-2.56759	-0.809219	-0.828721	-0.81897	1506
RBM48	PROTEIN_CODING	4	0.376372	-0.459519	0.188378	-2.88502	-3.03057	0.255809	0.696735	0.31799	-3.03057	-0.135571	0.507362	0.0350768	0.423511	-2.9578	-0.799464	-0.837743	-0.818604	1507
BCKDHA	PROTEIN_CODING	4	-0.555541	-0.631756	0.186138	-1.63474	-0.632572	-0.791963	-1.39721	-0.749847	-1.63474	-0.222809	-1.07353	-0.33372	-0.979675	-1.13366	-0.660025	-0.977027	-0.818526	1508
TRMT5	PROTEIN_CODING	4	-0.50896	-1.29343	-1.62841	0.550156	-0.30894	-1.4517	-1.75583	-1.70495	-1.75583	-1.46092	-1.73039	-1.1436	-1.6375	0.120608	-0.756535	-0.880387	-0.818461	1509
GON4L	PROTEIN_CODING	4	-1.67636	-2.59933	-3.16595	-1.95451	0.278808	1.37083	-1.3021	1.20843	-3.16595	-2.88264	-0.0468353	-2.48055	0.425721	-0.837849	-0.00890655	-1.628	-0.818451	1510
CASQ1	PROTEIN_CODING	4	-0.575434	-0.839095	0.633967	-1.78417	-1.01791	-0.43631	-0.870501	-1.11691	-1.78417	-0.102564	-0.993706	-0.260187	-0.807908	-1.40104	-0.67655	-0.960148	-0.818349	1511
PEX1	PROTEIN_CODING	4	-0.346573	-1.02461	-2.11218	-0.667289	-0.506749	-0.306885	-1.36641	-1.65832	-2.11218	-1.5684	-1.51237	-1.16112	-1.11054	-0.587019	-0.386736	-1.24935	-0.818043	1512
PDS5B	PROTEIN_CODING	4	0.779855	-2.41006	-0.426501	-2.05928	-1.86416	-1.2144	0.858869	0.878556	-2.41006	-1.41828	0.868713	-0.685569	0.174342	-1.96172	-0.766235	-0.869616	-0.817926	1513
TBC1D28	PROTEIN_CODING	5	0.221135	-0.828775	-1.82648	-0.459299	-1.69403	-1.35445	0.0407136	-0.61827	-1.82648	-1.32763	-0.288778	-0.811373	-0.644001	-1.07666	-0.942447	-0.691901	-0.817174	1514
VWA3B	PROTEIN_CODING	4	0.707463	0.171805	0.43571	-1.99726	-1.8293	-0.659054	-0.805949	-2.05048	-2.05048	0.303757	-1.42822	0.438326	-1.17183	-1.91328	-0.593631	-1.04057	-0.817102	1515
SNRNP48	PROTEIN_CODING	4	-2.0459	-0.928312	-1.9856	-1.36402	0.794362	0.279208	-0.757035	-1.46096	-2.0459	-1.45696	-1.109	-1.65327	-0.646263	-0.28483	-0.324112	-1.30999	-0.817052	1516
RTTN	PROTEIN_CODING	4	-1.1578	-0.09467	-1.80835	-0.803505	-0.758178	-0.67044	-0.434876	-0.685352	-1.80835	-0.951508	-0.560114	-1.02027	-0.596889	-0.780842	-0.862141	-0.771709	-0.816925	1517
TRPT1	PROTEIN_CODING	4	-0.828279	0.605436	0.319588	-0.855421	-1.48997	-1.01175	-0.897999	-1.45917	-1.48997	0.462512	-1.17858	0.0322486	-1.12297	-1.17269	-1.11	-0.523831	-0.816914	1518
IPO11	PROTEIN_CODING	4	-0.00994574	2.47995	2.3298	0.714816	-0.705818	-3.0465	-3.97148	-4.54375	-4.54375	2.40488	-4.25762	1.59994	-3.85391	0.004499	-1.25409	-0.379307	-0.816698	1519
ANKRD12	PROTEIN_CODING	4	-2.46408	-0.506018	-0.810139	-1.27604	0.212954	-0.397626	-0.400436	-0.229384	-2.46408	-0.658078	-0.31491	-1.26008	-0.342482	-0.531541	-0.882917	-0.749675	-0.816296	1520
EMG1	PROTEIN_CODING	4	-0.983607	-0.964378	-3.40344	0.00928025	-0.0985089	-1.21758	-1.3125	0.470569	-3.40344	-2.18391	-0.420965	-1.78381	-0.686504	-0.0446143	-0.766567	-0.865197	-0.815882	1521
RPL35A	PROTEIN_CODING	4	-0.921091	0.491479	-1.28792	-0.993265	-0.692433	-0.812001	-0.697631	-1.4539	-1.4539	-0.398222	-1.07577	-0.572512	-0.987845	-0.842849	-0.808508	-0.822418	-0.815463	1522
TMEM135	PROTEIN_CODING	4	-2.26132	0.0788345	-0.301566	-1.1532	-0.79096	0.0733259	-0.963814	-0.3327	-2.26132	-0.111366	-0.648257	-0.828017	-0.407729	-0.97208	-0.992984	-0.637607	-0.815296	1523
EFR3A	PROTEIN_CODING	4	-1.08992	0.269733	-2.11011	-0.525019	-1.55949	-0.435881	-0.301908	-0.418056	-2.11011	-0.92019	-0.359982	-0.976768	-0.385282	-1.04225	-1.02843	-0.60173	-0.815081	1524
THOC2	PROTEIN_CODING	4	-0.887741	0.69645	0.974385	-1.23983	0.502117	-2.71764	-1.55016	-1.20873	-2.71764	0.835418	-1.37944	0.261032	-1.82551	-0.368855	-1.03442	-0.594618	-0.81452	1525
MRPS16	PROTEIN_CODING	4	0.0559632	1.50652	-1.43007	-1.54388	-0.800399	-2.31111	-0.232928	-0.410665	-2.31111	0.0382262	-0.321796	0.0441385	-0.984899	-1.17214	-1.01851	-0.609151	-0.813832	1526
MAPK15	PROTEIN_CODING	4	-2.2134	-1.68403	-0.926186	0.527752	-0.380964	-1.10038	-0.169858	-0.650948	-2.2134	-1.30511	-0.410403	-1.60787	-0.640395	0.0733939	-1.23158	-0.39592	-0.813751	1527
BRAT1	PROTEIN_CODING	4	-0.986703	-0.574413	0.307218	-0.52482	-1.22462	-0.278187	-0.0167236	-3.44691	-3.44691	-0.133597	-1.73182	-0.417966	-1.24727	-0.874721	-0.829837	-0.796744	-0.813291	1528
TRIT1	PROTEIN_CODING	4	2.28279	-2.31816	-2.1729	-1.30413	-0.596129	-1.62534	-1.45851	-1.32396	-2.31816	-2.24553	-1.39124	-0.736089	-1.46927	-0.950128	0.0204434	-1.64696	-0.813261	1529
SDE2	PROTEIN_CODING	4	-0.461803	-0.336077	-1.38325	-1.52141	0.700373	-1.79326	-1.48116	-0.405058	-1.79326	-0.859666	-0.943111	-0.727045	-1.22649	-0.410521	-0.518229	-1.10806	-0.813146	1530
CENPC	PROTEIN_CODING	4	1.0913	1.97768	0.758111	-1.90431	-0.233823	-3.41348	-2.10165	-1.47121	-3.41348	1.36789	-1.78643	1.27569	-2.32878	-1.06907	-0.852003	-0.774282	-0.813143	1531
HMGXB3	PROTEIN_CODING	4	-0.485233	0.0928174	1.29843	-1.82745	-1.3913	-0.943097	-0.517122	-1.3331	-1.82745	0.695623	-0.925113	0.302004	-0.931108	-1.60937	-0.939876	-0.685646	-0.812761	1532
DBH	PROTEIN_CODING	4	-1.11335	-2.57957	-2.41364	-1.27997	-1.0437	1.25989	-0.686187	0.28108	-2.57957	-2.49661	-0.202554	-2.03552	0.284928	-1.16183	-0.299052	-1.32638	-0.812714	1533
KIAA1107	PROTEIN_CODING	4	-0.772071	1.26751	-0.27805	-1.17075	-0.999265	-1.2837	-0.851527	-1.43399	-1.43399	0.494731	-1.14276	0.0724634	-1.18974	-1.08501	-1.01835	-0.606261	-0.812304	1534
SPDYC	PROTEIN_CODING	4	-0.0698181	0.708253	-1.28357	-0.939605	-1.759	-2.07118	0.196112	0.315071	-2.07118	-0.287659	0.255591	-0.215045	-0.519999	-1.3493	-1.3	-0.323891	-0.811945	1535
LANCL2	PROTEIN_CODING	4	0.233746	-1.44094	0.0723403	-1.78576	-1.43277	-1.33974	-0.278414	0.55507	-1.78576	-0.684301	0.138328	-0.378285	-0.354363	-1.60926	-0.846255	-0.777243	-0.811749	1536
SH3BGRL3	PROTEIN_CODING	4	0.0086998	-2.47385	-1.59174	-0.198157	-0.515787	-1.20953	-0.333816	-1.50488	-2.47385	-2.0328	-0.919347	-1.3523	-1.01608	-0.356972	-0.572206	-1.0501	-0.811153	1537
CDC6	PROTEIN_CODING	4	-0.663886	-0.949493	-2.29621	-1.5793	-0.33068	-1.41491	0.971501	0.520638	-2.29621	-1.62285	0.74607	-1.3032	0.0257435	-0.954988	-0.803158	-0.818692	-0.810925	1538
HSPA9	PROTEIN_CODING	4	0.541405	0.707049	-0.12418	0.251369	-0.467342	-4.2966	-0.933776	-1.43762	-4.2966	0.291435	-1.1857	0.374758	-2.22266	-0.107987	-1.40751	-0.214298	-0.810904	1539
CHMP5	PROTEIN_CODING	4	2.13577	1.13779	-0.940357	0.061438	0.189366	-4.56414	-3.07253	-2.49363	-4.56414	0.0987189	-2.78308	0.777735	-3.37676	0.125402	-0.746335	-0.874307	-0.810321	1540
TRMT9B	PROTEIN_CODING	4	-1.10757	-0.960366	0.014873	-1.01212	0.504178	-1.04399	-1.928	-1.52989	-1.928	-0.472747	-1.72895	-0.684354	-1.50063	-0.253973	-0.549126	-1.07127	-0.8102	1541
NPAT	PROTEIN_CODING	4	0.438749	-2.00464	-1.07308	-3.41952	-0.948235	0.183819	1.32331	-0.474095	-3.41952	-1.53886	0.424608	-0.879659	0.344345	-2.18388	-0.108556	-1.51126	-0.809908	1542
NCKAP1L	PROTEIN_CODING	4	-1.37569	-0.00731127	-0.0506947	0.196993	-1.45462	-0.749859	-1.33869	-1.5432	-1.5432	-0.029003	-1.44095	-0.477898	-1.21058	-0.628811	-1.19339	-0.424318	-0.808853	1543
PSMC1	PROTEIN_CODING	4	-0.621479	-1.20783	-1.01844	-0.0661352	-0.226233	-2.06106	-0.668686	-0.861434	-2.06106	-1.11314	-0.76506	-0.949251	-1.19706	-0.146184	-0.969592	-0.648111	-0.808851	1544
CYB5D2	PROTEIN_CODING	4	-1.6084	-0.000354382	-0.118032	-1.98924	-0.632704	0.0589962	-0.67002	-0.573248	-1.98924	-0.0591934	-0.621634	-0.575594	-0.394757	-1.31097	-0.727368	-0.890024	-0.808696	1545
BTG4	PROTEIN_CODING	4	-0.665284	-0.373666	-1.19152	-1.62521	-1.7243	0.276068	-0.219513	-0.430164	-1.7243	-0.782592	-0.324838	-0.74349	-0.124536	-1.67476	-0.704506	-0.910881	-0.807694	1546
AARS	PROTEIN_CODING	4	-2.04612	-0.087479	-1.49234	1.1891	0.712435	-2.67699	-1.76498	-0.698872	-2.67699	-0.78991	-1.23193	-1.20865	-1.71361	0.950767	-1.33689	-0.277578	-0.807235	1547
TGM5	PROTEIN_CODING	4	-2.15039	-1.66885	0.633108	-0.971007	0.114718	-0.312187	-1.03732	-0.974463	-2.15039	-0.517872	-1.00589	-1.06204	-0.774658	-0.428145	-0.78262	-0.831591	-0.807105	1548
PDRG1	PROTEIN_CODING	4	-0.0139017	-2.63155	-1.47211	-0.216804	0.57159	-2.16877	-0.703581	-1.21628	-2.63155	-2.05183	-0.959932	-1.37252	-1.36288	0.177393	-0.537027	-1.07619	-0.806607	1549
DNAJB9	PROTEIN_CODING	4	-0.652889	-1.03645	2.23579	-2.01318	-3.06241	0.648567	-0.389817	-0.326177	-3.06241	0.599674	-0.357997	0.182153	-0.0224756	-2.5378	-1.02224	-0.590502	-0.806373	1550
ZNF511	PROTEIN_CODING	4	-1.19496	-2.055	0.304813	-1.09466	-2.06759	-0.620208	1.41131	0.622592	-2.06759	-0.875095	1.01695	-0.981716	0.47123	-1.58113	-1.29425	-0.317603	-0.805927	1551
PHF3	PROTEIN_CODING	4	-2.94039	-2.31372	0.315159	-0.340979	-0.13239	0.305483	-0.913145	-0.536382	-2.94039	-0.999282	-0.724763	-1.64632	-0.381348	-0.236685	-0.922433	-0.688342	-0.805387	1552
ACP6	PROTEIN_CODING	4	-1.04249	-2.0596	-0.865989	0.0489919	-0.221344	-1.37424	-0.568256	-0.992425	-2.0596	-1.4628	-0.780341	-1.3227	-0.978308	-0.086176	-0.879359	-0.731382	-0.805371	1553
FRG2	PROTEIN_CODING	5	0.341619	-0.31057	-1.26767	0.367688	-1.44802	-2.54712	-0.74337	-0.767928	-2.54712	-0.78912	-0.755649	-0.412207	-1.35281	-0.540167	-1.21784	-0.39236	-0.8051	1554
SNAPC3	PROTEIN_CODING	4	-0.19733	0.995732	-1.40465	-2.02967	-0.549025	-0.338768	-1.57755	-1.42836	-2.02967	-0.204458	-1.50295	-0.202082	-1.11489	-1.28935	-0.361707	-1.24569	-0.8037	1555
TMX2	PROTEIN_CODING	4	-0.800269	-1.48581	-0.229488	-2.06004	-0.275107	0.241917	-0.218545	-1.92316	-2.06004	-0.857652	-1.07085	-0.838524	-0.633263	-1.16757	-0.27782	-1.32952	-0.803668	1556
IL6ST	PROTEIN_CODING	4	0.174054	-0.252608	-0.0757809	1.3355	-1.63945	-2.75021	-1.7119	-1.83874	-2.75021	-0.164195	-1.77532	-0.0514451	-2.10028	-0.151975	-1.4052	-0.20134	-0.803271	1557
PRPF8	PROTEIN_CODING	4	-0.00669222	0.190732	-0.329828	-0.144168	1.05701	-3.90365	-2.8851	-0.617188	-3.90365	-0.0695479	-1.75114	-0.048596	-2.46865	0.45642	-0.951112	-0.654953	-0.803032	1558
TRAPPC2	PROTEIN_CODING	4	-1.38093	0.928728	-3.29678	0.544507	1.57717	-3.315	-0.810676	-1.30438	-3.315	-1.18403	-1.05753	-1.24966	-1.81002	1.06084	-1.03959	-0.565682	-0.802634	1559
RIMKLB	PROTEIN_CODING	4	-1.60994	-1.79432	-2.87471	-0.0943104	-0.462064	0.263869	-0.287123	-0.869478	-2.87471	-2.33451	-0.5783	-2.09299	-0.297577	-0.278187	-0.602712	-1.00237	-0.802543	1560
CEPT1	PROTEIN_CODING	4	-0.44417	-0.0177645	0.320299	-0.090753	-0.513725	-4.07047	0.226966	0.0852772	-4.07047	0.151267	0.156122	-0.047212	-1.25274	-0.302239	-1.67612	0.0722119	-0.801955	1561
YARS	PROTEIN_CODING	4	-1.20071	1.56703	2.09378	1.45927	-0.773586	-3.57209	-2.66214	-2.4477	-3.57209	1.8304	-2.55492	0.820034	-2.89398	0.342843	-1.8488	0.244919	-0.801939	1562
SLC39A4	PROTEIN_CODING	4	-1.40924	-3.14148	-0.819985	-1.15564	-1.1443	0.940893	-0.224316	0.10037	-3.14148	-1.98073	-0.061973	-1.79024	0.272316	-1.14997	-0.53755	-1.06612	-0.801833	1563
C6orf47	PROTEIN_CODING	4	0.87639	0.363865	-0.159348	-2.41486	-1.93547	0.458629	-2.30163	-1.49329	-2.41486	0.102259	-1.89746	0.360303	-1.1121	-2.17517	-0.200151	-1.40336	-0.801753	1564
GPN3	PROTEIN_CODING	4	0.680309	-1.73279	-1.4552	-0.74649	-1.6494	-1.35217	0.881939	-1.17569	-1.73279	-1.59399	-0.146875	-0.835893	-0.54864	-1.19794	-0.773752	-0.82912	-0.801436	1565
IPO9	PROTEIN_CODING	4	-1.01292	-1.55771	-1.98637	-1.84714	0.560546	-0.689061	-0.720422	0.626652	-1.98637	-1.77204	-0.046885	-1.519	-0.260944	-0.643296	-0.380478	-1.22202	-0.80125	1566
IDH3A	PROTEIN_CODING	4	0.823888	-1.1456	-1.06344	-4.34584	0.0926465	-0.215173	0.489967	-0.605532	-4.34584	-1.10452	-0.0577823	-0.461717	-0.110246	-2.1266	0.233787	-1.83605	-0.80113	1567
ISCU	PROTEIN_CODING	4	0.498624	-0.0712757	-3.11024	1.06661	-0.571444	-2.653	-0.887116	-2.22528	-3.11024	-1.59076	-1.5562	-0.894296	-1.9218	0.247582	-0.908606	-0.693449	-0.801028	1568
MRPL28	PROTEIN_CODING	4	0.545675	1.48221	-0.983365	-1.22083	0.124937	-2.75426	-2.46559	-1.03024	-2.75426	0.249422	-1.74791	0.348173	-2.08336	-0.547947	-0.694549	-0.90644	-0.800495	1569
USP31	PROTEIN_CODING	4	-1.61823	-1.44693	-0.285351	-0.90227	-1.93492	0.160469	1.0484	-0.330285	-1.93492	-0.86614	0.359059	-1.11684	0.292862	-1.4186	-1.1309	-0.469784	-0.80034	1570
MCM4	PROTEIN_CODING	4	-2.17977	1.50895	-1.19864	-2.14282	-0.848203	-0.237057	0.837552	0.0670586	-2.17977	0.155152	0.452306	-0.623155	0.222518	-1.49551	-1.08834	-0.511786	-0.800064	1571
ATP5MC1	PROTEIN_CODING	4	-2.40764	-0.427107	-0.738068	0.556251	-0.845253	-1.42476	-0.603808	0.413193	-2.40764	-0.582588	-0.0953075	-1.19094	-0.538459	-0.144501	-1.55922	-0.040548	-0.799882	1572
RHBDL3	PROTEIN_CODING	4	-2.22131	-0.586535	-1.15688	-1.22213	0.00412291	-0.262256	-0.0223923	-0.429495	-2.22131	-0.871706	-0.225944	-1.32158	-0.238048	-0.609005	-0.826483	-0.773261	-0.799872	1573
RRM2B	PROTEIN_CODING	4	-1.84695	-1.93038	-0.874235	-0.760142	-0.104008	0.315665	-1.16799	-0.834952	-1.93038	-1.40231	-1.00147	-1.55052	-0.562425	-0.432075	-0.545097	-1.05464	-0.799868	1574
RPL18A	PROTEIN_CODING	4	-0.905447	-1.54249	1.98625	-1.20566	-0.83725	-1.50945	0.526806	-1.64635	1.98625	0.221883	-0.559771	-0.153893	-0.87633	-1.02145	-1.08405	-0.514515	-0.799281	1575
C17orf67	PROTEIN_CODING	4	0.310082	-1.88382	-1.25839	-1.28228	-1.13397	-0.33608	-1.39824	-0.16265	-1.88382	-1.5711	-0.780446	-0.944041	-0.632324	-1.20813	-0.386657	-1.21128	-0.798967	1576
ATP5PO	PROTEIN_CODING	4	0.661818	-1.1619	-0.547583	-1.23465	0.981454	-2.5315	-1.32941	-2.30145	-2.5315	-0.854741	-1.81543	-0.349221	-2.05412	-0.126596	-0.296075	-1.30161	-0.79884	1577
SAMD9	PROTEIN_CODING	4	-1.68412	-1.19551	-1.35505	-0.0297669	-0.934648	-0.914483	-0.424771	0.515697	-1.68412	-1.27528	0.0454627	-1.41156	-0.274519	-0.482207	-1.17775	-0.419862	-0.798806	1578
IFT22	PROTEIN_CODING	4	-1.46641	-1.01449	0.661481	-0.858719	-1.89755	0.378243	-1.37891	-0.157394	-1.89755	-0.176506	-0.768154	-0.606473	-0.386022	-1.37813	-0.995236	-0.601126	-0.798181	1579
NSMCE4A	PROTEIN_CODING	4	0.833886	1.04253	0.630132	-0.796081	-1.90517	-1.94069	-1.90433	-1.72718	-1.94069	0.836331	-1.81576	0.835516	-1.8574	-1.35062	-1.00399	-0.591836	-0.797913	1580
IDI1	PROTEIN_CODING	4	-1.12153	-1.03379	-0.493904	-0.490135	-0.077496	-1.67834	-0.934724	-0.373685	-1.67834	-0.763846	-0.654205	-0.883073	-0.995582	-0.283816	-0.95912	-0.636062	-0.797591	1581
ABRAXAS1	PROTEIN_CODING	4	-0.92216	-0.258718	-1.25145	-2.96666	-1.4612	1.08953	0.293287	0.168094	-2.96666	-0.755083	0.23069	-0.810775	0.516969	-2.21393	-0.431277	-1.16368	-0.79748	1582
UNC5A	PROTEIN_CODING	4	-1.33613	-2.61264	-2.26303	-0.445552	-0.435433	-0.445893	0.235167	0.401178	-2.61264	-2.43783	0.318173	-2.0706	0.0634843	-0.440493	-0.739152	-0.85507	-0.797111	1583
EXO5	PROTEIN_CODING	4	-1.38549	-1.46358	-1.09385	-0.759565	-0.146574	-0.742471	-1.38102	0.453402	-1.46358	-1.27871	-0.463808	-1.31431	-0.556696	-0.45307	-0.75818	-0.834029	-0.796105	1584
PDZD11	PROTEIN_CODING	4	0.116485	-0.307921	-0.997213	-1.45677	-0.783902	-1.27885	-0.684822	-0.755652	-1.45677	-0.652567	-0.720237	-0.396216	-0.906443	-1.12034	-0.648757	-0.943191	-0.795974	1585
KANK3	PROTEIN_CODING	4	-0.969754	-1.40866	-2.12999	0.0602071	0.21711	-0.223114	-1.28751	-2.88377	-2.88377	-1.76932	-2.08564	-1.5028	-1.4648	0.138659	-0.325253	-1.26492	-0.795086	1586
ZBTB10	PROTEIN_CODING	4	0.711209	-0.124957	-0.329115	-2.93351	-2.41812	0.263489	0.220637	-0.55352	-2.93351	-0.227036	-0.166441	0.0857122	-0.0231314	-2.67582	-0.48114	-1.109	-0.795069	1587
PRPF40A	PROTEIN_CODING	4	-0.27285	-0.445851	-2.30424	2.05142	-2.09362	-0.149657	-1.72295	-4.13823	-4.13823	-1.37505	-2.93059	-1.00765	-2.00361	-0.0211004	-0.838708	-0.751407	-0.795058	1588
CYP46A1	PROTEIN_CODING	4	0.0424395	-0.661484	-0.266093	-1.53546	-2.09981	-0.330524	-0.402654	-0.358655	-2.09981	-0.463788	-0.380655	-0.295046	-0.363944	-1.81764	-0.795966	-0.793301	-0.794633	1589
PCOTH	PROTEIN_CODING	5	-2.09468	-1.3432	-2.01167	0.8022	0.188893	-2.20259	0.451713	-0.011547	-2.20259	-1.67743	0.220083	-1.81651	-0.587474	0.495547	-1.36946	-0.218383	-0.79392	1590
HIST1H2BH	PROTEIN_CODING	5	-0.0078232	0.186635	-0.114515	-0.790489	-0.66109	-1.7388	-0.803345	-2.3983	-2.3983	0.0360601	-1.60082	0.0214324	-1.64681	-0.725789	-0.802571	-0.785083	-0.793827	1591
CYP8B1	PROTEIN_CODING	4	0.267173	-0.697417	0.51512	-1.72779	-0.0355004	-2.02032	-1.47687	-0.831778	-2.02032	-0.0911483	-1.15432	0.0282919	-1.44299	-0.881643	-0.596217	-0.991086	-0.793651	1592
YWHAB	PROTEIN_CODING	4	-0.848403	-1.32354	-0.637338	-0.504401	-0.798641	-0.660491	-1.04685	-0.882347	-1.32354	-0.980441	-0.964601	-0.936428	-0.863231	-0.651521	-0.769178	-0.816481	-0.79283	1593
PAFAH1B1	PROTEIN_CODING	4	-0.995752	0.908327	0.284461	-0.580572	-0.616419	-3.42117	-0.123483	0.644806	-3.42117	0.596394	0.260662	0.0656784	-0.966617	-0.598496	-1.67778	0.092161	-0.792811	1594
MINOS1	PROTEIN_CODING	4	-0.971136	-2.6442	-1.06735	-0.665285	-0.895715	0.392491	-1.4372	-0.0829591	-2.6442	-1.85577	-0.76008	-1.56089	-0.375889	-0.7805	-0.491453	-1.09371	-0.792583	1595
SBK1	PROTEIN_CODING	4	-0.865615	-1.36243	-2.55785	0.162294	-0.811735	0.0122921	-1.11426	-1.46664	-2.55785	-1.96014	-1.29045	-1.5953	-0.856202	-0.324721	-0.555019	-1.02943	-0.792225	1596
THAP1	PROTEIN_CODING	4	-1.17735	-0.0917782	-0.150862	-1.38874	0.43486	-1.19239	-1.93725	-0.674992	-1.93725	-0.12132	-1.30612	-0.473331	-1.26821	-0.476941	-0.644962	-0.938728	-0.791845	1597
SESN1	PROTEIN_CODING	4	-0.852417	-0.58602	-1.52581	-1.95742	-1.66241	-0.211143	0.932036	1.05148	-1.95742	-1.05592	0.99176	-0.988083	0.590792	-1.80992	-0.908658	-0.673859	-0.791259	1598
SSU72	PROTEIN_CODING	4	-1.22349	-0.165629	-0.740715	-0.0561443	-0.0693415	-1.29979	-1.98343	-1.30155	-1.98343	-0.453172	-1.64249	-0.709945	-1.52826	-0.0627429	-0.864208	-0.71727	-0.790739	1599
VWDE	PROTEIN_CODING	4	0.281994	-0.903381	-0.928055	-1.93777	-0.825538	-0.52644	-1.38959	-0.24965	-1.93777	-0.915718	-0.819621	-0.516481	-0.721894	-1.38165	-0.356661	-1.22437	-0.790516	1600
E2F1	PROTEIN_CODING	4	-0.0321596	-0.646982	-2.08806	-0.0968014	-0.429064	-0.959627	-1.34095	-2.37083	-2.37083	-1.36752	-1.85589	-0.9224	-1.55714	-0.262933	-0.473617	-1.10674	-0.790178	1601
NAT10	PROTEIN_CODING	4	-0.331523	-0.306709	-1.8149	0.141412	0.396861	-2.44131	-0.741749	-2.14817	-2.44131	-1.0608	-1.44496	-0.817709	-1.77708	0.269136	-0.791991	-0.788116	-0.790053	1602
CNOT3	PROTEIN_CODING	4	-1.02029	-1.21383	2.02615	0.846133	-1.25469	-1.82574	-1.81291	-1.96772	2.02615	0.406161	-1.89031	-0.0693235	-1.86879	-0.204278	-1.36691	-0.212672	-0.789789	1603
SCRT1	PROTEIN_CODING	4	-1.20177	1.18908	-0.561896	-1.04046	0.0776159	-0.985691	-1.81224	-1.99045	-1.99045	0.313594	-1.90134	-0.191527	-1.59613	-0.481421	-0.703282	-0.876069	-0.789675	1604
PSG1	PROTEIN_CODING	5	-1.325	0.566681	1.04499	0.535508	-2.74191	-0.21404	-1.6655	-1.93123	-2.74191	0.805834	-1.79837	0.0955571	-1.27026	-1.1032	-1.42698	-0.152342	-0.789662	1605
DSN1	PROTEIN_CODING	4	-1.93315	-1.02493	-1.33121	0.544661	1.04504	-1.36036	-1.68408	-2.01894	-2.01894	-1.17807	-1.85151	-1.42976	-1.68779	0.794852	-0.74949	-0.828305	-0.788897	1606
MPV17L2	PROTEIN_CODING	4	-1.03147	-2.0477	-0.472165	-0.039053	0.319455	-1.46821	-0.52835	-1.97998	-2.0477	-1.25993	-1.25416	-1.18378	-1.32551	0.140201	-0.72674	-0.851049	-0.788895	1607
BASP1	PROTEIN_CODING	4	0.100316	-0.308003	-1.18152	-1.94417	-2.28843	0.23095	-0.143175	-0.0289021	-2.28843	-0.744761	-0.0860385	-0.463069	0.0196243	-2.1163	-0.652387	-0.924991	-0.788689	1608
MRPS10	PROTEIN_CODING	4	0.893703	-0.378692	-0.848608	-0.459038	1.04218	-3.35667	-1.50048	-2.9649	-3.35667	-0.61365	-2.23269	-0.111199	-2.60735	0.29157	-0.473597	-1.10179	-0.787695	1609
DPM3	PROTEIN_CODING	4	0.57339	-1.32728	-2.21828	-1.78485	0.0941084	-0.852527	-1.72567	-0.240312	-2.21828	-1.77278	-0.982993	-0.990722	-0.939504	-0.845372	-0.0616762	-1.51354	-0.787609	1610
H3F3A	PROTEIN_CODING	4	-0.735861	-0.0515673	-1.39655	0.108212	-0.37048	-2.40971	-0.588915	-0.590993	-2.40971	-0.72406	-0.589954	-0.727994	-1.19654	-0.131134	-1.17202	-0.401934	-0.786975	1611
PRSS35	PROTEIN_CODING	4	-0.991763	1.70569	1.25238	-1.21055	-1.81383	-1.52473	-0.758556	-0.557391	-1.81383	1.47904	-0.657973	0.655436	-0.946894	-1.51219	-1.44344	-0.129828	-0.786635	1612
PCNX4	PROTEIN_CODING	4	-0.569625	0.398727	0.0200002	-1.27485	-1.62896	-0.166471	-1.28895	-1.2884	-1.62896	0.209363	-1.28868	-0.0502995	-0.914608	-1.45191	-0.788353	-0.784721	-0.786537	1613
SLC39A10	PROTEIN_CODING	4	-1.92715	1.41042	-0.965927	-1.48858	1.12465	-0.753212	-2.95784	-0.8342	-2.95784	0.222248	-1.89602	-0.494218	-1.51508	-0.181966	-0.518571	-1.05412	-0.786344	1614
OR7D4	PROTEIN_CODING	4	-0.385324	-1.5792	-0.300822	-1.05402	-1.91469	-0.393836	0.414107	-0.473254	-1.91469	-0.94001	-0.0295735	-0.755114	-0.150994	-1.48436	-0.897951	-0.674535	-0.786243	1615
SLC7A6OS	PROTEIN_CODING	4	-0.751308	-0.425333	0.0267603	-1.38359	0.124421	-1.12917	-1.08386	-1.66929	-1.66929	-0.199286	-1.37658	-0.383294	-1.29411	-0.629584	-0.585352	-0.986484	-0.785918	1616
XPOT	PROTEIN_CODING	4	0.0572832	-1.9737	-1.35901	-1.10693	-0.400168	-1.08838	0.161943	-1.18321	-1.9737	-1.66636	-0.510634	-1.09181	-0.703217	-0.753548	-0.47709	-1.09464	-0.785865	1617
C2CD4D	PROTEIN_CODING	4	-0.169714	-0.508403	-1.66965	-0.445321	-0.316273	-1.7126	-1.00918	-0.95337	-1.7126	-1.08903	-0.981274	-0.78259	-1.22505	-0.380797	-0.732864	-0.838541	-0.785702	1618
MFAP5	PROTEIN_CODING	4	-0.708497	-0.886073	-1.57656	-0.118813	-0.944472	-0.391358	-1.52658	-1.10945	-1.57656	-1.23132	-1.31802	-1.05704	-1.00913	-0.531643	-0.681443	-0.889382	-0.785412	1619
ALG8	PROTEIN_CODING	4	0.241185	-1.26619	1.27007	-0.668633	-1.5226	-1.61708	-1.04459	-1.24633	-1.61708	0.00193873	-1.14546	0.0816873	-1.30266	-1.09562	-0.966165	-0.604051	-0.785108	1620
MFSD4A	PROTEIN_CODING	4	-0.731789	0.387816	-1.47321	-1.6441	-0.107741	-1.59659	-0.437444	0.263933	-1.6441	-0.542699	-0.0867552	-0.605729	-0.590035	-0.875922	-0.812041	-0.757853	-0.784947	1621
ODR4	PROTEIN_CODING	4	-0.734465	-0.300375	-2.93488	-2.06615	-0.433852	0.209447	-0.316529	0.182844	-2.93488	-1.61763	-0.0668425	-1.32324	0.025254	-1.25	-0.319623	-1.25021	-0.784916	1622
MRPL55	PROTEIN_CODING	4	-0.463214	-0.353421	-0.627686	-0.956705	0.164953	-2.54643	0.837834	-1.67081	-2.54643	-0.490554	-0.416485	-0.48144	-1.12647	-0.395876	-0.948232	-0.621248	-0.78474	1623
KRT33B	PROTEIN_CODING	4	-1.39403	-1.80434	-2.33886	0.103588	-0.629345	-0.726261	0.83603	-0.814969	-2.33886	-2.0716	0.0105305	-1.84574	-0.235067	-0.262878	-0.916544	-0.652494	-0.784519	1624
MIS18BP1	PROTEIN_CODING	4	-0.594468	-2.1741	-1.00022	-0.61289	-1.07074	-0.180842	-0.0203138	-1.29732	-2.1741	-1.58716	-0.658817	-1.25626	-0.499492	-0.841813	-0.615348	-0.952955	-0.784152	1625
GATA2	PROTEIN_CODING	4	-1.17689	-0.705772	-0.472436	-0.78384	-0.450369	-1.07617	-0.857919	-0.397978	-1.17689	-0.589104	-0.627948	-0.785031	-0.777357	-0.617105	-0.901143	-0.666964	-0.784054	1626
OR4D6	PROTEIN_CODING	4	1.12291	-0.418275	-0.312955	-3.50225	-1.54729	0.141606	0.328959	-1.43064	-3.50225	-0.365615	-0.550839	0.130559	-0.320024	-2.52477	-0.0942587	-1.4729	-0.78358	1627
TAF4B	PROTEIN_CODING	4	-0.809005	-1.60306	0.794784	-1.26466	0.68158	-1.5982	-1.26446	-1.34738	-1.60306	-0.404136	-1.30592	-0.539093	-1.40335	-0.291539	-0.575209	-0.991572	-0.78339	1628
RPL28	PROTEIN_CODING	4	1.10104	-1.42222	-0.933171	-1.04136	-3.01623	0.0579877	-1.33874	0.0963273	-3.01623	-1.1777	-0.621206	-0.418117	-0.394808	-2.0288	-0.619068	-0.946755	-0.782912	1629
CORO1C	PROTEIN_CODING	4	-0.545586	0.188735	-0.594166	-1.47251	0.601527	-0.80273	-1.97355	-2.57011	-2.57011	-0.202715	-2.27183	-0.317006	-1.78213	-0.43549	-0.24893	-1.31568	-0.782307	1630
HIST1H2BO	PROTEIN_CODING	4	-1.17468	-1.13781	-1.78425	0.206432	-2.0255	-0.353493	-0.0582043	0.291225	-2.0255	-1.46103	0.116511	-1.36558	-0.0401572	-0.909534	-1.18456	-0.379363	-0.78196	1631
CA14	PROTEIN_CODING	4	-1.11708	-0.754482	0.767326	-1.20936	-1.04058	-0.36928	-1.2272	-0.690671	-1.2272	0.00642199	-0.958935	-0.368078	-0.762383	-1.12497	-0.842311	-0.720624	-0.781468	1632
WDR92	PROTEIN_CODING	4	0.0888658	-0.846001	-1.12055	-0.586014	-1.497	-1.41486	-0.39132	-0.201564	-1.497	-0.983275	-0.296442	-0.625895	-0.669248	-1.04151	-0.940999	-0.62191	-0.781455	1633
FAS	PROTEIN_CODING	4	-0.901565	-0.814376	-0.309516	-0.536256	-0.376853	-0.952725	-1.52005	-1.19725	-1.52005	-0.561946	-1.35865	-0.675152	-1.22334	-0.456554	-0.743714	-0.81895	-0.781332	1634
ZC2HC1C	PROTEIN_CODING	4	-0.502549	-0.612924	-0.286019	-0.834772	-2.95046	0.0697283	-0.197438	0.158799	-2.95046	-0.449471	-0.0193192	-0.467164	0.0103633	-1.89262	-1.12776	-0.434521	-0.781141	1635
WRB-SH3BGR	PROTEIN_CODING	5	-0.976196	0.292825	-0.714149	-0.572439	0.0585551	0.165942	-2.92668	-3.36965	-3.36965	-0.210662	-3.14816	-0.46584	-2.04346	-0.256942	-0.250566	-1.31042	-0.780494	1636
TFDP2	PROTEIN_CODING	4	-1.29476	-1.0166	-0.640848	-1.36544	-0.58702	-0.240532	-0.608127	-0.116931	-1.36544	-0.828724	-0.362529	-0.984069	-0.321863	-0.976231	-0.707437	-0.852232	-0.779834	1637
PHC2	PROTEIN_CODING	4	-0.813388	-0.499854	-1.35708	0.376811	0.142875	-2.31311	-0.706493	-1.57263	-2.31311	-0.928469	-1.13956	-0.890109	-1.53074	0.259843	-0.994541	-0.563739	-0.77914	1638
CD2BP2	PROTEIN_CODING	4	0.675314	-2.12869	1.02422	-1.1784	0.0918693	-1.57046	-1.79694	-2.48471	-2.48471	-0.552237	-2.14082	-0.143053	-1.9507	-0.543265	-0.26776	-1.29049	-0.779123	1639
RECQL4	PROTEIN_CODING	4	-0.575359	-0.42135	-0.206483	-2.35838	-1.49624	0.26903	-0.0453309	-0.351054	-2.35838	-0.313916	-0.198192	-0.401064	-0.0424514	-1.92731	-0.600858	-0.956829	-0.778844	1640
COPS3	PROTEIN_CODING	4	0.807099	0.433911	1.60543	-0.94015	-2.84026	-2.18968	-1.16886	0.113603	-2.84026	1.01967	-0.527628	0.948812	-1.08165	-1.8902	-1.40761	-0.14937	-0.778491	1641
ACE	PROTEIN_CODING	4	-1.46532	-0.281676	-0.932388	-0.874758	0.13217	-0.75098	-1.19651	-1.0075	-1.46532	-0.607032	-1.10201	-0.893128	-0.984997	-0.371294	-0.69471	-0.861265	-0.777988	1642
ZNF85	PROTEIN_CODING	4	-2.12523	-1.3125	-1.19103	-1.13512	0.740178	-0.587092	0.00275096	-0.61574	-2.12523	-1.25176	-0.306494	-1.54292	-0.400027	-0.197473	-0.657381	-0.897794	-0.777588	1643
COL20A1	PROTEIN_CODING	4	-0.638934	1.38907	-0.329012	-1.51524	-0.2634	-1.2647	-0.904807	-2.12116	-2.12116	0.53003	-1.51298	0.140375	-1.43022	-0.889318	-0.722344	-0.83273	-0.777537	1644
SPOCD1	PROTEIN_CODING	4	-0.261236	-1.64287	-0.55992	-1.06567	-0.507705	-1.32954	-0.702011	-0.0965119	-1.64287	-1.10139	-0.399262	-0.821341	-0.709354	-0.786688	-0.699493	-0.855442	-0.777468	1645
BRAP	PROTEIN_CODING	4	-0.944377	-3.45964	0.643579	-0.668302	-1.28757	0.425749	-0.626672	-0.936532	-3.45964	-1.40803	-0.781602	-1.25348	-0.379152	-0.977934	-0.602064	-0.952645	-0.777355	1646
APH1B	PROTEIN_CODING	4	-0.963663	-0.33709	-0.391016	-2.0698	-1.25939	-0.175051	0.377761	-0.0388181	-2.0698	-0.364053	0.169471	-0.563923	0.0546306	-1.6646	-0.799369	-0.754795	-0.777082	1647
RPAP2	PROTEIN_CODING	4	0.225064	-0.733427	-1.54655	-0.928996	-3.00406	-0.877273	1.40822	0.721247	-3.00406	-1.13999	1.06474	-0.684973	0.4174	-1.96653	-1.21876	-0.33475	-0.776753	1648
FBXW7	PROTEIN_CODING	4	1.33993	2.80195	1.6157	-0.100501	-5.31674	0.0173258	-2.65405	-2.9626	-5.31674	2.20883	-2.80833	1.9192	-1.86644	-2.70862	-1.31983	-0.233333	-0.776581	1649
B4GALT6	PROTEIN_CODING	4	-2.80075	-1.3099	-1.59479	1.00608	-1.1819	0.532164	-0.237188	-1.28349	-2.80075	-1.45235	-0.760341	-1.90182	-0.329506	-0.0879054	-1.15016	-0.402202	-0.776181	1650
THRA	PROTEIN_CODING	4	-0.367629	0.228137	-0.596964	-0.102837	-1.82101	-1.06874	-1.47223	-0.75049	-1.82101	-0.184413	-1.11136	-0.245485	-1.09716	-0.961926	-1.0858	-0.466204	-0.776	1651
IDH2	PROTEIN_CODING	4	-1.84666	-0.517544	-0.482461	-1.64205	-1.03866	0.511995	-0.455778	0.175148	-1.84666	-0.500002	-0.140315	-0.948889	0.0771216	-1.34036	-0.79111	-0.760788	-0.775949	1652
PIK3R4	PROTEIN_CODING	4	-0.0616207	-0.335664	-1.1196	0.320655	1.42241	-3.22423	-3.34332	-1.41661	-3.34332	-0.72763	-2.37997	-0.505627	-2.66139	0.871531	-0.621148	-0.92898	-0.775064	1653
TF	PROTEIN_CODING	4	-0.243962	-1.35285	-0.112641	0.0697547	0.474183	-1.70044	-2.75255	-2.28019	-2.75255	-0.732744	-2.51637	-0.569817	-2.24439	0.271969	-0.490074	-1.05979	-0.77493	1654
MAP3K2	PROTEIN_CODING	4	0.0724668	0.849015	-0.144207	-1.93358	-2.04147	-0.48429	-0.512459	-0.714768	-2.04147	0.352404	-0.613614	0.259092	-0.570506	-1.98753	-0.817764	-0.731598	-0.774681	1655
SETX	PROTEIN_CODING	4	0.0495966	-0.744684	-0.331467	-2.88506	-1.99185	0.182917	1.57285	-0.501653	-2.88506	-0.538076	0.535596	-0.342185	0.418037	-2.43846	-0.586446	-0.962512	-0.774479	1656
TMEM150A	PROTEIN_CODING	4	-1.74953	-1.7756	-1.26091	-1.93095	-2.36975	1.69159	0.216622	2.24477	-2.36975	-1.51826	1.2307	-1.59535	1.38433	-2.15035	-0.809227	-0.739503	-0.774365	1657
PPP1R2	PROTEIN_CODING	4	-0.350227	0.480493	-0.120866	-2.02813	-2.16705	0.17942	-0.964416	0.0490187	-2.16705	0.179813	-0.457699	0.0031333	-0.245326	-2.09759	-0.779287	-0.768671	-0.773979	1658
MEIOC	PROTEIN_CODING	4	0.322786	-0.74903	-0.680634	-0.635538	-0.633403	-1.61957	-2.27614	-0.444892	-2.27614	-0.714832	-1.36051	-0.368959	-1.44687	-0.63447	-0.643395	-0.903628	-0.773512	1659
CDCA8	PROTEIN_CODING	4	-1.2804	-0.341085	-0.182466	0.363572	0.6287	-1.81186	-1.98714	-2.56986	-2.56986	-0.261775	-2.2785	-0.601315	-2.12295	0.496136	-0.821184	-0.725567	-0.773376	1660
CEACAM6	PROTEIN_CODING	4	0.0390424	-0.989919	0.231146	-1.2648	-1.6771	-0.238496	-1.07352	-1.16546	-1.6771	-0.379387	-1.11949	-0.23991	-0.825825	-1.47095	-0.625518	-0.921226	-0.773372	1661
FAM222B	PROTEIN_CODING	4	-1.20574	-0.214893	-0.111027	-0.831077	-1.1696	-0.431191	-1.17967	-0.489491	-1.20574	-0.16296	-0.834582	-0.510554	-0.700118	-1.00034	-0.935509	-0.60954	-0.772524	1662
LIG3	PROTEIN_CODING	4	0.653439	-1.63225	-0.633834	-1.85402	0.955367	-2.10726	-0.261775	-2.03233	-2.10726	-1.13304	-1.14705	-0.537548	-1.46712	-0.449328	-0.166151	-1.37804	-0.772095	1663
NLRC3	PROTEIN_CODING	4	-2.33795	-1.14972	-1.47003	-0.580548	-0.20489	0.514074	-0.227466	-1.19807	-2.33795	-1.30987	-0.712769	-1.65257	-0.303821	-0.392719	-0.676255	-0.867731	-0.771993	1664
PIGM	PROTEIN_CODING	4	-1.77597	-0.822985	-0.862616	-2.3228	-0.668245	0.0418331	1.23635	0.639681	-2.3228	-0.8428	0.938014	-1.15386	0.639287	-1.49552	-0.800793	-0.742529	-0.771661	1665
DCPS	PROTEIN_CODING	4	1.81896	-2.64766	-1.84433	0.143905	-0.972265	-1.33732	-1.6533	-2.41894	-2.64766	-2.246	-2.03612	-0.891012	-1.80319	-0.41418	-0.163543	-1.3794	-0.771474	1666
C9orf43	PROTEIN_CODING	4	-1.74419	-1.87075	-0.196795	0.0923223	-0.28436	-0.761364	-1.20692	-0.582812	-1.87075	-1.03377	-0.894865	-1.27058	-0.850365	-0.0960187	-0.929971	-0.612105	-0.771038	1667
NAA25	PROTEIN_CODING	4	0.902761	-0.614722	-0.636869	-0.769543	-0.143383	-2.79033	-1.08698	-1.31276	-2.79033	-0.625795	-1.19987	-0.116277	-1.73002	-0.456463	-0.676985	-0.865069	-0.771027	1668
RPL34	PROTEIN_CODING	4	0.0591674	-0.831925	-1.79631	-0.723085	0.0392333	-2.76785	0.55472	-0.389693	-2.76785	-1.31412	0.0825132	-0.856356	-0.867609	-0.341926	-0.889818	-0.651563	-0.770691	1669
MAD2L1	PROTEIN_CODING	4	1.62934	-0.590693	-1.90476	0.796855	1.73802	-5.35792	-2.40801	-1.95637	-5.35792	-1.24773	-2.18219	-0.288705	-3.24077	1.26744	-0.663519	-0.877687	-0.770603	1670
DDX3X	PROTEIN_CODING	4	1.08261	0.361316	-2.21912	-1.67641	1.83855	-3.36156	-0.669429	-2.48522	-3.36156	-0.928901	-1.57732	-0.258396	-2.17207	0.0810677	-0.1468	-1.39421	-0.770506	1671
TBC1D29	PROTEIN_CODING	4	-1.24247	0.146879	-1.49519	-0.180183	-1.05273	-0.52345	-0.677026	-1.22163	-1.49519	-0.674156	-0.94933	-0.863594	-0.80737	-0.616455	-0.939549	-0.601223	-0.770386	1672
PTX3	PROTEIN_CODING	4	-0.428837	-0.172675	-2.19674	-1.32385	-0.340682	-1.14623	0.0342534	-0.427735	-2.19674	-1.18471	-0.196741	-0.932752	-0.513238	-0.832266	-0.638584	-0.901766	-0.770175	1673
CCDC71	PROTEIN_CODING	4	-1.25092	-0.965785	-0.986108	0.692053	-0.78518	-0.497703	-1.19153	-2.40977	-2.40977	-0.975947	-1.80065	-1.06761	-1.36634	-0.0465634	-0.844602	-0.694849	-0.769726	1674
MTRNR2L2	PROTEIN_CODING	4	-0.651547	-1.73547	-0.342317	-0.419559	0.68709	-2.0997	-0.930856	-1.25987	-2.0997	-1.03889	-1.09537	-0.909777	-1.43014	0.133765	-0.688052	-0.851272	-0.769662	1675
GGH	PROTEIN_CODING	4	-1.13092	-0.43459	0.144371	-1.13268	-1.2336	-0.0504161	-1.21829	-0.632147	-1.2336	-0.145109	-0.925221	-0.473713	-0.633619	-1.18314	-0.80498	-0.734338	-0.769659	1676
ZSCAN20	PROTEIN_CODING	4	-1.01081	-0.115985	-0.822801	-1.86488	-1.54711	-0.377749	0.803954	0.518311	-1.86488	-0.469393	0.661133	-0.649867	0.314839	-1.706	-0.978559	-0.557714	-0.768137	1677
EXOSC8	PROTEIN_CODING	4	-1.48837	-2.36539	-0.0743299	-1.42088	2.0206	-1.17387	-0.974832	-1.67622	-2.36539	-1.21986	-1.32553	-1.30936	-1.27497	0.299862	-0.213878	-1.32209	-0.767983	1678
POLD1	PROTEIN_CODING	4	0.57048	-0.512402	-1.72808	0.125342	-1.76188	-1.67461	-1.29641	-0.194253	-1.76188	-1.12024	-0.745333	-0.556667	-1.05509	-0.818267	-0.955334	-0.580077	-0.767706	1679
SPAG4	PROTEIN_CODING	4	-1.80846	0.266989	-2.12152	-0.858433	-0.669009	1.14588	-3.14378	0.169267	-3.14378	-0.927263	-1.48726	-1.221	-0.609545	-0.763721	-0.443865	-1.09098	-0.767425	1680
AKIRIN1	PROTEIN_CODING	4	-0.182797	-0.0467136	1.62029	-1.3807	-0.489692	-2.15603	-1.12634	-1.23457	-2.15603	0.78679	-1.18045	0.463594	-1.50564	-0.935195	-0.942838	-0.591454	-0.767146	1681
CCNB1	PROTEIN_CODING	4	-1.6308	-0.0742568	-0.192993	2.82699	-1.67569	-1.84701	-1.84208	-2.44151	2.82699	-0.133625	-2.14179	-0.632685	-2.04353	0.575646	-1.71784	0.183856	-0.76699	1682
TRAM2	PROTEIN_CODING	4	0.26726	0.862432	-0.68117	-0.314752	-0.469675	-1.77162	-1.89589	-2.90821	-2.90821	0.0906306	-2.40205	0.149507	-2.19191	-0.392213	-0.658012	-0.875392	-0.766702	1683
NSMCE3	PROTEIN_CODING	4	0.260788	1.55306	0.938401	-1.03238	-0.306056	-1.89086	-2.35851	-3.39134	-3.39134	1.24573	-2.87492	0.917415	-2.5469	-0.669219	-0.645375	-0.887192	-0.766284	1684
CACNB1	PROTEIN_CODING	4	-0.647837	-0.451117	-1.3989	-1.83957	-0.813081	0.390161	-0.0412626	-1.4833	-1.83957	-0.92501	-0.762281	-0.832619	-0.378134	-1.32632	-0.356919	-1.17562	-0.766269	1685
PRMT5	PROTEIN_CODING	4	-2.3604	-0.750572	-0.518218	0.243066	-1.26912	-0.00025201	-1.5355	0.383386	-2.3604	-0.634395	-0.576057	-1.20973	-0.384122	-0.513029	-1.20993	-0.322462	-0.766194	1686
FANCD2OS	PROTEIN_CODING	4	-0.945873	-0.343155	-0.645136	-1.73592	0.212606	-0.980098	-0.86892	-0.435846	-1.73592	-0.494146	-0.652383	-0.644721	-0.761621	-0.761656	-0.571122	-0.960815	-0.765969	1687
XPO5	PROTEIN_CODING	4	0.712283	-0.549656	-0.560439	-0.91189	-1.88928	-0.492399	-0.966961	-1.95048	-1.95048	-0.555048	-1.45872	-0.132604	-1.13661	-1.40058	-0.556464	-0.97522	-0.765842	1688
TXNDC17	PROTEIN_CODING	4	0.915307	-1.93637	0.354769	-3.68591	-0.599019	-0.144474	-0.759874	0.188392	-3.68591	-0.790803	-0.285741	-0.2221	-0.238652	-2.14247	0.0572712	-1.58749	-0.765107	1689
CD1A	PROTEIN_CODING	4	-2.4208	-0.304023	0.732627	-0.958099	-1.3426	-0.490389	0.40727	0.40722	-2.4208	0.214302	0.407245	-0.664066	0.108033	-1.15035	-1.41793	-0.112184	-0.765057	1690
MT1F	PROTEIN_CODING	4	-2.52037	-0.988743	-0.757622	-0.120667	-0.141645	-0.0412286	-0.630429	-1.15476	-2.52037	-0.873182	-0.892595	-1.42224	-0.608806	-0.131156	-0.901081	-0.628815	-0.764948	1691
C12orf54	PROTEIN_CODING	4	-0.18894	-0.446181	-1.56963	-0.377052	-2.13897	-0.450906	-0.358475	-0.493047	-2.13897	-1.0079	-0.425761	-0.734916	-0.434143	-1.25801	-0.926274	-0.603572	-0.764923	1692
GSK3B	PROTEIN_CODING	4	-1.08838	-0.99721	-0.31331	-2.85292	-0.915843	-1.11713	2.55989	1.52157	-2.85292	-0.65526	2.04073	-0.799635	0.988112	-1.88438	-1.04045	-0.489148	-0.7648	1693
LARP4B	PROTEIN_CODING	4	-0.430425	0.163458	0.899458	-2.31123	-2.15104	0.186918	-0.224187	-0.6033	-2.31123	0.531458	-0.413744	0.21083	-0.213523	-2.23114	-0.798183	-0.731172	-0.764678	1694
TMEM269	PROTEIN_CODING	4	-0.737094	-0.853735	0.0706307	-1.19045	0.0444308	-1.07775	-1.12876	-1.34086	-1.34086	-0.391552	-1.23481	-0.506733	-1.18246	-0.573008	-0.590139	-0.938936	-0.764537	1695
PXN	PROTEIN_CODING	4	-0.509994	-0.596693	-1.37423	-0.0550256	0.955989	-2.54723	-1.39802	-1.489	-2.54723	-0.985462	-1.44351	-0.826973	-1.81142	0.450482	-0.700412	-0.827999	-0.764206	1696
TCAF1	PROTEIN_CODING	4	-1.19444	0.360343	-1.37351	-1.56282	-2.75949	-0.155687	1.11026	2.08926	-2.75949	-0.506582	1.59976	-0.735869	1.01461	-2.16116	-1.36987	-0.156549	-0.763212	1697
B4GALT4	PROTEIN_CODING	4	-1.78121	-1.48874	-0.361861	-0.717755	-0.359466	-0.604532	0.0145892	-0.395818	-1.78121	-0.925302	-0.190614	-1.2106	-0.328587	-0.53861	-0.915069	-0.611223	-0.763146	1698
VIRMA	PROTEIN_CODING	4	1.84734	-0.805783	0.274626	-1.50909	0.308049	-1.74361	-3.68161	-2.74614	-3.68161	-0.265578	-3.21388	0.438728	-2.72379	-0.600518	0.13726	-1.66285	-0.762793	1699
RPS12	PROTEIN_CODING	4	-1.10311	0.691218	-1.15999	0.963504	0.0136483	-2.48397	-1.75143	-1.70873	-2.48397	-0.234388	-1.73008	-0.523963	-1.98138	0.488576	-1.19115	-0.333655	-0.762401	1700
SLC35A2	PROTEIN_CODING	4	-2.32317	-1.23332	0.311675	0.96058	-0.107409	-1.24052	-1.96563	-0.837332	-2.32317	-0.460821	-1.40148	-1.0816	-1.34783	0.426586	-1.2237	-0.300574	-0.762138	1701
MAP3K6	PROTEIN_CODING	4	-0.911102	-1.0698	1.782	0.639462	-0.448708	-2.12378	0.00333668	-4.1617	-4.1617	0.356101	-2.07918	-0.0662999	-2.09405	0.0953765	-1.1612	-0.361206	-0.761201	1702
RPL13A	PROTEIN_CODING	4	-0.540633	-0.982159	-1.43474	0.90201	0.739341	-3.71113	-0.255892	-1.23979	-3.71113	-1.20845	-0.74784	-0.985845	-1.7356	0.820676	-1.17081	-0.351427	-0.761117	1703
FZR1	PROTEIN_CODING	4	-0.169054	0.793664	0.179492	0.779511	-0.93448	-3.57639	-1.14648	-1.15545	-3.57639	0.486578	-1.15097	0.268034	-1.95944	-0.0774842	-1.55997	0.0383746	-0.7608	1704
CCNL1	PROTEIN_CODING	4	0.548709	-2.6233	0.780257	-0.959451	-2.10376	0.0259787	-0.590143	-1.71649	-2.6233	-0.921524	-1.15332	-0.431446	-0.760217	-1.5316	-0.509689	-1.01143	-0.76056	1705
TTC27	PROTEIN_CODING	4	-2.3726	-0.809392	-0.963226	1.82794	1.05386	-2.45582	-0.984154	-2.47238	-2.47238	-0.886309	-1.72827	-1.38174	-1.97078	1.4409	-1.25819	-0.262212	-0.760199	1706
ZNF254	PROTEIN_CODING	5	0.503473	-0.119869	-1.59183	-0.222982	-0.438063	-1.72917	-2.19421	-1.4402	-2.19421	-0.85585	-1.8172	-0.402742	-1.78786	-0.330522	-0.554586	-0.965344	-0.759965	1707
PNN	PROTEIN_CODING	4	-0.516023	-1.92297	-1.79215	-0.178219	0.24655	-1.38826	-0.10143	-1.62899	-1.92297	-1.85756	-0.865209	-1.41038	-1.03956	0.0341651	-0.552578	-0.966995	-0.759787	1708
SRP14	PROTEIN_CODING	4	0.174032	-0.930969	-2.22786	-1.3013	0.811776	-1.19942	-1.04782	-1.88001	-2.22786	-1.57941	-1.46392	-0.994932	-1.37575	-0.244761	-0.0712056	-1.44821	-0.759708	1709
ATP8B2	PROTEIN_CODING	4	0.499386	-0.403147	-0.678873	-1.36707	-1.05049	-0.716317	-1.65567	-1.10846	-1.65567	-0.54101	-1.38206	-0.194211	-1.16015	-1.20878	-0.422475	-1.09671	-0.759595	1710
BICRA	PROTEIN_CODING	4	-1.04644	-1.57692	0.215062	-0.83438	-0.79508	-0.832065	-0.238115	-0.485066	-1.57692	-0.680931	-0.36159	-0.802767	-0.518415	-0.81473	-0.891194	-0.625634	-0.758414	1711
RHOA	PROTEIN_CODING	4	-0.156091	-1.0392	-1.77718	-3.21599	1.3462	-1.19329	0.00918455	0.145223	-3.21599	-1.40819	0.077204	-0.990823	-0.346293	-0.934892	-0.00105952	-1.51566	-0.758358	1712
AMD1	PROTEIN_CODING	4	0.828456	-1.53136	-3.91724	-1.75747	-0.932587	0.148586	-0.682998	0.457728	-3.91724	-2.7243	-0.112635	-1.54005	-0.0255615	-1.34503	0.0148183	-1.53147	-0.758325	1713
ZNF763	PROTEIN_CODING	4	-1.20941	-0.440814	-0.86685	-0.11097	-3.20827	0.695265	-0.893771	0.772236	-3.20827	-0.653832	-0.0607674	-0.839026	0.191243	-1.65962	-1.24081	-0.27519	-0.757998	1714
NABP1	PROTEIN_CODING	4	-0.026612	0.774587	-0.543865	-2.14307	-2.37796	-0.134685	0.0977202	-0.0507174	-2.37796	0.115361	0.0235014	0.0680367	-0.0292275	-2.26052	-0.84642	-0.66807	-0.757245	1715
RPL22	PROTEIN_CODING	4	-0.0144749	-0.435845	-1.29284	0.322646	-0.859326	-1.2096	-2.68575	-1.15063	-2.68575	-0.864341	-1.91819	-0.581053	-1.68199	-0.26834	-0.694466	-0.819963	-0.757214	1716
MAP4K5	PROTEIN_CODING	4	0.908876	-1.00378	0.117612	-0.786185	-1.57044	-1.45161	-1.48224	-0.918137	-1.57044	-0.443083	-1.20019	0.00756991	-1.284	-1.17831	-0.704393	-0.80982	-0.757106	1717
PPP2R1A	PROTEIN_CODING	4	0.0179637	0.0918568	0.148693	0.66095	1.27161	-3.51951	-2.14388	-4.04394	-4.04394	0.120275	-3.09391	0.0861712	-3.23578	0.966282	-0.743311	-0.770895	-0.757103	1718
CTDSP2	PROTEIN_CODING	4	-0.443103	-2.1034	-1.86863	-0.168086	0.512461	-0.645802	-1.96013	-1.65775	-2.1034	-1.98602	-1.80894	-1.47171	-1.42123	0.172187	-0.192148	-1.32101	-0.756581	1719
MUM1	PROTEIN_CODING	4	-0.863461	-0.823711	-0.152752	-0.411988	-1.16814	-0.840948	-0.997622	-0.535733	-1.16814	-0.488232	-0.766677	-0.613308	-0.791434	-0.790063	-0.957516	-0.555632	-0.756574	1720
WDR89	PROTEIN_CODING	4	-0.425176	-1.49632	-0.329632	-0.4362	-1.13437	-0.603686	-1.09362	-0.958231	-1.49632	-0.912977	-1.02593	-0.750377	-0.88518	-0.785287	-0.721079	-0.791701	-0.75639	1721
ANAPC1	PROTEIN_CODING	4	-0.343907	-0.495963	-0.490358	-0.158838	0.335577	-2.20574	-1.58703	-1.7523	-2.20574	-0.49316	-1.66967	-0.443409	-1.84836	0.0883697	-0.738024	-0.773888	-0.755956	1722
NLK	PROTEIN_CODING	4	-1.90563	1.07132	0.822327	-0.538266	-0.459807	-0.484571	-1.81912	-2.36441	-2.36441	0.946824	-2.09177	-0.00399281	-1.55604	-0.499036	-0.950002	-0.56107	-0.755536	1723
TMEM41A	PROTEIN_CODING	4	-0.31427	-0.000872291	-0.258339	0.389526	-0.162461	-3.54261	-0.656989	-0.884142	-3.54261	-0.129605	-0.770566	-0.19116	-1.69458	0.113532	-1.33978	-0.170215	-0.754997	1724
MRPL27	PROTEIN_CODING	4	0.905491	0.27955	3.12819	-2.19259	-1.16131	-3.15394	-1.06352	-0.196837	-3.15394	1.70387	-0.630177	1.43774	-1.47143	-1.67695	-1.13659	-0.372964	-0.754775	1725
COA6	PROTEIN_CODING	4	2.61933	-1.46614	-2.24395	0.969776	0.527761	-5.11817	-0.578244	-2.76523	-5.11817	-1.85505	-1.67174	-0.363586	-2.82055	0.748768	-0.657023	-0.852336	-0.754679	1726
MAFF	PROTEIN_CODING	4	0.0181692	-0.594611	-0.765651	-0.166618	-1.82064	-1.00589	-0.57012	-1.17185	-1.82064	-0.680131	-0.870986	-0.447364	-0.915953	-0.99363	-0.93612	-0.572578	-0.754349	1727
UTP11	PROTEIN_CODING	4	-0.214809	0.491771	-0.595244	-3.76436	-2.84736	1.37267	1.22126	0.739117	-3.76436	-0.0517366	0.980187	-0.106094	1.11101	-3.30586	-0.563166	-0.945302	-0.754234	1728
LOC100996717	PROTEIN_CODING	4	-2.88445	-0.22176	0.0583231	1.38822	-1.07284	-0.72745	-1.72223	-0.57072	-2.88445	-0.0817183	-1.14648	-1.01596	-1.0068	0.157686	-1.56158	0.0533403	-0.754121	1729
LOC100996763	PROTEIN_CODING	4	-2.88445	-0.22176	0.0583231	1.38822	-1.07284	-0.72745	-1.72223	-0.57072	-2.88445	-0.0817183	-1.14648	-1.01596	-1.0068	0.157686	-1.56158	0.0533403	-0.754121	1730
NOTCH2NL	PROTEIN_CODING	4	-2.88445	-0.22176	0.0583231	1.38822	-1.07284	-0.72745	-1.72223	-0.57072	-2.88445	-0.0817183	-1.14648	-1.01596	-1.0068	0.157686	-1.56158	0.0533403	-0.754121	1731
KIFC2	PROTEIN_CODING	4	-2.73864	0.20351	-0.205069	-0.670958	-0.321677	-0.626189	0.460581	-0.779301	-2.73864	-0.000779478	-0.15936	-0.913398	-0.31497	-0.496318	-1.22883	-0.277032	-0.752933	1732
PITPNM2	PROTEIN_CODING	4	-0.626505	-1.5901	-0.389913	-0.73095	-0.835989	0.152263	-2.00296	-0.960773	-2.00296	-0.990005	-1.48187	-0.868838	-0.937158	-0.783469	-0.436744	-1.06761	-0.752176	1733
TRPC4AP	PROTEIN_CODING	4	-0.844125	-0.810771	0.572463	-0.856538	-1.88852	-0.369324	-0.493855	-0.375231	-1.88852	-0.119154	-0.434543	-0.360811	-0.412803	-1.37253	-1.03399	-0.470079	-0.752034	1734
TSR2	PROTEIN_CODING	4	0.882204	-0.329396	1.28463	0.722345	-0.616725	-3.58183	-1.0712	-3.70113	-3.70113	0.477616	-2.38617	0.612479	-2.78472	0.0528101	-1.10545	-0.395401	-0.750425	1735
RPS6KA6	PROTEIN_CODING	4	-1.39366	-1.51411	0.852545	-0.479212	-0.347611	-1.86419	-0.688334	0.518058	-1.86419	-0.330785	-0.0851381	-0.685077	-0.678156	-0.413411	-1.20182	-0.298378	-0.7501	1736
FEN1	PROTEIN_CODING	4	-0.908257	0.250022	0.504329	0.326858	0.00972408	-2.74777	-0.848613	-2.25709	-2.74777	0.377176	-1.55285	-0.0513021	-1.95116	0.168291	-1.21544	-0.282939	-0.749187	1737
SUPV3L1	PROTEIN_CODING	4	0.309931	0.120527	-2.42437	-0.473685	1.28129	-3.46443	0.498078	-2.4821	-3.46443	-1.15192	-0.992011	-0.664638	-1.81615	0.403802	-0.624404	-0.87254	-0.748472	1738
NSUN2	PROTEIN_CODING	4	-0.705974	-1.11453	0.308685	-3.7595	0.558195	-1.58516	1.23909	1.57049	-3.7595	-0.402924	1.40479	-0.503941	0.408141	-1.60065	-0.577647	-0.919212	-0.74843	1739
RPF1	PROTEIN_CODING	4	1.42874	-1.78245	0.130064	-2.09532	-0.576408	-0.52413	-2.65025	-1.14274	-2.65025	-0.826195	-1.8965	-0.0745493	-1.43904	-1.33587	0.109401	-1.60601	-0.748303	1740
SMAD5	PROTEIN_CODING	4	-2.49091	-0.416048	-1.41333	-0.74559	0.539623	-1.13179	0.0763461	0.431292	-2.49091	-0.914688	0.253819	-1.44009	-0.208049	-0.102984	-1.02769	-0.468819	-0.748255	1741
UFD1	PROTEIN_CODING	4	2.27617	-3.20273	-0.886512	-1.2486	-1.17059	-1.9457	-0.254179	-0.454934	-3.20273	-2.04462	-0.354557	-0.604356	-0.884937	-1.2096	-0.280037	-1.21593	-0.747982	1742
ZNF736	PROTEIN_CODING	4	-1.22425	-0.985018	1.02313	0.00418681	-0.868271	-0.788478	-1.55468	-1.70471	-1.70471	0.0190572	-1.6297	-0.395378	-1.34929	-0.432042	-0.960333	-0.535484	-0.747909	1743
ANKLE1	PROTEIN_CODING	4	-0.984068	-0.0975659	-0.990743	0.477788	-0.792139	-1.14831	-1.0815	-1.90797	-1.90797	-0.544154	-1.49474	-0.690792	-1.37926	-0.157175	-0.97484	-0.520367	-0.747604	1744
TMEM258	PROTEIN_CODING	4	-1.32806	2.62597	0.557121	-1.2029	-0.231989	-2.61267	-0.203657	-1.19831	2.62597	1.59155	-0.700985	0.618345	-1.33821	-0.717444	-1.3909	-0.104113	-0.747508	1745
MRGBP	PROTEIN_CODING	4	-0.21985	0.0195683	-0.101143	-1.07718	0.353717	-2.72356	-0.331278	-1.21858	-2.72356	-0.0407871	-0.774931	-0.100475	-1.42447	-0.361734	-0.863232	-0.630967	-0.747099	1746
CCDC59	PROTEIN_CODING	4	-0.645075	-1.3284	-1.47697	-0.645489	-0.443799	-0.611841	-1.04626	-0.4204	-1.47697	-1.40269	-0.733327	-1.15015	-0.692832	-0.544644	-0.566905	-0.927168	-0.747036	1747
NME3	PROTEIN_CODING	4	-1.19583	1.26011	0.783414	-2.27939	-1.06475	0.0584231	-1.58118	-0.460935	-2.27939	1.02176	-1.02106	0.282566	-0.661231	-1.67207	-0.734051	-0.759561	-0.746806	1748
CRKL	PROTEIN_CODING	4	-1.34878	-1.5246	-0.672871	-2.21223	3.32035	-2.6106	-0.69991	-0.358882	3.32035	-1.09874	-0.529396	-1.18209	-1.22313	0.554061	-0.213012	-1.28012	-0.746566	1749
DPF1	PROTEIN_CODING	4	-0.648465	-0.476168	-3.72058	-0.952895	1.20216	-0.891131	-0.696266	-1.48386	-3.72058	-2.09837	-1.09006	-1.61507	-1.02375	0.124632	-0.112479	-1.38044	-0.746461	1750
MED15	PROTEIN_CODING	4	-0.456801	-0.684568	-1.1637	-3.09307	0.0486736	0.735677	-1.46199	-0.115381	-3.09307	-0.924134	-0.788683	-0.768356	-0.280563	-1.5222	0.109183	-1.60196	-0.746389	1751
TTF1	PROTEIN_CODING	4	-1.85578	-1.34258	-0.190633	0.245323	0.817405	-1.49072	-1.44993	-1.40267	-1.85578	-0.766609	-1.4263	-1.12967	-1.44777	0.531364	-0.843033	-0.649195	-0.746114	1752
SLC4A7	PROTEIN_CODING	4	0.311419	-0.676951	-1.87582	0.524615	-1.40887	-1.36977	-1.15643	-1.35855	-1.87582	-1.27639	-1.25749	-0.747119	-1.29492	-0.442127	-0.822405	-0.669755	-0.74608	1753
DTWD2	PROTEIN_CODING	4	-0.532112	-0.423953	0.187143	-1.50965	-1.23139	-0.908695	-0.256552	-0.0863254	-1.50965	-0.118405	-0.171439	-0.256307	-0.417191	-1.37052	-0.890734	-0.599831	-0.745282	1754
SRRM2	PROTEIN_CODING	4	0.195428	-1.758	-0.415259	-1.16458	1.03473	-1.4364	-2.72501	-1.3028	-2.72501	-1.08663	-2.01391	-0.659276	-1.82141	-0.0649259	-0.0687487	-1.4217	-0.745227	1755
NDUFA10	PROTEIN_CODING	5	1.12435	-1.81138	0.223796	0.134018	-1.03828	-3.93351	1.29697	-1.22393	-3.93351	-0.793794	0.0365212	-0.154411	-1.28682	-0.452132	-1.28248	-0.207751	-0.745115	1756
LONRF2	PROTEIN_CODING	4	0.0744036	-0.334582	-0.126342	-1.93155	-1.21424	0.272869	-1.59421	-1.28862	-1.93155	-0.230462	-1.44141	-0.12884	-0.869987	-1.57289	-0.288988	-1.20114	-0.745065	1757
INTS12	PROTEIN_CODING	4	-0.521191	-0.639889	-2.01758	-2.41961	-0.418752	-0.216299	0.215928	0.655857	-2.41961	-1.32873	0.435892	-1.05955	0.218495	-1.41918	-0.385414	-1.10415	-0.744782	1758
UBB	PROTEIN_CODING	4	1.2436	-0.843197	0.743897	-0.458103	-1.12725	-2.96642	-0.549358	-1.66903	-2.96642	-0.0496496	-1.10919	0.381435	-1.72827	-0.792675	-0.95002	-0.538982	-0.744501	1759
HLA-DQA2	PROTEIN_CODING	4	-0.832539	-1.27082	0.366212	0.529367	-0.846202	-1.61044	-0.921869	-1.58308	-1.61044	-0.452302	-1.25248	-0.579048	-1.3718	-0.158417	-1.09639	-0.391803	-0.744098	1760
TJP2	PROTEIN_CODING	4	-2.84949	-2.48666	-2.43568	-0.404379	2.00928	-1.0622	0.611191	-0.00432901	-2.84949	-2.46117	0.303431	-2.59061	-0.151779	0.802452	-0.634136	-0.854039	-0.744087	1761
DICER1	PROTEIN_CODING	4	1.39043	-1.67427	-1.57777	-0.584818	-0.371927	-1.1301	-1.77383	-2.50907	-2.50907	-1.62602	-2.14145	-0.620537	-1.80434	-0.478373	-0.0371987	-1.45076	-0.743981	1762
TSPYL2	PROTEIN_CODING	4	-1.87819	-0.872699	0.687171	-0.982576	-1.58757	-0.519654	1.05125	0.14275	-1.87819	-0.092764	0.596998	-0.687905	0.224781	-1.28508	-1.32847	-0.159447	-0.743959	1763
LAMTOR3	PROTEIN_CODING	4	-3.20294	-1.13263	-0.540723	0.973454	0.454948	-0.416148	-1.8844	-0.986163	-3.20294	-0.836674	-1.43528	-1.62543	-1.09557	0.714201	-1.05471	-0.432834	-0.743773	1764
FADS3	PROTEIN_CODING	4	-1.57983	0.576901	1.05052	-2.31176	-2.35399	0.849478	-0.686327	0.949547	-2.35399	0.813711	0.13161	0.0158629	0.370899	-2.33288	-1.02812	-0.45548	-0.741798	1765
WDR62	PROTEIN_CODING	4	1.08973	-1.27646	-0.647368	-3.49045	0.949391	-0.969122	-0.433358	-1.70302	-3.49045	-0.961916	-1.06819	-0.278034	-1.03517	-1.27053	0.356667	-1.84019	-0.741759	1766
POLR3B	PROTEIN_CODING	4	2.47953	-1.52912	-3.55639	0.393769	-1.98756	-2.15998	-1.20874	-0.0570227	-3.55639	-2.54275	-0.63288	-0.868656	-1.14191	-0.796896	-0.556003	-0.927287	-0.741645	1767
ENKD1	PROTEIN_CODING	4	-0.353963	0.0226791	-0.11339	-0.996202	-0.979606	-0.533988	-1.76903	-1.31243	-1.76903	-0.0453554	-1.54073	-0.148225	-1.20515	-0.987904	-0.622519	-0.860763	-0.741641	1768
ZCCHC9	PROTEIN_CODING	4	-1.28008	0.172576	-1.10854	-2.22724	0.825796	0.0901271	-1.77522	-1.00028	-2.22724	-0.46798	-1.38775	-0.738679	-0.895122	-0.700721	-0.121384	-1.36099	-0.741186	1769
TSEN15	PROTEIN_CODING	4	-0.823131	0.373021	-1.69033	-1.29278	-0.72136	-0.926917	1.19636	-1.23833	-1.69033	-0.658656	-0.0209877	-0.713481	-0.322964	-1.00707	-0.823803	-0.657475	-0.740639	1770
PREB	PROTEIN_CODING	4	0.815197	-0.513912	-1.90489	-1.70415	-0.607706	-1.23097	-0.34347	-0.667142	-1.90489	-1.2094	-0.505306	-0.534533	-0.747195	-1.15593	-0.341161	-1.13962	-0.74039	1771
ACTN3	PROTEIN_CODING	4	0.838341	-0.941654	-0.333956	-1.20902	-1.56573	-1.30145	0.0376425	-1.16486	-1.56573	-0.637805	-0.56361	-0.145756	-0.809558	-1.38738	-0.676281	-0.80348	-0.73988	1772
FAM111B	PROTEIN_CODING	4	-1.61878	-0.118321	1.1048	-0.429797	-1.73513	-0.0760703	-0.498205	-1.6451	-1.73513	0.49324	-1.07165	-0.210766	-0.739793	-1.08246	-1.14332	-0.33607	-0.739698	1773
CABLES2	PROTEIN_CODING	4	-0.120616	0.0407844	-0.692036	-0.797847	-1.08605	-1.30357	-1.13074	-0.476034	-1.30357	-0.325626	-0.803389	-0.257289	-0.970116	-0.94195	-0.836746	-0.642287	-0.739517	1774
PLEKHS1	PROTEIN_CODING	4	-1.52041	-2.02928	0.89196	-0.189019	-1.28831	-0.305117	-1.62863	0.498478	-2.02928	-0.568658	-0.565076	-0.885908	-0.478423	-0.738664	-1.03795	-0.440918	-0.739431	1775
ZNF714	PROTEIN_CODING	5	-0.838675	0.550327	-0.983146	-0.634938	-1.2814	-0.34309	-1.4322	-0.798196	-1.4322	-0.21641	-1.1152	-0.423832	-0.857829	-0.95817	-0.821056	-0.655515	-0.738286	1776
VPS37A	PROTEIN_CODING	4	2.92305	1.81513	-0.922354	-1.59419	-1.18201	-2.96793	-1.90243	-2.20755	-2.96793	0.446389	-2.05499	1.27194	-2.35931	-1.3881	-0.408964	-1.0676	-0.738281	1777
ATMIN	PROTEIN_CODING	4	-0.933938	-1.16108	-0.887864	-1.02211	-1.61517	0.123432	0.408225	-0.319827	-1.61517	-1.02447	0.0441991	-0.994293	0.0706101	-1.31864	-0.808558	-0.667461	-0.738009	1778
G3BP1	PROTEIN_CODING	4	-1.75397	1.11179	0.364071	-3.9459	-2.70905	1.46324	1.29878	2.27165	-3.9459	0.737931	1.78521	-0.092703	1.67789	-3.32748	-0.999927	-0.474252	-0.73709	1779
C22orf46	PROTEIN_CODING	4	-0.0258376	-0.476051	-1.1907	-2.26797	-0.836521	-0.445363	-0.0299494	0.00385998	-2.26797	-0.833377	-0.0130447	-0.564197	-0.157151	-1.55225	-0.435907	-1.03813	-0.737019	1780
CBLN1	PROTEIN_CODING	4	-0.766167	0.73184	0.645903	-0.521539	-2.02896	-0.622569	-0.958609	-1.38366	-2.02896	0.688871	-1.17113	0.203859	-0.988278	-1.27525	-1.13923	-0.3346	-0.736916	1781
OR4X2	PROTEIN_CODING	4	-1.81972	0.612482	-0.381799	-2.1345	-0.927186	-0.0405937	0.962526	-0.188827	-2.1345	0.115342	0.38685	-0.52968	0.244369	-1.53084	-0.929168	-0.544101	-0.736635	1782
ABCA10	PROTEIN_CODING	4	-1.19202	-0.839182	-0.491149	-0.0677971	-1.11544	-1.02278	-0.74173	0.0369611	-1.19202	-0.665166	-0.352384	-0.840783	-0.575851	-0.591621	-1.11008	-0.361782	-0.735932	1783
PRPF18	PROTEIN_CODING	4	-1.63243	0.50935	-0.418166	-1.97829	-1.28634	0.21249	-0.443474	0.893574	-1.97829	0.0455918	0.22505	-0.513749	0.220864	-1.63232	-0.902095	-0.569217	-0.735656	1784
PLRG1	PROTEIN_CODING	4	-2.77283	-2.38979	-1.57672	0.0918159	-0.547	-0.172434	0.339123	1.61442	-2.77283	-1.98326	0.976772	-2.24645	0.593703	-0.227592	-1.16409	-0.30489	-0.734488	1785
NAA40	PROTEIN_CODING	4	-1.85317	0.78949	0.273356	-1.49018	-0.168945	-0.638657	-0.510209	-1.06206	-1.85317	0.531423	-0.786137	-0.263441	-0.736977	-0.829563	-0.886924	-0.581631	-0.734278	1786
SEC16A	PROTEIN_CODING	4	0.696177	-0.0736401	-1.75505	-2.52827	-1.52351	-0.0400761	-0.940257	0.749623	-2.52827	-0.914346	-0.0953173	-0.377505	-0.0769035	-2.02589	-0.289138	-1.17931	-0.734225	1787
FAM231AP	PROTEIN_CODING	4	-1.20903	-1.44832	-0.0308949	-0.75527	-0.84068	0.610861	-1.43485	-1.50663	-1.50663	-0.739606	-1.47074	-0.89608	-0.776875	-0.797975	-0.479616	-0.98854	-0.734078	1788
FAM231C	PROTEIN_CODING	4	-1.20903	-1.44832	-0.0308949	-0.75527	-0.84068	0.610861	-1.43485	-1.50663	-1.50663	-0.739606	-1.47074	-0.89608	-0.776875	-0.797975	-0.479616	-0.98854	-0.734078	1789
LOC102723383	PROTEIN_CODING	4	-1.20903	-1.44832	-0.0308949	-0.75527	-0.84068	0.610861	-1.43485	-1.50663	-1.50663	-0.739606	-1.47074	-0.89608	-0.776875	-0.797975	-0.479616	-0.98854	-0.734078	1790
DIRC2	PROTEIN_CODING	4	-2.4984	-0.791329	-0.209697	-0.618437	-0.357341	-0.278612	0.663886	-0.966016	-2.4984	-0.500513	-0.151065	-1.16648	-0.193581	-0.487889	-1.04479	-0.423339	-0.734062	1791
CDK5RAP3	PROTEIN_CODING	4	-0.409264	-0.454029	0.0383487	-0.780823	-0.630356	-0.818234	-1.26054	-1.8543	-1.8543	-0.20784	-1.55742	-0.274982	-1.31103	-0.70559	-0.619285	-0.848695	-0.73399	1792
BAG5	PROTEIN_CODING	4	-0.133316	0.390695	-0.173702	-1.80023	-0.906262	-1.51103	0.140897	-0.456276	-1.80023	0.108496	-0.15769	0.0278922	-0.608802	-1.35325	-0.850201	-0.616476	-0.733338	1793
GNPTAB	PROTEIN_CODING	4	-0.408707	0.0395992	-1.19073	-0.55749	-1.59164	-1.06629	-0.877935	0.477926	-1.59164	-0.575564	-0.200004	-0.519945	-0.488766	-1.07457	-1.02221	-0.444353	-0.733283	1794
ACTB	PROTEIN_CODING	4	0.10951	0.456977	-0.0639108	-2.92574	0.661524	-1.45341	-0.970751	-1.00219	-2.92574	0.196533	-0.986471	0.167525	-1.14212	-1.13211	-0.227458	-1.23856	-0.73301	1795
OSGEPL1	PROTEIN_CODING	4	-0.434526	-1.21258	-0.547669	-1.4272	-1.85075	-0.326204	0.953823	0.0878533	-1.85075	-0.880127	0.520838	-0.731593	0.238491	-1.63898	-0.870495	-0.595498	-0.732996	1796
HAUS1	PROTEIN_CODING	4	-0.302321	0.692868	1.63166	-0.240966	0.158705	-3.88125	-1.38933	-1.19607	-3.88125	1.16227	-1.2927	0.67407	-2.15555	-0.0411305	-1.34162	-0.1238	-0.732711	1797
F2RL1	PROTEIN_CODING	4	-0.360346	-0.690276	0.0322737	-1.70109	-1.85553	-0.0947564	0.0869969	-0.182358	-1.85553	-0.329001	-0.0476807	-0.339449	-0.0633726	-1.77831	-0.770209	-0.692592	-0.7314	1798
CDC42	PROTEIN_CODING	4	0.691339	0.381047	-0.421318	-0.0470074	-0.653428	-3.34851	-1.75357	-0.266162	-3.34851	-0.0201357	-1.00987	0.217022	-1.78941	-0.350218	-1.10353	-0.359003	-0.731267	1799
IWS1	PROTEIN_CODING	4	1.57893	-0.229632	0.183466	-2.43031	-2.87978	0.234865	-1.32992	-0.40126	-2.87978	-0.0230828	-0.865588	0.510921	-0.498771	-2.65505	-0.35533	-1.10633	-0.730828	1800
CDH18	PROTEIN_CODING	4	-1.67611	-0.685323	-1.17389	-0.305268	0.150753	-0.454497	-1.65795	-0.682237	-1.67611	-0.929605	-1.17009	-1.17844	-0.931561	-0.0772574	-0.659951	-0.801655	-0.730803	1801
HSP90B1	PROTEIN_CODING	4	-0.915566	0.841153	-0.840438	-2.39835	-1.29481	0.56255	-0.719004	0.0425756	-2.39835	0.000357258	-0.338214	-0.304951	-0.0379596	-1.84658	-0.549276	-0.91207	-0.730673	1802
TMPRSS5	PROTEIN_CODING	4	-1.56419	-1.63342	-0.676173	-0.238609	-1.16973	0.262848	-0.571766	-0.467104	-1.63342	-1.15479	-0.519435	-1.29126	-0.258674	-0.704171	-0.823694	-0.637613	-0.730653	1803
LIN28B	PROTEIN_CODING	4	-1.85101	-0.323008	0.22005	-2.82166	0.207914	0.18642	-0.157876	0.05304	-2.82166	-0.0514791	-0.0524178	-0.651322	0.0271949	-1.30687	-0.485558	-0.975184	-0.730371	1804
PSMD2	PROTEIN_CODING	4	-0.208955	0.405027	0.656091	-0.583176	1.04403	-3.5002	-1.26895	-2.05992	-3.5002	0.530559	-1.66443	0.284055	-2.27636	0.230428	-0.888374	-0.57235	-0.730362	1805
CMTM7	PROTEIN_CODING	4	-1.85006	-1.13663	-1.59316	0.341229	0.191785	-0.995366	-1.33746	-0.0719907	-1.85006	-1.36489	-0.704726	-1.52662	-0.801606	0.266507	-0.884549	-0.576131	-0.73034	1806
GINS4	PROTEIN_CODING	4	0.0683953	-0.190117	-2.79365	-1.68868	-0.388659	-0.875182	0.15191	-0.163829	-2.79365	-1.49188	-0.00595943	-0.971789	-0.2957	-1.03867	-0.398482	-1.06217	-0.730328	1807
BAZ1A	PROTEIN_CODING	4	0.489396	1.90728	2.11716	-2.73706	-1.0372	-1.75522	-1.734	-0.972174	-2.73706	2.01222	-1.35309	1.50461	-1.48713	-1.88713	-0.767674	-0.692642	-0.730158	1808
PSRC1	PROTEIN_CODING	4	-2.66314	-0.918071	-2.26587	0.375121	0.827398	-0.23677	-1.05863	-1.12335	-2.66314	-1.59197	-1.09099	-1.94903	-0.806249	0.601259	-0.690836	-0.769279	-0.730058	1809
NDUFAF3	PROTEIN_CODING	4	-0.0498483	-1.17795	-0.608131	1.3185	-2.07173	-2.66792	0.240525	-0.269343	-2.66792	-0.893039	-0.0144093	-0.611975	-0.898913	-0.376619	-1.5965	0.137016	-0.729743	1810
C9orf50	PROTEIN_CODING	4	-2.13667	-1.66425	0.0952201	-0.86417	0.714506	-0.876536	0.182503	-1.04363	-2.13667	-0.784516	-0.430562	-1.23523	-0.57922	-0.0748324	-0.766233	-0.693083	-0.729658	1811
DEFB104A	PROTEIN_CODING	4	-1.60499	-0.316839	-0.254037	-0.20467	-2.76662	0.335792	-0.207578	0.505559	-2.76662	-0.285438	0.14899	-0.72529	0.211258	-1.48564	-1.34527	-0.113706	-0.729489	1812
DEFB104B	PROTEIN_CODING	4	-1.60499	-0.316839	-0.254037	-0.20467	-2.76662	0.335792	-0.207578	0.505559	-2.76662	-0.285438	0.14899	-0.72529	0.211258	-1.48564	-1.34527	-0.113706	-0.729489	1813
STT3B	PROTEIN_CODING	4	-1.09121	-0.508731	-2.27761	-2.14907	-1.87759	1.90735	0.472045	-0.00921897	-2.27761	-1.39317	0.231413	-1.29252	0.790057	-2.01333	-0.353818	-1.10361	-0.728714	1814
TMEM131	PROTEIN_CODING	4	-0.673157	0.837398	-1.70525	1.52225	1.17388	-2.74894	-3.00999	-3.41362	-3.41362	-0.433928	-3.21181	-0.513671	-3.05752	1.34806	-0.749404	-0.707829	-0.728617	1815
FABP3	PROTEIN_CODING	4	-0.219845	-1.70811	-1.61141	-1.18523	-0.813436	-0.275047	-0.254477	-0.179459	-1.70811	-1.65976	-0.216968	-1.17979	-0.236328	-0.999333	-0.436109	-1.02065	-0.728381	1816
IGFBP1	PROTEIN_CODING	4	-0.300752	-0.0964234	-1.04847	-0.98463	-0.652715	-0.272933	-1.8257	-1.34684	-1.8257	-0.572447	-1.58627	-0.481882	-1.14849	-0.818673	-0.4088	-1.04778	-0.728291	1817
OLFM1	PROTEIN_CODING	4	-0.313734	-0.212879	-2.20706	-0.88623	-0.265269	-0.822069	-1.05566	-0.688342	-2.20706	-1.20997	-0.872	-0.911225	-0.855357	-0.575749	-0.467024	-0.9894	-0.728212	1818
TTC21A	PROTEIN_CODING	4	-1.14831	-0.280556	-0.484029	-0.981903	-0.789247	-0.0791765	-0.955023	-1.02049	-1.14831	-0.382293	-0.987757	-0.63763	-0.684897	-0.885575	-0.672243	-0.783984	-0.728114	1819
RINT1	PROTEIN_CODING	4	-1.11568	-0.831428	-0.751732	-0.393702	0.279314	-1.19576	-0.830099	-1.46795	-1.46795	-0.79158	-1.14903	-0.899614	-1.1646	-0.0571938	-0.677376	-0.778103	-0.727739	1820
CCDC84	PROTEIN_CODING	4	-2.06982	0.393845	-0.410825	-1.10682	-0.561945	-0.336167	-0.307464	-0.253328	-2.06982	-0.00849016	-0.280396	-0.695599	-0.298987	-0.834383	-0.98931	-0.465236	-0.727273	1821
RPS8	PROTEIN_CODING	4	-0.290593	-0.113457	-1.42035	-0.170082	1.08396	-2.25173	-2.22475	-1.71174	-2.25173	-0.766905	-1.96824	-0.608134	-2.06274	0.45694	-0.48612	-0.96841	-0.727265	1822
KHDRBS2	PROTEIN_CODING	4	-1.00921	-0.925505	0.750695	-1.0266	-0.694363	0.134371	-2.1982	-1.15956	-2.1982	-0.0874049	-1.67888	-0.394673	-1.07446	-0.860481	-0.523066	-0.93096	-0.727013	1823
TFRC	PROTEIN_CODING	4	-0.330058	0.75903	-1.29402	-0.52154	-0.584523	-0.811005	-2.18276	-1.50768	-2.18276	-0.267497	-1.84522	-0.288351	-1.50048	-0.553031	-0.575195	-0.878087	-0.726641	1824
ACVR1	PROTEIN_CODING	4	-0.186897	-2.05519	-1.19809	-1.54674	0.225311	-0.310924	-1.24497	-0.580613	-2.05519	-1.62664	-0.912789	-1.14672	-0.712167	-0.660714	-0.0908367	-1.36206	-0.726446	1825
DHRS1	PROTEIN_CODING	4	-0.0459426	-0.835352	1.47626	-0.136547	-1.86684	-1.43577	-1.26071	-1.12665	-1.86684	0.320452	-1.19368	0.198321	-1.27438	-1.00169	-1.11618	-0.336593	-0.726388	1826
TCP10L	PROTEIN_CODING	4	-1.8454	0.2821	-1.00024	-1.50657	0.39274	-0.732574	0.258446	-0.871038	-1.8454	-0.359069	-0.306296	-0.854512	-0.448389	-0.556914	-0.728411	-0.723978	-0.726194	1827
P2RY14	PROTEIN_CODING	4	0.45907	-0.834334	-0.795313	-0.155294	-0.212785	-1.26097	-2.95132	-1.79155	-2.95132	-0.814823	-2.37144	-0.390192	-2.00128	-0.18404	-0.338227	-1.11385	-0.726039	1828
GSTM5	PROTEIN_CODING	5	-0.00475132	-0.407272	-0.816195	0.8488	-1.92513	-1.58726	-0.675544	-1.47671	-1.92513	-0.611734	-1.07613	-0.409406	-1.24651	-0.538167	-1.17238	-0.279687	-0.726035	1829
ZNF574	PROTEIN_CODING	4	-0.18756	-1.96985	-0.024584	-0.480631	-1.40328	-0.606684	-0.553904	-0.807342	-1.96985	-0.997215	-0.680623	-0.72733	-0.655977	-0.941955	-0.732508	-0.719489	-0.725999	1830
EXOC3	PROTEIN_CODING	4	-0.733307	-2.12614	-0.266206	-0.924324	1.06824	-0.317131	-2.45328	-2.04745	-2.45328	-1.19618	-2.25037	-1.04189	-1.60595	0.071958	0.005934	-1.45695	-0.72551	1831
NOP2	PROTEIN_CODING	4	0.770781	-2.06303	-0.864196	-1.42271	-0.309031	-0.362384	-0.661877	-2.46636	-2.46636	-1.46361	-1.56412	-0.718814	-1.16354	-0.865872	0.0331217	-1.48348	-0.72518	1832
METTL3	PROTEIN_CODING	4	1.57701	-0.156087	0.285897	-2.40445	-1.28361	-1.78758	0.135847	-1.16876	-2.40445	0.0649049	-0.516456	0.568941	-0.940163	-1.84403	-0.498059	-0.952001	-0.72503	1833
RPL36AL	PROTEIN_CODING	4	-2.10484	-0.715713	-0.510537	1.93384	0.607994	-2.15149	-1.54912	-2.49512	-2.49512	-0.613125	-2.02212	-1.11036	-2.06524	1.27092	-1.21611	-0.233801	-0.724956	1834
FAM168A	PROTEIN_CODING	4	-1.3256	-1.01982	0.786913	-0.893218	-1.28201	0.616318	-1.56896	-1.12811	-1.56896	-0.116454	-1.34854	-0.519502	-0.693586	-1.08762	-0.663765	-0.78607	-0.724917	1835
NUDC	PROTEIN_CODING	4	-0.992414	-0.768887	-0.354726	-1.45692	-0.207115	0.023157	-0.44086	-1.86717	-1.86717	-0.561806	-1.15402	-0.705342	-0.761625	-0.832015	-0.392124	-1.05758	-0.724852	1836
SRSF2	PROTEIN_CODING	4	-0.64263	0.0598152	0.688651	-0.0319262	-0.310307	-1.97084	-1.56165	-1.96353	-1.97084	0.374233	-1.76259	0.035279	-1.83201	-0.171117	-0.974594	-0.473428	-0.724011	1837
GOLGA6L9	PROTEIN_CODING	5	-0.0800468	0.65485	-1.74119	-1.01337	-1.05608	-1.16775	-0.592491	-0.373361	-1.74119	-0.543171	-0.482926	-0.388796	-0.7112	-1.03472	-0.767958	-0.679822	-0.72389	1838
LRP12	PROTEIN_CODING	4	-1.10202	-0.700556	-1.11077	-0.647476	-0.630365	-0.439777	-1.32788	0.0934963	-1.32788	-0.905661	-0.617194	-0.971113	-0.558055	-0.63892	-0.724053	-0.723444	-0.723749	1839
LSM14A	PROTEIN_CODING	4	-0.454406	0.22287	1.30088	-0.166055	-2.54085	-0.34435	-1.56294	-1.62824	-2.54085	0.761877	-1.59559	0.356449	-1.17851	-1.35345	-1.1132	-0.333255	-0.723228	1840
ZNF99	PROTEIN_CODING	4	-1.2287	1.20944	-1.39925	-1.30427	-1.41513	0.00505455	-0.243563	-0.355162	-1.41513	-0.0949042	-0.299362	-0.472836	-0.19789	-1.3597	-0.879592	-0.56618	-0.722886	1841
CDK9	PROTEIN_CODING	4	-2.90414	-0.939134	-2.78847	0.578811	0.02622	0.424509	-1.45205	0.257193	-2.90414	-1.8638	-0.597431	-2.21058	-0.256784	0.302516	-0.817803	-0.627474	-0.722639	1842
MKL1	PROTEIN_CODING	4	0.471873	-1.39047	-1.16706	-2.19422	-1.43282	-0.413762	0.940998	0.0858322	-2.19422	-1.27877	0.513415	-0.69522	0.204356	-1.81352	-0.458237	-0.986524	-0.722381	1843
CYP4F12	PROTEIN_CODING	4	-0.665393	-2.10526	-2.58191	0.328313	-0.516174	-0.384645	-0.427358	-1.07395	-2.58191	-2.34359	-0.750652	-1.78419	-0.628649	-0.0939307	-0.522071	-0.921975	-0.722023	1844
PPP1CC	PROTEIN_CODING	4	-0.184106	0.178564	-2.28264	0.584112	-0.821046	-1.94926	-0.413512	-1.40119	-2.28264	-1.05204	-0.907353	-0.762727	-1.25466	-0.118467	-0.984805	-0.458426	-0.721616	1845
SLU7	PROTEIN_CODING	4	0.70776	-1.01022	0.183125	0.687103	0.806942	-3.92561	-3.33487	-1.0477	-3.92561	-0.41355	-2.19129	-0.0397796	-2.7694	0.747023	-0.803636	-0.639245	-0.72144	1846
SETD1B	PROTEIN_CODING	4	0.152085	-1.59537	0.302635	-3.64643	0.00441881	-0.279345	0.20259	-0.0276853	-3.64643	-0.646365	0.0874524	-0.380215	-0.0348135	-1.821	-0.040947	-1.40178	-0.721364	1847
RBFA	PROTEIN_CODING	4	3.26983	-1.88064	-1.29581	-1.29259	0.704268	-4.75496	-0.357196	-0.974018	-4.75496	-1.58822	-0.665607	0.0311262	-2.02872	-0.294159	-0.260287	-1.18214	-0.721213	1848
RFC2	PROTEIN_CODING	4	0.0105486	0.306864	0.30025	-0.580323	-1.66813	-1.90857	-0.577896	-0.390808	-1.90857	0.303557	-0.484352	0.205888	-0.959093	-1.12423	-1.18872	-0.253706	-0.721213	1849
PIGS	PROTEIN_CODING	4	-0.00941256	-1.5843	-1.10805	0.59259	0.65746	-2.89105	-1.19108	-1.45947	-2.89105	-1.34618	-1.32528	-0.900588	-1.8472	0.625025	-0.747668	-0.692954	-0.720311	1850
FKBP2	PROTEIN_CODING	4	-0.555961	-0.572225	-1.2839	-0.336122	0.407061	-1.53359	-1.0124	-1.73037	-1.73037	-0.92806	-1.37138	-0.804027	-1.42545	0.0354694	-0.560829	-0.878521	-0.719675	1851
SMOX	PROTEIN_CODING	4	-0.629611	-1.49355	-1.95024	0.0485724	-1.89856	-0.581594	0.25355	0.676816	-1.95024	-1.72189	0.465183	-1.3578	0.116257	-0.924995	-1.03659	-0.402712	-0.719651	1852
KBTBD7	PROTEIN_CODING	4	-1.28523	-1.51892	-0.995479	-0.921314	-1.03361	-0.30135	0.0410537	0.922484	-1.51892	-1.2572	0.481769	-1.26654	0.220729	-0.977461	-0.873397	-0.565582	-0.719489	1853
PI4K2B	PROTEIN_CODING	4	-1.64545	0.185647	0.743647	-1.24547	0.329379	-0.961349	-1.12381	-1.39096	-1.64545	0.464647	-1.25739	-0.238718	-1.15871	-0.458046	-0.759139	-0.679403	-0.719271	1854
KIAA1328	PROTEIN_CODING	5	-1.09577	0.267742	0.529109	-2.27685	-0.170134	-1.20866	0.755144	-0.680075	-2.27685	0.398426	0.0375343	-0.0996393	-0.377865	-1.22349	-0.824855	-0.61363	-0.719243	1855
ABR	PROTEIN_CODING	4	-2.26173	-2.11539	-2.13979	0.761777	-0.937059	-0.723242	1.79428	0.153277	-2.26173	-2.12759	0.973781	-2.17231	0.408106	-0.0876412	-1.30735	-0.130678	-0.719012	1856
ACRBP	PROTEIN_CODING	4	-0.242416	-0.0439699	-0.413248	-1.20444	-0.738816	-1.14787	-1.35911	-0.142699	-1.35911	-0.228609	-0.750904	-0.233211	-0.883227	-0.971629	-0.709701	-0.727985	-0.718843	1857
DHFR	PROTEIN_CODING	4	2.28217	-1.02456	0.829094	-2.04165	-0.988908	-0.687499	-2.91771	-2.6384	-2.91771	-0.097731	-2.77806	0.695569	-2.08121	-1.51528	0.20192	-1.63915	-0.718613	1858
GRAMD1C	PROTEIN_CODING	4	0.123172	1.24658	0.44371	-1.74354	-2.32877	-0.706526	0.072482	-1.06626	-2.32877	0.845146	-0.496889	0.604488	-0.566768	-2.03615	-0.970707	-0.465094	-0.7179	1859
GSTCD	PROTEIN_CODING	4	-2.71343	0.139833	0.768414	-1.24739	-2.21777	1.0285	-0.125599	0.907007	-2.71343	0.454123	0.390704	-0.601727	0.603304	-1.73258	-1.3009	-0.134188	-0.717544	1860
HSBP1	PROTEIN_CODING	4	-2.31096	-0.412884	0.304694	-0.975355	-0.261764	-0.385756	-1.09213	0.461292	-2.31096	-0.0540952	-0.315419	-0.806385	-0.338865	-0.61856	-0.986161	-0.44829	-0.717226	1861
ANAPC2	PROTEIN_CODING	4	-0.26121	-0.922598	-1.90326	0.839701	-0.205049	-3.20043	0.491412	-0.617517	-3.20043	-1.41293	-0.0630523	-1.02902	-1.10884	0.317326	-1.22223	-0.212093	-0.717161	1862
C1QL2	PROTEIN_CODING	4	-0.230749	-0.711217	0.825828	-0.881291	-2.1706	0.0266054	-0.879646	-1.31944	-2.1706	0.0573055	-1.09954	-0.0387127	-0.724161	-1.52594	-0.79158	-0.641176	-0.716378	1863
MTG1	PROTEIN_CODING	4	5.36708	1.00131	0.696389	-3.12043	-0.777536	-4.52865	-1.75005	-2.41853	5.36708	0.84885	-2.08429	2.35493	-2.89908	-1.94898	0.0202987	-1.45196	-0.715828	1864
PIAS3	PROTEIN_CODING	4	-0.157557	0.378629	0.587922	-1.74084	-2.84775	-0.554544	1.07686	-0.0317674	-2.84775	0.483275	0.522545	0.269665	0.163515	-2.2943	-1.18662	-0.245007	-0.715813	1865
MORN5	PROTEIN_CODING	4	-0.498508	-1.03743	0.427418	-0.574142	-0.16921	-1.65595	-2.03722	-0.144733	-2.03722	-0.305007	-1.09098	-0.369508	-1.2793	-0.371676	-0.774555	-0.656708	-0.715632	1866
PAF1	PROTEIN_CODING	4	-0.238809	0.809408	0.381978	-2.21008	-1.38144	-0.562634	-0.478316	-0.503615	-2.21008	0.595693	-0.490966	0.317526	-0.514855	-1.79576	-0.727629	-0.701784	-0.714706	1867
SYT11	PROTEIN_CODING	4	-1.66258	-1.39109	1.02877	-1.09433	0.265701	-0.965013	-0.285367	-1.01109	-1.66258	-0.181163	-0.648229	-0.67497	-0.753823	-0.414313	-0.787299	-0.641239	-0.714269	1868
CSGALNACT2	PROTEIN_CODING	4	-1.54877	-1.0315	-1.00922	0.876617	-1.44448	0.289032	-0.409277	-2.46341	-2.46341	-1.02036	-1.43634	-1.19649	-0.861219	-0.283933	-0.901406	-0.526695	-0.714051	1869
SEC23A	PROTEIN_CODING	4	-0.751757	0.0502044	-0.488215	-0.211514	-0.500828	-2.08164	-0.434194	-0.602848	-2.08164	-0.219006	-0.518521	-0.396589	-1.03956	-0.356171	-1.11141	-0.316347	-0.713877	1870
MTRF1L	PROTEIN_CODING	4	0.843052	-2.47376	1.23191	-1.54976	-0.426973	-1.26828	-1.61892	-0.901492	-2.47376	-0.620924	-1.26021	-0.132932	-1.2629	-0.988369	-0.284066	-1.14363	-0.713849	1871
SPAG5	PROTEIN_CODING	4	-1.50377	-0.80323	1.23779	0.220344	-0.570437	-0.784088	-1.97446	-1.74506	-1.97446	0.217278	-1.85976	-0.356404	-1.5012	-0.175047	-0.952764	-0.474046	-0.713405	1872
EME2	PROTEIN_CODING	4	0.552725	-1.52174	0.00233354	-1.29595	0.381723	-1.40076	-2.92722	-0.585962	-2.92722	-0.759704	-1.75659	-0.322228	-1.63798	-0.457116	-0.155439	-1.27075	-0.713095	1873
CALR3	PROTEIN_CODING	4	-1.27804	-0.258498	-3.3088	-0.642354	-0.00941055	-0.22841	-0.0924765	-0.574651	-3.3088	-1.78365	-0.333564	-1.61511	-0.298513	-0.325882	-0.505285	-0.919855	-0.71257	1874
ITGB1	PROTEIN_CODING	4	-1.73699	-1.35279	-2.12032	-0.381826	0.566846	-1.33262	-0.093016	0.789005	-2.12032	-1.73656	0.347994	-1.7367	-0.21221	0.0925101	-0.834256	-0.590129	-0.712193	1875
WDR6	PROTEIN_CODING	4	-0.911173	-2.18132	-1.27922	-0.794237	-0.457976	-0.34307	0.0146815	-0.0869504	-2.18132	-1.73027	-0.0361345	-1.45724	-0.138446	-0.626106	-0.57074	-0.853546	-0.712143	1876
GGTLC2	PROTEIN_CODING	4	0.715428	0.111044	-0.506951	1.27608	1.2841	-3.53391	-3.76927	-3.86047	-3.86047	-0.197954	-3.81487	0.106507	-3.72122	1.28009	-0.511459	-0.912249	-0.711854	1877
UBA6	PROTEIN_CODING	4	0.381659	-0.871191	0.511647	-2.49062	-1.95556	0.514189	-1.03167	-0.0496093	-2.49062	-0.179772	-0.540642	0.00737169	-0.189032	-2.22309	-0.353236	-1.07034	-0.711791	1878
TUBE1	PROTEIN_CODING	4	0.987731	-0.873926	-0.425993	-1.56385	-2.42328	0.97899	-2.03612	-1.16056	-2.42328	-0.649959	-1.59834	-0.104063	-0.739231	-1.99357	-0.152187	-1.27072	-0.711452	1879
IBA57	PROTEIN_CODING	4	0.746674	-0.849756	-1.02613	-1.97985	-1.26296	-0.689398	-0.244494	-0.0431931	-1.97985	-0.937944	-0.143843	-0.376405	-0.325695	-1.6214	-0.401893	-1.02055	-0.711219	1880
MEGF8	PROTEIN_CODING	4	-1.34753	-0.884387	-0.189501	-0.895049	-0.61998	-0.576959	-0.580894	0.000178742	-1.34753	-0.536944	-0.290358	-0.807141	-0.385892	-0.757514	-0.848158	-0.574117	-0.711137	1881
OR5M1	PROTEIN_CODING	4	-0.232025	-0.814463	-1.50455	-0.437455	-1.8783	-0.198634	-0.575292	-0.135554	-1.8783	-1.15951	-0.355423	-0.850347	-0.30316	-1.15788	-0.769652	-0.650796	-0.710224	1882
HIST3H2BB	PROTEIN_CODING	4	-1.40232	-0.30483	-0.234404	-0.932716	-0.27029	-1.01065	-0.0655717	-0.685643	-1.40232	-0.269617	-0.375607	-0.647186	-0.58729	-0.601503	-0.894422	-0.52598	-0.710201	1883
CEP44	PROTEIN_CODING	4	-1.3468	-1.80605	-0.972444	-1.41768	0.400486	-0.58955	-0.542081	0.705783	-1.80605	-1.38925	0.0818511	-1.3751	-0.141949	-0.508597	-0.511955	-0.90836	-0.710157	1884
PTPRT	PROTEIN_CODING	4	1.60189	-0.759389	-1.35044	-0.417814	-1.9759	-0.656324	-1.85478	-1.65598	-1.9759	-1.05491	-1.75538	-0.16931	-1.38903	-1.19686	-0.343443	-1.07604	-0.70974	1885
NVL	PROTEIN_CODING	4	-1.1002	-0.553792	-0.448745	-1.30651	0.0176235	0.427359	-1.24597	-2.33416	-2.33416	-0.501269	-1.79006	-0.700911	-1.05092	-0.644442	-0.218404	-1.19928	-0.708842	1886
RNF151	PROTEIN_CODING	4	0.607545	-1.65547	-0.954421	-0.885594	-0.506755	-2.53654	1.10929	-0.355015	-2.53654	-1.30495	0.377139	-0.66745	-0.594087	-0.696174	-0.811916	-0.604468	-0.708192	1887
CKS1B	PROTEIN_CODING	4	0.898211	0.541865	0.713227	-0.460615	0.230886	-3.36903	-2.00685	-2.34512	-3.36903	0.627546	-2.17599	0.717767	-2.57367	-0.114864	-0.746645	-0.669685	-0.708165	1888
PCMTD1	PROTEIN_CODING	4	-1.61671	-1.35844	-0.7569	-0.820924	0.267088	-0.579876	0.424551	-1.30515	-1.61671	-1.05767	-0.4403	-1.24402	-0.486826	-0.276918	-0.643167	-0.772964	-0.708066	1889
SNRNP200	PROTEIN_CODING	4	1.69678	-0.4709	-2.33656	-0.0457298	1.6959	-3.14757	-2.72971	-3.35398	-3.35398	-1.40373	-3.04185	-0.370225	-3.07709	0.825083	0.0817033	-1.4971	-0.707699	1890
IFITM5	PROTEIN_CODING	4	-0.956208	0.179939	-1.22463	-0.212225	-1.0571	-1.53318	0.530626	-0.454006	-1.53318	-0.522344	0.0383101	-0.666965	-0.485521	-0.634664	-1.18216	-0.232086	-0.707125	1891
STARD7	PROTEIN_CODING	4	0.3898	0.378671	-0.405216	-2.04575	-1.88634	-0.58485	0.619101	-0.822493	-2.04575	-0.0132724	-0.101696	0.121085	-0.262747	-1.96604	-0.693796	-0.720238	-0.707017	1892
NUMA1	PROTEIN_CODING	4	-0.489685	-2.78347	-2.22815	-1.79027	-0.306741	0.0184036	0.56543	1.09886	-2.78347	-2.50581	0.832146	-1.83377	0.560898	-1.0485	-0.259341	-1.15464	-0.706993	1893
FAM220A	PROTEIN_CODING	4	-0.293981	-0.822919	-1.17753	0.381792	-0.274095	-1.73596	-0.607968	-2.0293	-2.0293	-1.00022	-1.31864	-0.76481	-1.45775	0.0538485	-0.768014	-0.645689	-0.706851	1894
NAF1	PROTEIN_CODING	4	-1.81345	-0.821135	-0.209149	-0.447107	-0.200866	0.646607	-1.97207	-1.84726	-1.97207	-0.515142	-1.90966	-0.947913	-1.05757	-0.323987	-0.455904	-0.957304	-0.706604	1895
ZWILCH	PROTEIN_CODING	4	-1.08067	0.659481	-0.639942	-1.59564	-0.385579	-0.711635	-0.439801	-0.511171	-1.59564	0.00976921	-0.475486	-0.353709	-0.554202	-0.990609	-0.72596	-0.687118	-0.706539	1896
SLC26A6	PROTEIN_CODING	4	-0.542857	-0.308375	-1.09795	-0.240512	0.686163	-2.21859	-1.48668	-0.953047	-2.21859	-0.703161	-1.21986	-0.649726	-1.55277	0.222825	-0.691762	-0.721178	-0.70647	1897
VMA21	PROTEIN_CODING	4	-0.753948	-0.546771	0.344248	-2.32421	-0.50322	0.803868	-1.06517	-1.65265	-2.32421	-0.101261	-1.35891	-0.318823	-0.637983	-1.41371	-0.1511	-1.26146	-0.706279	1898
ZNF512	PROTEIN_CODING	4	-0.921036	0.652658	0.540463	-1.87776	-1.97607	-0.712469	-0.106905	1.42515	-1.97607	0.596561	0.659122	0.090695	0.201925	-1.92692	-1.20319	-0.207361	-0.705277	1899
KLHL35	PROTEIN_CODING	4	-1.06494	0.446426	1.29396	-0.641948	-1.58591	-1.24184	-0.257905	-0.87542	-1.58591	0.870195	-0.566663	0.22515	-0.791721	-1.11393	-1.29756	-0.112805	-0.705184	1900
FASLG	PROTEIN_CODING	4	-0.25685	-1.40881	-0.600031	-0.930962	0.0906046	-1.64429	-0.635009	-0.334041	-1.64429	-1.00442	-0.484525	-0.755231	-0.871113	-0.420179	-0.603512	-0.806636	-0.705074	1901
TXNDC8	PROTEIN_CODING	4	-2.25607	-2.79862	-1.41141	1.38965	-0.612758	-0.151922	-0.943229	-0.0448563	-2.79862	-2.10502	-0.494043	-2.15537	-0.380002	0.388445	-1.00692	-0.403137	-0.705026	1902
MED27	PROTEIN_CODING	4	-0.12492	-0.622487	-0.210512	1.91283	-0.0564216	-2.72865	-2.23247	-3.39966	-3.39966	-0.416499	-2.81606	-0.319306	-2.78693	0.928205	-0.969999	-0.43991	-0.704954	1903
ICOS	PROTEIN_CODING	4	-0.595994	0.330182	-0.0781445	-0.00536724	-1.98083	-0.74013	-0.979705	-1.08244	-1.98083	0.126019	-1.03107	-0.114652	-0.93409	-0.993097	-1.10565	-0.303473	-0.704562	1904
ARHGAP30	PROTEIN_CODING	4	-1.93927	-0.0904271	-0.725817	-0.543234	-1.17685	-1.03303	1.33682	0.414695	-1.93927	-0.408122	0.875758	-0.918505	0.239495	-0.86004	-1.38305	-0.0251994	-0.704124	1905
FAM177A1	PROTEIN_CODING	4	-0.0183589	-0.723991	-1.93306	-0.915526	-1.99749	0.638508	-1.4806	0.274115	-1.99749	-1.32853	-0.603244	-0.891803	-0.189327	-1.45651	-0.459113	-0.949098	-0.704106	1906
POLR2I	PROTEIN_CODING	4	-2.58554	0.636159	-2.24442	-0.493264	-0.197812	-0.0389118	1.07111	-1.28069	-2.58554	-0.80413	-0.104788	-1.39793	-0.0828294	-0.345538	-0.940754	-0.467394	-0.704074	1907
ARL2	PROTEIN_CODING	4	-0.711566	1.4608	0.156664	-1.3972	-2.73653	-1.832	1.92024	1.3683	-2.73653	0.808734	1.64427	0.301968	0.485512	-2.06687	-1.76003	0.351935	-0.704049	1908
CLN3	PROTEIN_CODING	4	-1.30782	-0.617161	0.0925837	-0.973443	-0.267743	-0.665522	-0.65692	-0.837921	-1.30782	-0.262289	-0.74742	-0.6108	-0.720121	-0.620593	-0.747029	-0.661051	-0.70404	1909
FEM1B	PROTEIN_CODING	4	-0.939694	-2.49886	-0.640089	-2.23209	0.0829919	0.452718	-0.247467	0.211149	-2.49886	-1.56948	-0.0181589	-1.35955	0.1388	-1.07455	-0.134661	-1.27324	-0.703951	1910
TAMM41	PROTEIN_CODING	4	2.16468	0.129643	-0.439235	0.0354465	-0.449407	-3.3938	-3.00763	-1.84159	-3.3938	-0.154796	-2.42461	0.618361	-2.74768	-0.20698	-0.559511	-0.847988	-0.703749	1911
RP2	PROTEIN_CODING	4	-1.42064	0.172661	-1.16443	-0.810928	-1.13618	0.265	-0.13458	-1.11104	-1.42064	-0.495887	-0.622809	-0.804136	-0.326873	-0.973552	-0.763937	-0.643208	-0.703573	1912
MCM3	PROTEIN_CODING	4	-0.567441	-2.18113	-0.229179	-0.385951	-1.57517	-0.0883133	-0.782791	-0.00821871	-2.18113	-1.20516	-0.395505	-0.992584	-0.293108	-0.980562	-0.743643	-0.662204	-0.702923	1913
IKBKB	PROTEIN_CODING	4	-1.09224	1.34751	-0.277089	-1.61987	-0.0861092	-0.882434	-0.967808	-1.17609	-1.61987	0.535209	-1.07195	-0.0072727	-1.00878	-0.85299	-0.686927	-0.71887	-0.702898	1914
NELFB	PROTEIN_CODING	4	-1.121	1.19027	0.468327	-0.966559	0.719363	-2.63524	-0.574424	-1.5086	-2.63524	0.8293	-1.04151	0.1792	-1.57275	-0.123598	-1.01229	-0.392923	-0.702608	1915
MED21	PROTEIN_CODING	4	-0.40044	0.0429586	0.69149	2.23436	0.112414	-3.79675	-2.24576	-3.21426	-3.79675	0.367224	-2.73001	0.111336	-3.08559	1.17338	-1.36159	-0.0428109	-0.702201	1916
SART1	PROTEIN_CODING	4	0.186201	1.73344	-0.266736	-1.46003	-2.38664	-1.01521	-0.688981	0.155143	-2.38664	0.73335	-0.266919	0.550967	-0.516351	-1.92333	-1.07188	-0.331201	-0.701542	1917
ECT2	PROTEIN_CODING	4	-1.04568	0.31234	-0.641586	-2.21373	0.389731	-0.889511	0.0370918	-0.607798	-2.21373	-0.164623	-0.285353	-0.458308	-0.486739	-0.912	-0.515153	-0.887903	-0.701528	1918
GADD45GIP1	PROTEIN_CODING	4	1.34641	-0.902849	-1.54886	-0.224485	-0.648571	-1.94619	-2.01427	-1.00622	-2.01427	-1.22585	-1.51025	-0.368432	-1.65556	-0.436528	-0.416115	-0.986862	-0.701488	1919
ZNF726	PROTEIN_CODING	5	0.0404484	0.3432	-0.575826	-0.962382	-1.40162	-0.524013	-2.10746	-0.381583	-2.10746	-0.116313	-1.24452	-0.0640591	-1.00435	-1.182	-0.628395	-0.774405	-0.7014	1920
EIF3B	PROTEIN_CODING	4	-2.09776	2.22224	-1.70973	-0.794768	-1.62972	0.742061	-0.267551	-1.09863	2.22224	0.256254	-0.683091	-0.528417	-0.20804	-1.21224	-0.99514	-0.407201	-0.701171	1921
SEMA3C	PROTEIN_CODING	4	-0.389041	0.432108	-1.97215	-1.73507	1.08886	-0.653518	-1.38529	-2.10912	-2.10912	-0.770024	-1.7472	-0.64303	-1.38264	-0.323109	0.0154325	-1.41743	-0.701001	1922
SCARF1	PROTEIN_CODING	4	0.325467	-0.540532	0.570779	-0.575333	-1.04264	-1.03138	-2.14102	-1.65329	-2.14102	0.0151239	-1.89716	0.118572	-1.60856	-0.808986	-0.582849	-0.819121	-0.700985	1923
ZNF235	PROTEIN_CODING	4	0.394085	0.49933	-1.21316	-1.98139	-1.58707	-0.591374	0.231454	-0.396738	-1.98139	-0.356915	-0.0826418	-0.106582	-0.252219	-1.78423	-0.594785	-0.806984	-0.700884	1924
NR2C1	PROTEIN_CODING	4	-1.74857	0.789253	0.96702	-2.18971	-1.09982	0.446903	-1.07154	0.0870506	-2.18971	0.878137	-0.492245	0.00256794	-0.179195	-1.64477	-0.800495	-0.601273	-0.700884	1925
NANOG	PROTEIN_CODING	4	-2.13437	0.573913	-1.62268	-0.417208	-0.494807	0.0160454	-0.230414	-1.0707	-2.13437	-0.524382	-0.650559	-1.06104	-0.428358	-0.456007	-0.871044	-0.530716	-0.70088	1926
PPP1R11	PROTEIN_CODING	4	-0.172922	-1.59244	0.329178	0.443159	-1.7214	-1.75336	-1.0277	0.290387	-1.75336	-0.63163	-0.368659	-0.478727	-0.830227	-0.639119	-1.21589	-0.18571	-0.700802	1927
NARFL	PROTEIN_CODING	4	-2.05672	-0.404968	-0.553533	-0.865744	0.132148	-0.462909	-0.321786	-0.619928	-2.05672	-0.47925	-0.470857	-1.00507	-0.468208	-0.366798	-0.795828	-0.605284	-0.700556	1928
CCDC146	PROTEIN_CODING	4	-0.397589	-0.185605	0.272717	-1.30279	-2.22373	-0.719587	-0.16016	0.955133	-2.22373	0.0435557	0.397487	-0.103493	0.0251288	-1.76326	-1.11363	-0.287248	-0.700441	1929
KIF20B	PROTEIN_CODING	4	0.145122	-0.6645	0.479334	-0.98092	-1.94518	-0.300936	-2.2224	0.169939	-2.2224	-0.092583	-1.02623	-0.013348	-0.784465	-1.46305	-0.70033	-0.699911	-0.700121	1930
WDR55	PROTEIN_CODING	4	-0.482963	-0.252041	-1.71038	-0.152212	-0.993089	-0.79916	-0.448242	-1.13188	-1.71038	-0.981212	-0.790059	-0.815129	-0.793093	-0.572651	-0.758404	-0.641161	-0.699783	1931
GIMD1	PROTEIN_CODING	4	0.562591	-1.48337	-1.40217	-0.984919	0.0719682	-1.72396	-1.41867	0.0582028	-1.72396	-1.44277	-0.680232	-0.774315	-1.02814	-0.456475	-0.363132	-1.03597	-0.699553	1932
MRPL10	PROTEIN_CODING	4	1.82463	-0.659611	0.71306	-1.41508	-1.38168	-2.39256	-0.229891	-1.47734	-2.39256	0.0267248	-0.853615	0.626027	-1.3666	-1.39838	-0.649868	-0.747324	-0.698596	1933
LBP	PROTEIN_CODING	4	-3.46021	1.67254	-2.07789	-0.259002	0.333047	-0.369283	-0.571025	0.105488	-3.46021	-0.202678	-0.232768	-1.28852	-0.278273	0.0370227	-1.16548	-0.231483	-0.698483	1934
TOMM22	PROTEIN_CODING	4	-0.86624	-0.337069	-0.720033	-2.0865	0.190854	-0.705984	-0.200283	-0.185231	-2.0865	-0.528551	-0.192757	-0.641114	-0.363833	-0.947825	-0.460456	-0.935937	-0.698197	1935
BRDT	PROTEIN_CODING	4	-0.63138	-0.0476029	0.362085	-1.04199	-1.61905	-0.875332	-0.287525	-0.0694244	-1.61905	0.157241	-0.178475	-0.105633	-0.41076	-1.33052	-1.04192	-0.354408	-0.698165	1936
OR14J1	PROTEIN_CODING	4	-1.31961	-0.164279	-0.297209	-1.36974	-1.67017	0.0433918	-0.0885775	0.811316	-1.67017	-0.230744	0.361369	-0.5937	0.255377	-1.51995	-0.982129	-0.413037	-0.697583	1937
HAUS6	PROTEIN_CODING	4	-0.448989	-0.786065	1.59986	-1.39344	-0.768665	-0.706476	-1.6426	-0.90702	-1.6426	0.406899	-1.27481	0.121603	-1.08536	-1.08105	-0.641376	-0.753782	-0.697579	1938
ATP2C2	PROTEIN_CODING	4	-0.677059	-0.663946	-1.73507	-1.18754	-0.787926	-0.148169	-0.24241	-0.126711	-1.73507	-1.19951	-0.18456	-1.02536	-0.17243	-0.98773	-0.537718	-0.857202	-0.69746	1939
AHCTF1	PROTEIN_CODING	4	-0.543409	-1.52064	1.11185	-1.68071	-1.11917	0.530062	-1.13487	-1.19671	-1.68071	-0.204394	-1.16579	-0.317399	-0.600507	-1.39994	-0.377505	-1.01696	-0.697234	1940
USP22	PROTEIN_CODING	4	-1.92878	-0.525305	-0.362888	-2.17586	1.47131	-0.451441	-0.817937	-0.490978	-2.17586	-0.444096	-0.654458	-0.93899	-0.586785	-0.352277	-0.30297	-1.09147	-0.697221	1941
TRIR	PROTEIN_CODING	4	0.178415	-0.87465	-0.199054	0.844907	-0.18685	-1.70893	-2.01441	-3.52651	-3.52651	-0.536852	-2.77046	-0.29843	-2.41661	0.329029	-0.572455	-0.820801	-0.696628	1942
POGZ	PROTEIN_CODING	4	-1.41975	-0.646321	-0.559686	-1.88892	0.71593	-1.68994	0.780042	0.63671	-1.88892	-0.603003	0.708376	-0.875253	-0.0910616	-0.586496	-0.797919	-0.594516	-0.696218	1943
ISCA1	PROTEIN_CODING	4	0.0560952	-1.5675	-1.79911	1.00419	2.25306	-4.23198	-1.05701	-2.09165	-4.23198	-1.68331	-1.57433	-1.10351	-2.46022	1.62863	-0.640941	-0.75115	-0.696046	1944
KANK2	PROTEIN_CODING	4	-0.570865	0.484801	-1.14518	0.607488	-0.313706	-2.67928	-0.811819	-0.967336	-2.67928	-0.330191	-0.889578	-0.410416	-1.48614	0.146891	-1.18795	-0.204093	-0.696021	1945
FAM83H	PROTEIN_CODING	4	-3.03567	-0.0691032	-1.77002	-0.0149981	0.490507	-0.556612	-0.3003	0.0278924	-3.03567	-0.919561	-0.136204	-1.62493	-0.27634	0.237754	-1.03392	-0.356921	-0.695423	1946
NPTN	PROTEIN_CODING	4	-1.56813	0.743416	0.522455	0.46265	-2.60174	-0.636284	-0.488507	-0.434464	-2.60174	0.632936	-0.461486	-0.100754	-0.519752	-1.06955	-1.60205	0.211367	-0.695343	1947
FRG1	PROTEIN_CODING	4	1.16256	0.200973	0.0924233	-2.48913	-1.35934	-0.6882	-0.991348	-0.89323	-2.48913	0.146698	-0.942289	0.485318	-0.857593	-1.92424	-0.294993	-1.09491	-0.694951	1948
VEZF1	PROTEIN_CODING	4	-1.65084	-2.99779	-3.0469	-1.53622	0.749472	0.204174	1.11655	1.05604	-3.0469	-3.02235	1.0863	-2.56518	0.792255	-0.393375	-0.232397	-1.15742	-0.694911	1949
TTI1	PROTEIN_CODING	4	0.894616	-0.7776	-2.04066	-0.209574	-0.219269	-3.48927	0.307536	0.223601	-3.48927	-1.40913	0.265569	-0.641215	-0.986044	-0.214421	-0.937974	-0.451045	-0.69451	1950
PRIM1	PROTEIN_CODING	4	-2.09542	-1.12094	-3.66874	0.315202	0.9237	0.0194552	-1.09484	-0.770373	-3.66874	-2.39484	-0.932605	-2.29503	-0.615251	0.619451	-0.384087	-1.00408	-0.694084	1951
GAB2	PROTEIN_CODING	4	-0.468005	-1.22134	-0.25207	-0.761638	-0.393841	-0.583089	-1.01169	-1.42883	-1.42883	-0.736705	-1.22026	-0.647138	-1.00787	-0.577739	-0.481645	-0.906202	-0.693923	1952
SDC2	PROTEIN_CODING	4	-0.965813	-1.2047	-0.8188	-0.77382	-0.0647304	-0.156506	-1.58253	-0.797355	-1.58253	-1.01175	-1.18994	-0.996438	-0.845464	-0.419275	-0.395683	-0.991837	-0.69376	1953
PTBP3	PROTEIN_CODING	4	-1.62159	-0.90704	0.154035	-0.607044	0.0589905	-0.72877	-1.10027	-0.673095	-1.62159	-0.376502	-0.886684	-0.791533	-0.834046	-0.274027	-0.763791	-0.62341	-0.6936	1954
PHF1	PROTEIN_CODING	4	0.444102	-0.703419	-0.0571388	-0.757114	0.0351125	-1.95963	-1.05184	-2.03319	-2.03319	-0.380279	-1.54251	-0.105485	-1.68155	-0.361001	-0.493472	-0.893302	-0.693387	1955
DPEP2NB	PROTEIN_CODING	4	-1.71677	-2.19108	-3.39723	-0.710247	0.265413	0.479295	-0.262147	0.900179	-3.39723	-2.79416	0.319016	-2.43503	0.372442	-0.222417	-0.324019	-1.0618	-0.692908	1956
MIB1	PROTEIN_CODING	4	-1.2291	0.488145	0.887027	-0.680588	-1.01046	-0.350029	-1.50392	-1.6422	-1.6422	0.687586	-1.57306	0.0486893	-1.16538	-0.845523	-0.863197	-0.52202	-0.692609	1957
RPL18	PROTEIN_CODING	4	-0.936382	0.901764	-0.231706	0.992934	-0.747684	-2.71638	-1.00016	-1.16513	-2.71638	0.335029	-1.08265	-0.0887749	-1.62722	0.122625	-1.46681	0.0817724	-0.692521	1958
LONP1	PROTEIN_CODING	4	0.414096	-0.561903	-2.18953	2.33572	-0.186256	-3.11558	-2.81625	-1.63745	-3.11558	-1.37571	-2.22685	-0.779111	-2.52309	1.07473	-0.962579	-0.422282	-0.69243	1959
SNRPB2	PROTEIN_CODING	4	2.7196	-1.50996	-0.361584	-2.43794	-1.34745	-0.734488	-1.54851	-1.28679	2.7196	-0.935774	-1.41765	0.282683	-1.18993	-1.8927	0.212552	-1.59712	-0.692285	1960
MAP2K4	PROTEIN_CODING	4	-2.54089	-1.24528	-0.603356	0.328903	-1.41156	-0.231258	0.729861	0.52266	-2.54089	-0.924318	0.62626	-1.46318	0.340421	-0.541329	-1.39457	0.0102817	-0.692144	1961
LRRC40	PROTEIN_CODING	4	-1.45362	0.467857	0.0336499	-2.62815	-1.69139	0.580639	0.897328	0.684644	-2.62815	0.250754	0.790986	-0.317372	0.72087	-2.15977	-0.854791	-0.528804	-0.691797	1962
C5AR2	PROTEIN_CODING	4	-0.469928	-0.442553	-1.23272	-0.218648	-1.17743	-0.937583	-0.473048	-0.542772	-1.23272	-0.837635	-0.50791	-0.715066	-0.651134	-0.698037	-0.861645	-0.521398	-0.691522	1963
ZSCAN23	PROTEIN_CODING	4	-0.580735	1.45551	1.59787	-0.639877	-0.136884	-2.16919	-2.14168	-2.1512	-2.16919	1.52669	-2.14644	0.824217	-2.15402	-0.388381	-0.962271	-0.419874	-0.691072	1964
PIGW	PROTEIN_CODING	4	-0.380287	-1.21638	0.74174	-1.89395	0.183228	0.138288	-1.45948	-2.44659	-2.44659	-0.23732	-1.95304	-0.284976	-1.25593	-0.855359	-0.0195903	-1.36143	-0.690512	1965
SLC39A7	PROTEIN_CODING	4	-0.265586	-0.304705	-1.29857	-2.94717	1.67417	-0.447436	-1.00827	-1.69925	-2.94717	-0.801636	-1.35376	-0.622953	-1.05165	-0.6365	0.320383	-1.70086	-0.690236	1966
ZDHHC7	PROTEIN_CODING	4	-0.787474	0.343183	-0.403912	-1.13061	-1.601	-0.591947	0.311613	-0.311213	-1.601	-0.0303645	0.000200189	-0.282734	-0.197182	-1.36581	-0.993474	-0.386926	-0.6902	1967
STUB1	PROTEIN_CODING	4	-2.83229	-1.99171	-1.2747	1.20082	0.22416	-0.217888	-0.946567	-0.800101	-2.83229	-1.63321	-0.873334	-2.0329	-0.654852	0.712492	-0.942007	-0.435238	-0.688623	1968
TNPO1	PROTEIN_CODING	4	2.09601	-1.47699	-1.71316	-1.67682	-0.204925	-0.165779	-2.46196	-2.70214	-2.70214	-1.59507	-2.58205	-0.364712	-1.77663	-0.940872	0.575103	-1.95132	-0.688106	1969
CGN	PROTEIN_CODING	4	-1.65887	0.120071	-0.527553	-0.188264	-0.34091	-0.919996	-0.69911	-0.934458	-1.65887	-0.203741	-0.816784	-0.688784	-0.851188	-0.264587	-0.973259	-0.40293	-0.688094	1970
ATP6V1E1	PROTEIN_CODING	4	-0.26594	0.0302504	-1.47929	0.601957	1.20438	-2.53759	-2.9879	-1.82253	-2.9879	-0.72452	-2.40522	-0.57166	-2.44934	0.903171	-0.53305	-0.842594	-0.687822	1971
C1QTNF6	PROTEIN_CODING	4	-0.276866	-1.94409	-1.01315	-0.116396	0.816709	-1.98057	-0.407676	-1.77228	-1.98057	-1.47862	-1.08998	-1.07804	-1.38684	0.350157	-0.480241	-0.895	-0.687621	1972
NFAT5	PROTEIN_CODING	4	-0.376807	-1.52982	-0.213958	-3.00332	0.357645	-0.324341	0.346124	-0.159784	-3.00332	-0.871891	0.09317	-0.706863	-0.0460002	-1.32284	-0.114501	-1.26068	-0.68759	1973
CERS1	PROTEIN_CODING	4	-1.2876	-0.810687	-1.01368	-1.06148	0.14996	-0.27026	-0.959154	-0.52643	-1.2876	-0.912182	-0.742792	-1.03732	-0.585281	-0.455761	-0.4693	-0.905485	-0.687393	1974
SPINDOC	PROTEIN_CODING	4	-1.62452	0.228169	0.66989	-1.49595	-1.37018	1.2399	-0.73884	-1.90312	-1.90312	0.44903	-1.32098	-0.242153	-0.467354	-1.43306	-0.584932	-0.789301	-0.687116	1975
ELOVL7	PROTEIN_CODING	4	-2.20538	-1.16674	-1.24814	-1.07022	0.000771956	0.458517	0.352248	-0.54988	-2.20538	-1.20744	-0.0988164	-1.54009	0.0869613	-0.534725	-0.58203	-0.79216	-0.687095	1976
CCDC93	PROTEIN_CODING	4	-2.08412	-0.844578	0.791765	-0.694039	-1.04463	-0.06429	-0.11421	-0.29858	-2.08412	-0.0264064	-0.206395	-0.71231	-0.159026	-0.869334	-1.06435	-0.308947	-0.686646	1977
DUXA	PROTEIN_CODING	4	-1.04822	-1.48776	-1.92012	-0.217088	-1.04692	-0.0635514	0.0885226	-0.168054	-1.92012	-1.70394	-0.0397655	-1.48537	-0.0476941	-0.632004	-0.719564	-0.653598	-0.686581	1978
METTL9	PROTEIN_CODING	4	-1.43424	0.095439	-0.768938	-0.532253	-1.2539	-0.292604	-0.69698	0.158725	-1.43424	-0.336749	-0.269128	-0.702579	-0.276953	-0.893079	-0.993582	-0.379377	-0.68648	1979
LAGE3	PROTEIN_CODING	4	-3.32291	0.699376	-0.640605	-0.370901	1.13288	-1.54849	0.523806	-0.598906	-3.32291	0.0293856	-0.0375496	-1.08804	-0.541196	0.380991	-1.24617	-0.126355	-0.686263	1980
INF2	PROTEIN_CODING	4	0.087804	-0.800098	0.374484	-0.68689	-1.63372	-0.881423	-1.09623	-0.484751	-1.63372	-0.212807	-0.790491	-0.112603	-0.820802	-1.1603	-0.809112	-0.563396	-0.686254	1981
RNF14	PROTEIN_CODING	4	-2.23369	-0.752096	-1.153	-0.422497	-0.375491	0.36072	-0.265206	-0.719789	-2.23369	-0.952547	-0.492498	-1.37959	-0.208092	-0.398994	-0.749487	-0.622514	-0.686	1982
GZMA	PROTEIN_CODING	4	-0.511302	-1.20192	-0.0595407	0.733358	-2.5694	-0.312903	-1.07328	-0.572434	-2.5694	-0.630728	-0.822856	-0.59092	-0.652872	-0.91802	-1.1312	-0.240076	-0.685638	1983
GPR52	PROTEIN_CODING	4	-1.71167	0.442971	-0.390412	-1.2108	-1.12515	0.430774	-1.08996	0.045635	-1.71167	0.0262796	-0.522162	-0.553038	-0.204517	-1.16798	-0.802018	-0.568895	-0.685456	1984
ALG5	PROTEIN_CODING	4	-0.486849	-0.9447	-1.55077	0.283596	0.360822	-1.82318	-0.929349	-1.46858	-1.82318	-1.24773	-1.19897	-0.994105	-1.40704	0.322209	-0.649736	-0.721035	-0.685385	1985
HNRNPF	PROTEIN_CODING	4	0.588001	-1.77817	-0.026641	-1.46762	-0.340315	-1.82459	0.100383	-0.426315	-1.82459	-0.902407	-0.162966	-0.405604	-0.716842	-0.903966	-0.525636	-0.84433	-0.684983	1986
SCGB2A2	PROTEIN_CODING	4	-1.44379	-2.06665	-0.400141	0.436423	-0.519375	-0.274704	-0.668109	-1.48005	-2.06665	-1.23339	-1.07408	-1.30353	-0.807622	-0.0414762	-0.745956	-0.623684	-0.68482	1987
YY1	PROTEIN_CODING	4	1.1465	-1.09639	-0.780551	-1.30539	-0.5397	-1.98343	0.237205	-1.21057	-1.98343	-0.938471	-0.486685	-0.243481	-0.985599	-0.922545	-0.458876	-0.910182	-0.684529	1988
HLA-DOA	PROTEIN_CODING	4	-0.37171	-0.0994856	-0.125163	-1.02436	-0.458809	-0.25611	-2.47514	-1.28871	-2.47514	-0.112324	-1.88193	-0.198786	-1.33999	-0.741582	-0.36221	-1.0062	-0.684206	1989
GAPVD1	PROTEIN_CODING	4	-1.17124	-0.608947	-1.26032	-1.02886	-1.38778	-0.62528	0.782085	1.30366	-1.38778	-0.934631	1.04287	-1.0135	0.486823	-1.20832	-1.06143	-0.306873	-0.684153	1990
ELP4	PROTEIN_CODING	4	2.22284	0.83783	-1.24808	-2.94138	-0.0547855	-1.62715	-0.849939	-2.14439	-2.94138	-0.205123	-1.49717	0.604197	-1.5405	-1.49808	0.1803	-1.54789	-0.683796	1991
ZNF345	PROTEIN_CODING	5	-0.110447	-1.17269	-1.69818	-0.517399	-1.89441	-0.079679	-0.419565	0.289086	-1.89441	-1.43543	-0.0652392	-0.993772	-0.0700525	-1.2059	-0.694844	-0.672691	-0.683768	1992
TRMT6	PROTEIN_CODING	4	0.100468	3.03207	-1.32438	-1.28744	0.471978	-2.66164	-0.683018	-2.47627	3.03207	0.853847	-1.57964	0.60272	-1.94031	-0.407731	-0.696399	-0.67108	-0.683739	1993
ST13	PROTEIN_CODING	4	-0.907248	-1.94973	-2.28847	-1.53941	-0.21225	0.380668	0.680125	-0.0901754	-2.28847	-2.1191	0.294975	-1.71515	0.323539	-0.875832	-0.246277	-1.12118	-0.683728	1994
ZNF273	PROTEIN_CODING	5	-1.17794	0.335669	-2.06996	-0.0916292	-1.42342	-0.876872	-0.093514	0.765844	-2.06996	-0.867145	0.336165	-0.970742	-0.0681806	-0.757526	-1.15941	-0.207537	-0.683473	1995
CNKSR3	PROTEIN_CODING	4	-0.697516	-1.83463	-0.122032	-1.03996	-0.400075	-0.585622	0.340952	-1.13365	-1.83463	-0.978332	-0.39635	-0.884727	-0.459441	-0.720016	-0.561071	-0.80488	-0.682975	1996
SPATA5	PROTEIN_CODING	4	-1.40192	-0.999597	-4.1086	1.86096	0.512849	-1.74351	-1.1143	-0.429479	-4.1086	-2.5541	-0.771891	-2.17004	-1.09576	1.18691	-0.877526	-0.488342	-0.682934	1997
C2orf49	PROTEIN_CODING	4	1.44404	0.78787	0.639646	-1.12866	-1.16775	-2.41969	-1.56637	-1.50981	-2.41969	0.713758	-1.53809	0.957185	-1.83196	-1.1482	-0.714467	-0.650998	-0.682733	1998
DYSF	PROTEIN_CODING	4	-0.949327	-0.166024	-1.30556	-1.24514	-0.236254	-0.0119229	-1.26396	-0.557782	-1.30556	-0.735793	-0.910871	-0.806971	-0.611222	-0.740697	-0.399168	-0.963935	-0.681551	1999
[truncated: 16,550 more rows]

## Sheet: BCL2L1
Gene Symbol	Type	n_guides	Meljuso A1331852_6T z-score	Meljuso BCL2L1 z-score	OVCAR8 A1331852_6T z-score	OVCAR8 BCL2L1 z-score	drug avg z-score	genetic avg z-score	Meljuso avg z-score	OVCAR8 avg z-score	All avg	Rank
MARCH5	PROTEIN_CODING	4	-21.2577	-11.3407	-6.79874	-6.11415	-14.0282	-8.72743	-16.2992	-6.45644	-11.3778	1
MCL1	PROTEIN_CODING	4	-15.9073	-9.55751	-7.75792	-6.10262	-11.8326	-7.83006	-12.7324	-6.93027	-9.83133	2
UBE2J2	PROTEIN_CODING	4	-14.677	-3.08845	-6.57883	-4.50628	-10.6279	-3.79737	-8.88273	-5.54256	-7.21264	3
BCL2L2	PROTEIN_CODING	5	-7.5942	-6.8277	-2.60603	-5.19111	-5.10011	-6.00941	-7.21095	-3.89857	-5.55476	4
UBE2K	PROTEIN_CODING	4	-6.01493	-1.49285	-9.91845	-3.01182	-7.96669	-2.25233	-3.75389	-6.46513	-5.10951	5
THOC6	PROTEIN_CODING	4	-7.14909	-1.85643	-6.17908	-4.61955	-6.66409	-3.23799	-4.50276	-5.39931	-4.95104	6
ATP13A1	PROTEIN_CODING	4	-8.1434	-5.52067	-3.25218	-1.74646	-5.69779	-3.63356	-6.83203	-2.49932	-4.66567	7
BCL2	PROTEIN_CODING	4	-8.33878	-7.89925	0.445265	-1.85842	-3.94676	-4.87884	-8.11902	-0.706576	-4.4128	8
WSB2	PROTEIN_CODING	4	-3.94003	-6.45999	-2.34781	-4.1483	-3.14392	-5.30415	-5.20001	-3.24806	-4.22403	9
ATG9A	PROTEIN_CODING	4	-8.56897	-2.76389	-3.61597	-1.8094	-6.09247	-2.28664	-5.66643	-2.71268	-4.18955	10
TYMS	PROTEIN_CODING	4	-6.98159	-4.3559	-2.82049	-1.99124	-4.90104	-3.17357	-5.66875	-2.40586	-4.03731	11
VPS37A	PROTEIN_CODING	4	-5.92338	-3.71967	-3.12513	-3.21157	-4.52426	-3.46562	-4.82153	-3.16835	-3.99494	12
UBE2N	PROTEIN_CODING	4	-4.1883	-2.67907	-3.77378	-4.52846	-3.98104	-3.60376	-3.43368	-4.15112	-3.7924	13
XPO4	PROTEIN_CODING	4	-8.60813	-5.16095	-0.867954	-0.442956	-4.73804	-2.80195	-6.88454	-0.655455	-3.77	14
ATG101	PROTEIN_CODING	4	-7.84307	-2.94442	-1.93717	-1.92758	-4.89012	-2.436	-5.39374	-1.93238	-3.66306	15
SIAH1	PROTEIN_CODING	4	-6.50109	-2.91227	-2.77821	-1.40306	-4.63965	-2.15766	-4.70668	-2.09064	-3.39866	16
PIH1D1	PROTEIN_CODING	4	-5.29925	-2.1923	-3.6697	-2.20707	-4.48447	-2.19969	-3.74577	-2.93839	-3.34208	17
WDR83	PROTEIN_CODING	4	-5.67756	-2.8014	-4.51147	-0.354915	-5.09452	-1.57816	-4.23948	-2.43319	-3.33634	18
CNOT10	PROTEIN_CODING	4	-7.78189	-0.247272	-3.29932	-1.97812	-5.5406	-1.1127	-4.01458	-2.63872	-3.32665	19
RBBP5	PROTEIN_CODING	4	-1.65796	-2.35869	-4.28732	-4.93651	-2.97264	-3.6476	-2.00832	-4.61191	-3.31012	20
UBE2D3	PROTEIN_CODING	4	-3.73817	-2.96816	-3.05837	-3.31011	-3.39827	-3.13914	-3.35316	-3.18424	-3.2687	21
ALG8	PROTEIN_CODING	4	-4.57839	-2.26169	-3.40261	-2.77424	-3.9905	-2.51797	-3.42004	-3.08842	-3.25423	22
KHSRP	PROTEIN_CODING	4	-7.85959	-1.39765	-1.70492	-1.96181	-4.78225	-1.67973	-4.62862	-1.83336	-3.23099	23
TOMM70	PROTEIN_CODING	4	-5.01644	-0.378411	-3.20648	-4.31052	-4.11146	-2.34447	-2.69743	-3.7585	-3.22796	24
KIF4A	PROTEIN_CODING	4	-2.6356	-1.45874	-4.65189	-4.14416	-3.64375	-2.80145	-2.04717	-4.39803	-3.2226	25
DOT1L	PROTEIN_CODING	4	-7.02896	-3.15266	-0.614591	-1.75472	-3.82178	-2.45369	-5.09081	-1.18465	-3.13773	26
UBE2A	PROTEIN_CODING	4	-4.55844	-2.44003	-2.15718	-3.02644	-3.35781	-2.73323	-3.49923	-2.59181	-3.04552	27
RAD9A	PROTEIN_CODING	4	-3.95792	-4.43853	-0.58804	-3.04806	-2.27298	-3.74329	-4.19823	-1.81805	-3.00814	28
FAM122A	PROTEIN_CODING	4	-4.57778	-2.03431	-2.40217	-2.94539	-3.48997	-2.48985	-3.30604	-2.67378	-2.98991	29
TARDBP	PROTEIN_CODING	4	-3.00324	-2.03135	-3.66261	-3.07783	-3.33292	-2.55459	-2.51729	-3.37022	-2.94376	30
CYB5B	PROTEIN_CODING	4	-5.19796	-3.51713	-1.70314	-1.33671	-3.45055	-2.42692	-4.35755	-1.51993	-2.93874	31
FAF2	PROTEIN_CODING	4	-2.11048	-0.7066	-4.70196	-4.14406	-3.40622	-2.42533	-1.40854	-4.42301	-2.91577	32
CMTR1	PROTEIN_CODING	4	-4.69505	-2.39031	-1.38359	-2.97295	-3.03932	-2.68163	-3.54268	-2.17827	-2.86048	33
CEPT1	PROTEIN_CODING	4	-3.53072	-1.39488	-2.7423	-3.72331	-3.13651	-2.55909	-2.4628	-3.23281	-2.8478	34
CSNK2A1	PROTEIN_CODING	5	-4.24692	-4.28452	-1.12475	-1.7319	-2.68584	-3.00821	-4.26572	-1.42832	-2.84702	35
VPS52	PROTEIN_CODING	4	-4.90868	-3.06857	-2.20947	-1.1092	-3.55907	-2.08889	-3.98863	-1.65933	-2.82398	36
CFAP20	PROTEIN_CODING	4	-4.97904	-3.36341	-1.50382	-1.4402	-3.24143	-2.40181	-4.17123	-1.47201	-2.82162	37
LIN54	PROTEIN_CODING	4	-3.86295	-2.86041	-2.09163	-2.44887	-2.97729	-2.65464	-3.36168	-2.27025	-2.81596	38
NUP35	PROTEIN_CODING	4	-6.41909	-1.63481	-1.82994	-1.36975	-4.12452	-1.50228	-4.02695	-1.59984	-2.8134	39
FBXW11	PROTEIN_CODING	4	-1.4729	-5.06883	-3.05752	-1.58213	-2.26521	-3.32548	-3.27087	-2.31983	-2.79535	40
DNAJC13	PROTEIN_CODING	4	-3.18612	-3.98124	-1.38732	-2.40825	-2.28672	-3.19474	-3.58368	-1.89778	-2.74073	41
KPNA2	PROTEIN_CODING	4	-5.15836	-2.23313	-1.88158	-1.67864	-3.51997	-1.95588	-3.69574	-1.78011	-2.73793	42
RBM5	PROTEIN_CODING	4	-4.22879	-5.10335	-0.33697	-1.26965	-2.28288	-3.1865	-4.66607	-0.803309	-2.73469	43
MECR	PROTEIN_CODING	4	-1.11576	-2.81169	-3.25288	-3.66153	-2.18432	-3.23661	-1.96373	-3.4572	-2.71046	44
CHTOP	PROTEIN_CODING	4	-5.63698	-1.18808	-1.9433	-2.05554	-3.79014	-1.62181	-3.41253	-1.99942	-2.70598	45
RER1	PROTEIN_CODING	4	-2.36706	-1.76597	-3.50099	-3.17904	-2.93402	-2.4725	-2.06651	-3.34001	-2.70326	46
VPS16	PROTEIN_CODING	4	-5.24767	-3.36972	-1.85355	-0.33558	-3.55061	-1.85265	-4.30869	-1.09457	-2.70163	47
MBNL1	PROTEIN_CODING	4	-3.76688	-2.85693	-2.35841	-1.7945	-3.06264	-2.32571	-3.3119	-2.07645	-2.69418	48
QRICH1	PROTEIN_CODING	4	-3.0159	-1.94107	-3.06688	-2.68588	-3.04139	-2.31347	-2.47848	-2.87638	-2.67743	49
WAC	PROTEIN_CODING	4	-7.24882	-1.79699	-0.986852	-0.621849	-4.11784	-1.20942	-4.5229	-0.80435	-2.66363	50
FAAP100	PROTEIN_CODING	4	-4.61183	-4.28118	0.297496	-2.01667	-2.15717	-3.14893	-4.44651	-0.859585	-2.65305	51
PPIL1	PROTEIN_CODING	4	-3.69585	-3.62502	-0.945687	-2.20412	-2.32077	-2.91457	-3.66044	-1.5749	-2.61767	52
SAFB	PROTEIN_CODING	4	-4.37016	-3.12476	-2.17308	-0.796635	-3.27162	-1.9607	-3.74746	-1.48486	-2.61616	53
ACLY	PROTEIN_CODING	4	-0.00181269	-6.28727	-1.34111	-2.79543	-0.671461	-4.54135	-3.14454	-2.06827	-2.60641	54
CNEP1R1	PROTEIN_CODING	4	-4.89854	-1.7171	-2.38343	-1.32203	-3.64098	-1.51957	-3.30782	-1.85273	-2.58027	55
MBTPS2	PROTEIN_CODING	4	-4.08447	-1.93782	-1.58641	-2.57431	-2.83544	-2.25606	-3.01115	-2.08036	-2.54575	56
ARFRP1	PROTEIN_CODING	4	-2.55951	-3.65943	-2.43661	-1.49564	-2.49806	-2.57753	-3.10947	-1.96612	-2.5378	57
CCNA2	PROTEIN_CODING	4	-1.00006	-3.28737	-3.20796	-2.61394	-2.10401	-2.95066	-2.14372	-2.91095	-2.52733	58
SEPHS1	PROTEIN_CODING	4	-3.00482	0.539573	-4.03569	-3.59672	-3.52026	-1.52857	-1.23262	-3.81621	-2.52441	59
GRB2	PROTEIN_CODING	4	-0.803275	-1.12308	-3.32328	-4.84689	-2.06328	-2.98498	-0.963177	-4.08509	-2.52413	60
RNF19A	PROTEIN_CODING	4	-1.91207	-2.19034	-4.72617	-1.23593	-3.31912	-1.71314	-2.05121	-2.98105	-2.51613	61
CTDNEP1	PROTEIN_CODING	4	-5.16884	-1.60059	-2.93357	-0.323668	-4.05121	-0.962129	-3.38472	-1.62862	-2.50667	62
VPS25	PROTEIN_CODING	4	-2.3212	-2.57096	-3.21313	-1.86114	-2.76716	-2.21605	-2.44608	-2.53714	-2.49161	63
SEC63	PROTEIN_CODING	4	-0.800967	-0.866049	-4.55424	-3.70402	-2.6776	-2.28504	-0.833508	-4.12913	-2.48132	64
DPY30	PROTEIN_CODING	4	-1.25372	-3.3484	-2.79064	-2.50191	-2.02218	-2.92516	-2.30106	-2.64628	-2.47367	65
CMIP	PROTEIN_CODING	4	-0.27613	-0.840985	-5.53347	-3.23293	-2.9048	-2.03696	-0.558557	-4.3832	-2.47088	66
CCT6A	PROTEIN_CODING	4	-1.63492	-0.719138	-3.65378	-3.86854	-2.64435	-2.29384	-1.17703	-3.76116	-2.4691	67
NSMCE1	PROTEIN_CODING	4	-2.00504	-0.379441	-3.52596	-3.88475	-2.7655	-2.13209	-1.19224	-3.70535	-2.4488	68
RB1CC1	PROTEIN_CODING	4	-5.48788	-3.53678	-0.615056	-0.153621	-3.05147	-1.8452	-4.51233	-0.384338	-2.44833	69
SRSF11	PROTEIN_CODING	4	-2.45698	-2.92164	-1.29873	-3.11088	-1.87785	-3.01626	-2.68931	-2.2048	-2.44706	70
BIRC5	PROTEIN_CODING	4	-1.35981	-4.79983	-2.00879	-1.53057	-1.6843	-3.1652	-3.07982	-1.76968	-2.42475	71
RBM10	PROTEIN_CODING	4	-5.80531	-1.86569	-0.72555	-1.29843	-3.26543	-1.58206	-3.8355	-1.01199	-2.42375	72
ZBTB2	PROTEIN_CODING	4	-2.23827	-2.51983	-2.31086	-2.62574	-2.27457	-2.57279	-2.37905	-2.4683	-2.42368	73
MATR3	PROTEIN_CODING	4	0.318783	-1.48992	-4.70409	-3.79912	-2.19265	-2.64452	-0.585567	-4.25161	-2.41859	74
FBXW7	PROTEIN_CODING	4	-2.63888	-2.43939	-1.80859	-2.78257	-2.22373	-2.61098	-2.53913	-2.29558	-2.41736	75
WDR48	PROTEIN_CODING	4	-2.071	-1.67713	-2.73297	-3.14847	-2.40199	-2.4128	-1.87406	-2.94072	-2.40739	76
SRF	PROTEIN_CODING	4	-4.54307	-3.16727	-0.800552	-1.09767	-2.67181	-2.13247	-3.85517	-0.949114	-2.40214	77
MYL6	PROTEIN_CODING	4	-0.880416	-1.99121	-3.48653	-3.23315	-2.18347	-2.61218	-1.43581	-3.35984	-2.39783	78
RTEL1	PROTEIN_CODING	4	-4.99629	-0.906456	-0.773884	-2.81492	-2.88509	-1.86069	-2.95137	-1.7944	-2.37289	79
CDK2	PROTEIN_CODING	4	-4.07706	-1.54437	-2.04652	-1.81303	-3.06179	-1.6787	-2.81072	-1.92977	-2.37024	80
CAPZA1	PROTEIN_CODING	4	-0.964418	-2.40903	-2.81779	-3.25885	-1.8911	-2.83394	-1.68673	-3.03832	-2.36252	81
EIF1	PROTEIN_CODING	4	-0.793463	-4.82046	-1.4058	-2.41853	-1.09963	-3.61949	-2.80696	-1.91216	-2.35956	82
NUP50	PROTEIN_CODING	4	-4.10408	-1.47538	-2.0882	-1.75136	-3.09614	-1.61337	-2.78973	-1.91978	-2.35475	83
ALG6	PROTEIN_CODING	4	-3.04759	-2.26077	-2.39719	-1.70482	-2.72239	-1.9828	-2.65418	-2.05101	-2.35259	84
ZRANB2	PROTEIN_CODING	4	-3.22199	-3.09237	-1.76414	-1.29595	-2.49307	-2.19416	-3.15718	-1.53004	-2.34361	85
SPNS1	PROTEIN_CODING	4	-6.65145	-1.75497	-0.131162	-0.829704	-3.3913	-1.29234	-4.20321	-0.480433	-2.34182	86
EIPR1	PROTEIN_CODING	4	-3.47145	-1.73503	-1.95829	-2.18772	-2.71487	-1.96137	-2.60324	-2.07301	-2.33812	87
NONO	PROTEIN_CODING	4	-4.25319	-3.24155	-1.32322	-0.532872	-2.78821	-1.88721	-3.74737	-0.928047	-2.33771	88
FUBP1	PROTEIN_CODING	4	-7.78972	-2.45707	0.771667	0.153875	-3.50903	-1.1516	-5.12339	0.462771	-2.33031	89
UQCRB	PROTEIN_CODING	4	-0.636408	-1.57996	-4.43295	-2.66388	-2.53468	-2.12192	-1.10818	-3.54842	-2.3283	90
DPH3	PROTEIN_CODING	4	-1.6783	-1.13687	-3.20659	-3.28781	-2.44244	-2.21234	-1.40758	-3.2472	-2.32739	91
VPS33A	PROTEIN_CODING	4	-3.34329	-3.40826	-1.0362	-1.50733	-2.18975	-2.4578	-3.37578	-1.27177	-2.32377	92
NAA20	PROTEIN_CODING	4	-1.82492	-1.57698	-2.86021	-3.00779	-2.34257	-2.29238	-1.70095	-2.934	-2.31748	93
LIG4	PROTEIN_CODING	4	-2.01191	-2.84668	-2.15635	-2.25238	-2.08413	-2.54953	-2.42929	-2.20437	-2.31683	94
RPN2	PROTEIN_CODING	4	-2.0337	-2.93511	-1.59905	-2.68747	-1.81637	-2.81129	-2.4844	-2.14326	-2.31383	95
OTUD5	PROTEIN_CODING	4	-0.527684	-1.20258	-3.15253	-4.25022	-1.84011	-2.7264	-0.865133	-3.70138	-2.28325	96
PNN	PROTEIN_CODING	4	-4.58426	-1.63486	-1.85727	-1.04651	-3.22076	-1.34068	-3.10956	-1.45189	-2.28072	97
METTL1	PROTEIN_CODING	4	-1.62902	-3.41231	-2.48789	-1.5821	-2.05846	-2.49721	-2.52067	-2.035	-2.27783	98
PRPSAP1	PROTEIN_CODING	4	-3.00694	-0.470116	-2.90206	-2.71571	-2.9545	-1.59291	-1.73853	-2.80888	-2.27371	99
PDPK1	PROTEIN_CODING	4	-1.60534	-0.557513	-3.86573	-3.06187	-2.73554	-1.80969	-1.08143	-3.4638	-2.27261	100
OPA1	PROTEIN_CODING	4	1.46231	-3.35838	-3.19616	-3.99585	-0.866923	-3.67712	-0.948032	-3.59601	-2.27202	101
ACTR6	PROTEIN_CODING	4	-3.8854	-1.22902	-1.39756	-2.57604	-2.64148	-1.90253	-2.55721	-1.9868	-2.27201	102
RAB7A	PROTEIN_CODING	4	-5.23026	-4.00698	-0.0376225	0.200106	-2.63394	-1.90344	-4.61862	0.0812417	-2.26869	103
NDC1	PROTEIN_CODING	4	-2.48755	-0.276206	-4.19741	-2.10061	-3.34248	-1.18841	-1.38188	-3.14901	-2.26544	104
GGTLC2	PROTEIN_CODING	4	-1.18691	-2.14837	-2.18986	-3.47212	-1.68838	-2.81025	-1.66764	-2.83099	-2.24932	105
EIF3L	PROTEIN_CODING	4	-4.17849	-4.4033	0.279895	-0.649511	-1.9493	-2.52641	-4.2909	-0.184808	-2.23785	106
GOLGA7	PROTEIN_CODING	4	-5.29389	-1.83037	-0.478598	-1.32133	-2.88624	-1.57585	-3.56213	-0.899962	-2.23104	107
CLASRP	PROTEIN_CODING	4	-4.67765	-1.6514	-2.96444	0.373605	-3.82105	-0.638899	-3.16453	-1.29542	-2.22997	108
TAF10	PROTEIN_CODING	4	-2.66563	-1.1149	-2.88852	-2.2325	-2.77707	-1.6737	-1.89026	-2.56051	-2.22539	109
PTAR1	PROTEIN_CODING	4	-2.39275	-1.71175	-2.08458	-2.70992	-2.23866	-2.21084	-2.05225	-2.39725	-2.22475	110
ATG13	PROTEIN_CODING	4	-3.88188	-2.74953	-1.35327	-0.898205	-2.61758	-1.82387	-3.31571	-1.12574	-2.22072	111
TUBB	PROTEIN_CODING	4	-1.94318	0.0257431	-3.19416	-3.73172	-2.56867	-1.85299	-0.958717	-3.46294	-2.21083	112
KLF6	PROTEIN_CODING	4	-4.25271	-1.99848	-1.63816	-0.920217	-2.94543	-1.45935	-3.12559	-1.27919	-2.20239	113
TTI2	PROTEIN_CODING	4	-3.72278	-3.68529	-1.16414	-0.222456	-2.44346	-1.95387	-3.70403	-0.693297	-2.19866	114
ELOF1	PROTEIN_CODING	4	-0.862648	0.094154	-4.8188	-3.18337	-2.84072	-1.54461	-0.384247	-4.00108	-2.19266	115
VPS4A	PROTEIN_CODING	4	-3.49948	-2.60738	-1.72231	-0.913697	-2.6109	-1.76054	-3.05343	-1.318	-2.18572	116
SMARCA4	PROTEIN_CODING	4	-0.671705	-2.51978	-2.82633	-2.7236	-1.74902	-2.62169	-1.59574	-2.77497	-2.18535	117
RBPJ	PROTEIN_CODING	4	-4.09925	-3.60998	-0.419059	-0.596842	-2.25915	-2.10341	-3.85461	-0.507951	-2.18128	118
SEPSECS	PROTEIN_CODING	4	-3.11102	-2.10045	-1.76524	-1.74017	-2.43813	-1.92031	-2.60573	-1.75271	-2.17922	119
DNAJA1	PROTEIN_CODING	4	-2.70044	-1.42479	-2.47009	-2.10856	-2.58526	-1.76668	-2.06262	-2.28933	-2.17597	120
CCT5	PROTEIN_CODING	4	0.0341132	-1.39161	-4.49001	-2.83552	-2.22795	-2.11357	-0.67875	-3.66276	-2.17076	121
ARID4B	PROTEIN_CODING	4	-3.46819	-1.84877	-2.27579	-1.08494	-2.87199	-1.46685	-2.65848	-1.68037	-2.16942	122
VPS35	PROTEIN_CODING	4	-2.82788	-1.29441	-1.99375	-2.54494	-2.41081	-1.91968	-2.06114	-2.26934	-2.16524	123
PDAP1	PROTEIN_CODING	4	-2.83879	-1.51042	-1.91217	-2.39855	-2.37548	-1.95449	-2.1746	-2.15536	-2.16498	124
HSPA13	PROTEIN_CODING	4	-3.20809	-2.62201	-1.43214	-1.39108	-2.32012	-2.00655	-2.91505	-1.41161	-2.16333	125
RBM33	PROTEIN_CODING	4	-1.91138	0.722224	-3.09735	-4.36432	-2.50437	-1.82105	-0.594579	-3.73084	-2.16271	126
SPTLC2	PROTEIN_CODING	4	-3.26246	-2.77003	-1.33668	-1.26718	-2.29957	-2.01861	-3.01624	-1.30193	-2.15909	127
VPS54	PROTEIN_CODING	4	-3.46965	-1.09023	-1.98107	-2.09011	-2.72536	-1.59017	-2.27994	-2.03559	-2.15777	128
EZH2	PROTEIN_CODING	4	-1.96225	-3.06802	-0.858506	-2.70697	-1.41038	-2.8875	-2.51513	-1.78274	-2.14894	129
THAP3	PROTEIN_CODING	4	-3.75105	-1.18656	-2.1663	-1.48329	-2.95867	-1.33493	-2.46881	-1.82479	-2.1468	130
CBLL1	PROTEIN_CODING	4	-3.71609	-2.32682	-1.15873	-1.36147	-2.43741	-1.84414	-3.02146	-1.2601	-2.14078	131
MSL2	PROTEIN_CODING	4	-1.38615	-1.67597	-2.01468	-3.47708	-1.70042	-2.57653	-1.53106	-2.74588	-2.13847	132
HSP90AB1	PROTEIN_CODING	4	-3.26773	-4.44202	-0.286471	-0.549929	-1.7771	-2.49598	-3.85488	-0.4182	-2.13654	133
CEP57	PROTEIN_CODING	4	-2.04267	-0.764811	-3.2613	-2.4752	-2.65198	-1.62	-1.40374	-2.86825	-2.13599	134
ACSL4	PROTEIN_CODING	4	-8.86234	-1.37739	0.478972	1.22006	-4.19168	-0.0786631	-5.11986	0.849516	-2.13517	135
RAD1	PROTEIN_CODING	4	-2.1867	-1.24087	-1.61946	-3.47877	-1.90308	-2.35982	-1.71379	-2.54912	-2.13145	136
PRELID3B	PROTEIN_CODING	4	-2.31651	-1.04472	-1.51655	-3.64241	-1.91653	-2.34356	-1.68062	-2.57948	-2.13005	137
KDM2A	PROTEIN_CODING	4	-1.56717	-2.65622	-1.56583	-2.72287	-1.5665	-2.68955	-2.1117	-2.14435	-2.12802	138
UBE2G2	PROTEIN_CODING	4	-3.00207	-0.404311	-3.46532	-1.6322	-3.23369	-1.01825	-1.70319	-2.54876	-2.12597	139
UBA6	PROTEIN_CODING	4	-1.33367	-1.58553	-2.98256	-2.53655	-2.15812	-2.06104	-1.4596	-2.75956	-2.10958	140
VPS28	PROTEIN_CODING	4	-1.26857	-2.67536	-1.87355	-2.60976	-1.57106	-2.64256	-1.97196	-2.24166	-2.10681	141
PPP2R2A	PROTEIN_CODING	4	-1.28614	-0.778381	-3.37373	-2.92408	-2.32994	-1.85123	-1.03226	-3.14891	-2.09058	142
NUP188	PROTEIN_CODING	4	-2.88002	-1.73846	-2.71442	-0.98036	-2.79722	-1.35941	-2.30924	-1.84739	-2.07832	143
API5	PROTEIN_CODING	4	-3.5101	-1.2364	-1.87856	-1.68366	-2.69433	-1.46003	-2.37325	-1.78111	-2.07718	144
ALYREF	PROTEIN_CODING	4	-2.33882	-2.27012	-1.93661	-1.75479	-2.13772	-2.01246	-2.30447	-1.8457	-2.07509	145
SYS1	PROTEIN_CODING	4	-1.72982	-0.971253	-3.82819	-1.75035	-2.779	-1.3608	-1.35054	-2.78927	-2.0699	146
LAMTOR2	PROTEIN_CODING	4	-1.75523	-2.33797	-2.68443	-1.47959	-2.21983	-1.90878	-2.0466	-2.08201	-2.0643	147
SNRNP200	PROTEIN_CODING	4	-2.11347	-1.33817	-3.01673	-1.77885	-2.5651	-1.55851	-1.72582	-2.39779	-2.06181	148
CCDC130	PROTEIN_CODING	4	-2.96402	-0.817879	-2.53621	-1.91005	-2.75011	-1.36397	-1.89095	-2.22313	-2.05704	149
PWP2	PROTEIN_CODING	4	-2.35256	-1.53248	-1.81728	-2.50173	-2.08492	-2.01711	-1.94252	-2.15951	-2.05101	150
UBE2T	PROTEIN_CODING	4	-2.4546	-2.45339	-1.98718	-1.3029	-2.22089	-1.87815	-2.454	-1.64504	-2.04952	151
ALG12	PROTEIN_CODING	4	-4.86141	-1.53259	-1.5614	-0.234803	-3.21141	-0.883698	-3.197	-0.8981	-2.04755	152
GHRL	PROTEIN_CODING	4	-1.08996	-1.78933	-2.04734	-3.25429	-1.56865	-2.52181	-1.43964	-2.65082	-2.04523	153
SYVN1	PROTEIN_CODING	4	-3.03413	-0.312346	-3.58105	-1.22773	-3.30759	-0.770037	-1.67324	-2.40439	-2.03881	154
PPA2	PROTEIN_CODING	4	1.86831	-4.57465	-2.99548	-2.43577	-0.563583	-3.50521	-1.35317	-2.71563	-2.0344	155
MSTO1	PROTEIN_CODING	4	-3.6861	-1.52293	-2.17424	-0.743167	-2.93017	-1.13305	-2.60452	-1.45871	-2.03161	156
ZNF574	PROTEIN_CODING	4	-1.557	-2.24805	-2.5459	-1.76668	-2.05145	-2.00737	-1.90253	-2.15629	-2.02941	157
DDX39B	PROTEIN_CODING	4	-2.46913	-2.211	-2.10466	-1.32822	-2.2869	-1.76961	-2.34007	-1.71644	-2.02825	158
UBE3D	PROTEIN_CODING	4	-2.86062	-1.74033	-0.707908	-2.79619	-1.78426	-2.26826	-2.30047	-1.75205	-2.02626	159
DHRSX	PROTEIN_CODING	4	-3.67597	-1.65192	-1.79739	-0.976287	-2.73668	-1.3141	-2.66395	-1.38684	-2.02539	160
RAD51D	PROTEIN_CODING	4	-0.13233	0.654163	-3.92179	-4.6799	-2.02706	-2.01287	0.260916	-4.30084	-2.01996	161
BRD2	PROTEIN_CODING	4	-2.62676	-1.61674	-1.51548	-2.29292	-2.07112	-1.95483	-2.12175	-1.9042	-2.01298	162
RNASEH2C	PROTEIN_CODING	4	-3.75025	-2.88992	0.0434593	-1.44884	-1.8534	-2.16938	-3.32009	-0.702692	-2.01139	163
SF3B3	PROTEIN_CODING	4	-2.45185	-3.81688	0.136719	-1.90518	-1.15757	-2.86103	-3.13436	-0.884229	-2.0093	164
PAXIP1	PROTEIN_CODING	4	-3.1057	-2.10328	-2.22215	-0.598268	-2.66392	-1.35077	-2.60449	-1.41021	-2.00735	165
SMG1	PROTEIN_CODING	4	-2.11208	-2.40891	-2.21224	-1.29095	-2.16216	-1.84993	-2.2605	-1.7516	-2.00605	166
ZMPSTE24	PROTEIN_CODING	4	-0.700144	-1.09834	-3.23853	-2.98525	-1.96934	-2.0418	-0.899243	-3.11189	-2.00557	167
LLGL2	PROTEIN_CODING	4	-1.64791	-2.52012	-1.43995	-2.41042	-1.54393	-2.46527	-2.08401	-1.92519	-2.0046	168
ZFP36L1	PROTEIN_CODING	4	0.831846	0.109722	-4.4556	-4.46299	-1.81188	-2.17664	0.470784	-4.4593	-1.99426	169
PPP2R5C	PROTEIN_CODING	4	-1.61041	-1.17287	-2.41135	-2.77914	-2.01088	-1.976	-1.39164	-2.59524	-1.99344	170
VPS29	PROTEIN_CODING	4	-1.01708	-1.91991	-2.85788	-2.17758	-1.93748	-2.04875	-1.4685	-2.51773	-1.99311	171
RBM14	PROTEIN_CODING	4	-1.40755	-1.15248	-2.2667	-3.14511	-1.83712	-2.14879	-1.28001	-2.70591	-1.99296	172
CDCA3	PROTEIN_CODING	4	-2.72018	0.410546	-3.5462	-2.11013	-3.13319	-0.849793	-1.15482	-2.82816	-1.99149	173
ELOB	PROTEIN_CODING	4	1.64787	-3.03766	-3.74899	-2.81606	-1.05056	-2.92686	-0.694895	-3.28253	-1.98871	174
COPE	PROTEIN_CODING	4	-3.43706	-2.63008	-0.532414	-1.33814	-1.98474	-1.98411	-3.03357	-0.935276	-1.98442	175
FAAH2	PROTEIN_CODING	4	-1.80301	-3.01565	-1.35511	-1.75696	-1.57906	-2.3863	-2.40933	-1.55603	-1.98268	176
HIST1H2BL	PROTEIN_CODING	5	-0.0316324	-0.188539	-3.77289	-3.92918	-1.90226	-2.05886	-0.110086	-3.85103	-1.98056	177
SNRPA1	PROTEIN_CODING	4	-0.903189	-1.77305	-2.01048	-3.22558	-1.45683	-2.49932	-1.33812	-2.61803	-1.97808	178
TMX2	PROTEIN_CODING	4	-0.813284	-1.05842	-2.32559	-3.70972	-1.56944	-2.38407	-0.935853	-3.01765	-1.97675	179
ZNF143	PROTEIN_CODING	4	-0.62639	-1.26603	-1.89153	-4.11996	-1.25896	-2.69299	-0.94621	-3.00575	-1.97598	180
EIF4G2	PROTEIN_CODING	4	-1.70393	0.625391	-2.97498	-3.84776	-2.33945	-1.61119	-0.539269	-3.41137	-1.97532	181
KIAA0391	PROTEIN_CODING	4	0.131578	-3.56869	-2.6996	-1.75999	-1.28401	-2.66434	-1.71855	-2.2298	-1.97418	182
FOXK1	PROTEIN_CODING	4	-4.02544	-0.488607	-0.999094	-2.3802	-2.51227	-1.4344	-2.25702	-1.68964	-1.97333	183
ZDHHC5	PROTEIN_CODING	4	-5.12436	-2.83892	0.189094	-0.106821	-2.46763	-1.47287	-3.98164	0.0411368	-1.97025	184
OXSM	PROTEIN_CODING	4	-0.257884	-1.82424	-3.01943	-2.77786	-1.63866	-2.30105	-1.04106	-2.89865	-1.96985	185
ANAPC5	PROTEIN_CODING	4	-1.62136	-0.825924	-2.63787	-2.78908	-2.12962	-1.8075	-1.22364	-2.71348	-1.96856	186
MFN2	PROTEIN_CODING	4	-2.71123	-0.82592	-3.08173	-1.25434	-2.89648	-1.04013	-1.76858	-2.16804	-1.96831	187
BCLAF1	PROTEIN_CODING	4	-3.95949	-0.699042	-2.0614	-1.14813	-3.01044	-0.923586	-2.32927	-1.60476	-1.96702	188
ZNF131	PROTEIN_CODING	4	-1.76546	-0.822927	-2.41124	-2.84332	-2.08835	-1.83312	-1.29419	-2.62728	-1.96073	189
ACACA	PROTEIN_CODING	4	-3.22768	-2.57604	-1.5613	-0.472088	-2.39449	-1.52406	-2.90186	-1.0167	-1.95928	190
ALG5	PROTEIN_CODING	4	-3.03155	-0.920692	-1.36554	-2.50323	-2.19854	-1.71196	-1.97612	-1.93438	-1.95525	191
TUBB2B	PROTEIN_CODING	5	-3.07641	-0.101855	-2.99787	-1.61903	-3.03714	-0.860444	-1.58913	-2.30845	-1.94879	192
VEZT	PROTEIN_CODING	4	-1.00903	-1.547	-2.84641	-2.38136	-1.92772	-1.96418	-1.27802	-2.61389	-1.94595	193
CENPQ	PROTEIN_CODING	4	-1.72242	-2.43044	-1.45749	-2.15845	-1.58996	-2.29444	-2.07643	-1.80797	-1.9422	194
CNOT2	PROTEIN_CODING	4	-1.10721	-2.61114	-1.57139	-2.47609	-1.3393	-2.54361	-1.85918	-2.02374	-1.94146	195
CCNL1	PROTEIN_CODING	4	-2.14618	-1.84464	-1.86175	-1.89448	-2.00397	-1.86956	-1.99541	-1.87812	-1.93676	196
PTP4A1	PROTEIN_CODING	4	-1.02752	-3.04631	-2.15081	-1.5178	-1.58917	-2.28205	-2.03691	-1.8343	-1.93561	197
ATL3	PROTEIN_CODING	4	-4.13658	-2.48623	-0.735453	-0.381308	-2.43602	-1.43377	-3.31141	-0.55838	-1.93489	198
GNL3	PROTEIN_CODING	4	-2.05264	-1.00465	-2.93155	-1.73087	-2.4921	-1.36776	-1.52865	-2.33121	-1.92993	199
HARS	PROTEIN_CODING	4	-1.72621	-1.86909	-3.66184	-0.451995	-2.69402	-1.16054	-1.79765	-2.05692	-1.92728	200
ATR	PROTEIN_CODING	4	-1.91715	-1.54245	-1.62498	-2.62445	-1.77107	-2.08345	-1.7298	-2.12472	-1.92726	201
UBR5	PROTEIN_CODING	4	-3.46129	-0.863872	-1.75367	-1.62825	-2.60748	-1.24606	-2.16258	-1.69096	-1.92677	202
CERS2	PROTEIN_CODING	4	-7.30694	-1.60591	1.47197	-0.265187	-2.91748	-0.935548	-4.45642	0.603391	-1.92652	203
POLE2	PROTEIN_CODING	4	-0.56691	-3.23135	-2.9445	-0.951797	-1.7557	-2.09158	-1.89913	-1.94815	-1.92364	204
TXNRD1	PROTEIN_CODING	4	-1.50291	-2.03509	-2.10998	-2.04419	-1.80644	-2.03964	-1.769	-2.07709	-1.92304	205
FANCI	PROTEIN_CODING	4	-1.47	-2.11629	-2.00507	-2.09685	-1.73754	-2.10657	-1.79314	-2.05096	-1.92205	206
VKORC1L1	PROTEIN_CODING	4	-7.1012	-2.95462	2.05678	0.31339	-2.52221	-1.32061	-5.02791	1.18509	-1.92141	207
SRP54	PROTEIN_CODING	4	-3.57019	-0.677175	-2.11775	-1.31698	-2.84397	-0.997077	-2.12368	-1.71737	-1.92053	208
ZEB2	PROTEIN_CODING	4	-4.67376	-3.53868	1.57264	-1.03062	-1.55056	-2.28465	-4.10622	0.271011	-1.91761	209
TAC4	PROTEIN_CODING	4	-1.83912	-0.923366	-2.45494	-2.44962	-2.14703	-1.68649	-1.38124	-2.45228	-1.91676	210
DCPS	PROTEIN_CODING	4	-2.31316	-0.582069	-1.07515	-3.68934	-1.69416	-2.13571	-1.44761	-2.38225	-1.91493	211
EPG5	PROTEIN_CODING	4	-2.99798	-2.10831	-0.903942	-1.64098	-1.95096	-1.87465	-2.55315	-1.27246	-1.9128	212
PAIP2	PROTEIN_CODING	4	0.29162	-3.3823	-1.60271	-2.95612	-0.655547	-3.16921	-1.54534	-2.27942	-1.91238	213
USP1	PROTEIN_CODING	4	-3.27302	-0.423018	-2.74163	-1.19782	-3.00732	-0.810417	-1.84802	-1.96972	-1.90887	214
YAE1D1	PROTEIN_CODING	4	-2.12712	-1.54701	-2.7187	-1.24015	-2.42291	-1.39358	-1.83706	-1.97943	-1.90824	215
PPM1D	PROTEIN_CODING	4	-3.70138	-1.63968	-0.713689	-1.56684	-2.20754	-1.60326	-2.67053	-1.14027	-1.9054	216
ITGB5	PROTEIN_CODING	4	-0.399543	-2.07222	-3.28057	-1.86369	-1.84006	-1.96795	-1.23588	-2.57213	-1.90401	217
NDUFAB1	PROTEIN_CODING	4	-0.211818	-1.40125	-4.46395	-1.53786	-2.33789	-1.46955	-0.806535	-3.00091	-1.90372	218
RBM18	PROTEIN_CODING	4	-3.9795	-2.42196	-0.732181	-0.471335	-2.35584	-1.44665	-3.20073	-0.601758	-1.90124	219
CNOT1	PROTEIN_CODING	4	-2.60143	0.404513	-2.07507	-3.32251	-2.33825	-1.459	-1.09846	-2.69879	-1.89862	220
BARD1	PROTEIN_CODING	4	-1.72064	-1.6369	-2.01552	-2.20303	-1.86808	-1.91997	-1.67877	-2.10927	-1.89402	221
HMGA1	PROTEIN_CODING	4	-2.74354	-1.66101	-0.604323	-2.55352	-1.67393	-2.10727	-2.20228	-1.57892	-1.8906	222
FOXM1	PROTEIN_CODING	4	-3.52977	0.546815	-1.63318	-2.94455	-2.58147	-1.19887	-1.49148	-2.28886	-1.89017	223
VPS51	PROTEIN_CODING	4	-1.64107	-2.87222	-2.22834	-0.755446	-1.9347	-1.81384	-2.25665	-1.49189	-1.87427	224
FLCN	PROTEIN_CODING	4	-3.72847	-2.73705	-0.531908	-0.497616	-2.13019	-1.61733	-3.23276	-0.514762	-1.87376	225
MTCH2	PROTEIN_CODING	4	-2.25329	-2.8514	-1.35824	-1.02627	-1.80576	-1.93884	-2.55235	-1.19225	-1.8723	226
FANCL	PROTEIN_CODING	4	-2.0683	-1.89131	-1.47958	-2.04789	-1.77394	-1.9696	-1.97981	-1.76373	-1.87177	227
HDAC3	PROTEIN_CODING	4	-2.31169	-0.19235	-2.39337	-2.58099	-2.35253	-1.38667	-1.25202	-2.48718	-1.8696	228
MAP2K7	PROTEIN_CODING	4	-6.22328	-0.871888	-0.540834	0.159212	-3.38206	-0.356338	-3.54759	-0.190811	-1.8692	229
CTU2	PROTEIN_CODING	4	-0.417187	-1.00996	-3.73384	-2.29466	-2.07551	-1.65231	-0.713573	-3.01425	-1.86391	230
PRPF8	PROTEIN_CODING	4	-1.59289	-2.0688	-1.40441	-2.38825	-1.49865	-2.22853	-1.83085	-1.89633	-1.86359	231
PRKRIP1	PROTEIN_CODING	4	-2.14748	-1.42991	-2.36129	-1.49132	-2.25438	-1.46062	-1.78869	-1.9263	-1.8575	232
SOD2	PROTEIN_CODING	4	-0.852759	-2.27202	-3.21095	-1.09192	-2.03185	-1.68197	-1.56239	-2.15144	-1.85691	233
SARNP	PROTEIN_CODING	4	-3.08362	-0.341631	-1.29064	-2.70843	-2.18713	-1.52503	-1.71263	-1.99954	-1.85608	234
FAM96B	PROTEIN_CODING	4	-1.78871	-1.37775	-1.55176	-2.69737	-1.67024	-2.03756	-1.58323	-2.12457	-1.8539	235
CWC22	PROTEIN_CODING	4	-2.02489	-3.01554	-1.15845	-1.20824	-1.59167	-2.11189	-2.52022	-1.18335	-1.85178	236
TFAM	PROTEIN_CODING	4	1.26463	-1.50079	-3.64245	-3.4975	-1.18891	-2.49915	-0.11808	-3.56997	-1.84403	237
HAUS6	PROTEIN_CODING	4	-0.602678	-0.702312	-2.26104	-3.80933	-1.43186	-2.25582	-0.652495	-3.03518	-1.84384	238
TTF1	PROTEIN_CODING	4	-2.26508	-0.344772	-2.07614	-2.68484	-2.17061	-1.51481	-1.30492	-2.38049	-1.84271	239
ECD	PROTEIN_CODING	4	-1.70535	1.56545	-3.62582	-3.59499	-2.66559	-1.01477	-0.0699523	-3.61041	-1.84018	240
CLNS1A	PROTEIN_CODING	4	-1.72065	-0.839653	-2.87378	-1.90888	-2.29722	-1.37427	-1.28015	-2.39133	-1.83574	241
DYNC1I2	PROTEIN_CODING	4	-0.877311	-1.69659	-1.98876	-2.75099	-1.43303	-2.22379	-1.28695	-2.36987	-1.82841	242
SECISBP2L	PROTEIN_CODING	4	0.00103905	-0.795283	-3.80843	-2.70246	-1.9037	-1.74887	-0.397122	-3.25545	-1.82628	243
DNLZ	PROTEIN_CODING	4	-0.918899	-0.479641	-3.79593	-2.08267	-2.35742	-1.28115	-0.69927	-2.9393	-1.81929	244
FAAP24	PROTEIN_CODING	4	-2.37101	-0.937318	-1.23858	-2.72326	-1.80479	-1.83029	-1.65416	-1.98092	-1.81754	245
TMEM165	PROTEIN_CODING	4	-2.21572	-0.500449	-1.89815	-2.65337	-2.05694	-1.57691	-1.35809	-2.27576	-1.81692	246
EIF2B3	PROTEIN_CODING	4	1.10961	-2.0404	-4.08276	-2.24418	-1.48658	-2.14229	-0.465394	-3.16347	-1.81443	247
[truncated: 18,302 more rows]

## Sheet: MCL1
Gene Symbol	Type	n_guides	Meljuso MCL1 z-score	Meljuso S63845_6T z-score	OVCAR8 MCL1 z-score	OVCAR8 S63845_6T z-score	drug avg z-score	genetic avg z-score	Meljuso avg z-score	OVCAR8 avg z-score	everything avg z-score	Rank
[truncated: 18,549 more rows]
