# Supplementary material for: Genetic screens in isogenic mammalian cell lines without single cell cloning
Source: Nat Commun. 2020 Feb 6;11:752. doi: 10.1038/s41467-020-14620-6 (PMC7005275; doi:10.1038/s41467-020-14620-6)
Supplement: Supplementary file 6 — Supplementary Data 3 [file 41467_2020_14620_MOESM6_ESM.xlsx]

## Sheet: All
Gene Symbol	Type	n_guides	A375 A1331852 z-score	A375 S63845 z-score	A375 Olaparib z-score	A375 Talazoparib z-score
PARP1	PROTEIN_CODING	2	-2.89682	-1.83823	-2.97187	8.76031
GPN2	PROTEIN_CODING	2	1.43707	5.5761	-2.26091	3.01108
HPF1	PROTEIN_CODING	2	-1.13964	-0.678422	-7.39243	-2.1265
POLR2A	PROTEIN_CODING	2	0.347165	-0.239844	-2.02083	2.92843
KRTAP9-3	PROTEIN_CODING	3	1.79635	-0.257026	-1.80435	2.97974
KRTAP9-4	PROTEIN_CODING	7	0.470661	-0.640854	-0.465961	4.19073
UTP23	PROTEIN_CODING	2	1.07712	-0.581599	-3.20739	1.38365
TBP	PROTEIN_CODING	2	-0.248606	-2.08501	-1.55206	2.97401
EIF4B	PROTEIN_CODING	2	-0.192505	-2.37788	-1.26012	3.19506
RPS4X	PROTEIN_CODING	2	2.26615	-2.28244	-1.01377	3.41062
SPDYE18	PROTEIN_CODING	3	-0.971434	-0.631242	-4.36346	0.0302309
IK	PROTEIN_CODING	2	-0.550507	0.201117	-1.79341	2.59886
PPP2R2A	PROTEIN_CODING	2	-3.2487	-1.89241	-4.15308	0.233389
ERH	PROTEIN_CODING	2	-0.694314	-1.29144	-3.22671	1.13979
BNIP3	PROTEIN_CODING	2	0.432636	-2.04414	-3.56572	0.760823
ATP6V1B2	PROTEIN_CODING	2	1.58255	0.13241	-2.32745	1.95535
RCOR3	PROTEIN_CODING	2	-1.40201	1.47292	-2.00269	2.10932
ASAP1	PROTEIN_CODING	2	0.0977641	-0.578674	-1.49434	2.55595
WISP2	PROTEIN_CODING	2	1.1546	0.383584	-1.33727	2.7116
CHD1L	PROTEIN_CODING	2	-0.371549	0.801924	-8.35557	-4.33531
RPS6	PROTEIN_CODING	2	1.35548	-1.48772	-1.95223	2.04484
GTF3C6	PROTEIN_CODING	2	-2.46763	0.374688	-0.855158	3.07713
PSG5	PROTEIN_CODING	3	-0.740828	1.59013	-2.36867	1.56069
KIF18A	PROTEIN_CODING	2	-0.100248	-0.0553308	-1.34333	2.5251
VPS18	PROTEIN_CODING	2	-1.42557	-2.71878	-4.68385	-0.846452
RPS10	PROTEIN_CODING	3	-3.83764	0.645191	-2.91395	0.922088
RPL38	PROTEIN_CODING	2	0.14747	-1.33036	-2.48198	1.31975
NAA20	PROTEIN_CODING	2	-0.464418	1.22083	-2.29678	1.45138
NOL10	PROTEIN_CODING	2	-2.71505	-4.52541	-3.35917	0.374137
PRMT5	PROTEIN_CODING	2	-0.101281	2.03849	2.07927	5.79207
ASCC3	PROTEIN_CODING	2	-2.07422	0.350849	0.874086	4.55198
POP1	PROTEIN_CODING	2	-3.87408	-2.20559	-3.87036	-0.208197
ATP6V1C1	PROTEIN_CODING	2	-0.344239	-2.54117	-2.4471	1.20664
COL6A3	PROTEIN_CODING	2	0.483591	-0.55349	-1.91919	1.72865
POLR1A	PROTEIN_CODING	2	-0.0608077	-0.631599	-2.54896	0.996512
NELFCD	PROTEIN_CODING	2	-1.79392	-1.42796	-0.4823	3.06269
CUL3	PROTEIN_CODING	2	-0.00133828	-0.72569	2.47258	6.00993
KIR3DL3	PROTEIN_CODING	2	-2.96875	-1.53208	-2.85241	0.677151
C4BPA	PROTEIN_CODING	2	-0.865531	-0.833456	-1.86858	1.63063
MDM4	PROTEIN_CODING	2	-0.325169	-0.44408	-0.761728	2.71324
MCM3	PROTEIN_CODING	2	-2.21213	-3.7392	-4.78437	-1.31608
BTRC	PROTEIN_CODING	2	-0.421751	-1.1393	-2.03698	1.4238
YBX1	PROTEIN_CODING	2	-1.0295	-0.0840462	-2.16458	1.28912
CD55	PROTEIN_CODING	2	-1.07346	-0.599557	-1.23224	2.21408
HYOU1	PROTEIN_CODING	2	-0.667914	1.24615	-1.43241	2.01173
ZNF98	PROTEIN_CODING	3	-2.14846	-1.67429	-2.33841	1.10484
PRR23C	PROTEIN_CODING	2	0.845728	0.235924	-2.70995	0.731147
EIF4A1	PROTEIN_CODING	2	-1.24201	-1.3181	-2.42859	1.00793
SET	PROTEIN_CODING	2	-2.04931	-1.66897	-1.82469	1.61174
PHF6	PROTEIN_CODING	2	-0.566322	-0.191677	-1.89758	1.5326
CLK2	PROTEIN_CODING	2	-1.40708	-0.926806	-3.32033	0.105403
HIST1H1D	PROTEIN_CODING	2	-0.628937	-0.383677	-3.43899	-0.0229279
MRPL36	PROTEIN_CODING	2	1.03008	1.70538	-1.53834	1.8743
SF1	PROTEIN_CODING	2	-1.28251	-0.92864	-4.00112	-0.588638
RGPD1	PROTEIN_CODING	4	-1.48122	-1.70032	-4.56536	-1.16856
DPPA5	PROTEIN_CODING	2	0.370764	-1.03261	-2.07255	1.29075
RPS10-NUDT3	PROTEIN_CODING	4	-3.55165	0.374414	-2.77366	0.586125
LUC7L2	PROTEIN_CODING	4	-0.718458	1.08513	2.71618	6.04686
DNTTIP2	PROTEIN_CODING	2	-1.44414	-1.20819	-2.39529	0.93002
DDA1	PROTEIN_CODING	2	-1.24006	0.2125	-0.0113582	3.30782
MRPL4	PROTEIN_CODING	2	0.598784	-2.15179	-4.52504	-1.21319
BYSL	PROTEIN_CODING	2	-1.56344	-2.63531	-4.03254	-0.724859
RPL31	PROTEIN_CODING	2	0.181049	1.81093	-3.56339	-0.274409
TPR	PROTEIN_CODING	2	-1.64351	-1.05735	-3.28718	0.00152143
IFNA6	PROTEIN_CODING	2	-0.825108	-1.02992	-1.45942	1.82764
PRAMEF15	PROTEIN_CODING	9	-0.776825	0.782395	-1.09693	2.18515
RALGPS2	PROTEIN_CODING	2	-0.77703	-0.989126	-2.33919	0.938041
OCLM	PROTEIN_CODING	2	-0.705626	-2.71996	-1.73861	1.53474
PFAS	PROTEIN_CODING	2	-0.487922	-1.12592	-0.515124	2.75674
FOXD2	PROTEIN_CODING	2	0.159564	-0.37379	-1.638	1.62275
C19orf24	PROTEIN_CODING	2	-0.755104	-1.77148	-1.92309	1.32369
ANKRD11	PROTEIN_CODING	2	-2.10423	-1.30836	-0.107953	3.11414
IMPA1	PROTEIN_CODING	2	-1.0552	-1.50122	-0.92348	2.28257
KERA	PROTEIN_CODING	2	-0.508378	0.534568	-2.13792	1.06596
S100Z	PROTEIN_CODING	2	-1.3875	0.877899	-2.9865	0.213552
CHKA	PROTEIN_CODING	2	0.608741	-0.465256	-1.065	2.11618
CPZ	PROTEIN_CODING	2	-1.28002	-0.151054	-1.43169	1.74947
IFNA14	PROTEIN_CODING	3	-1.43369	-0.432638	-2.07667	1.10217
MARS2	PROTEIN_CODING	2	1.82211	-0.621006	-0.747997	2.42867
YY1AP1	PROTEIN_CODING	2	-2.09191	-1.74497	-3.35934	-0.186808
NUP88	PROTEIN_CODING	2	-2.59161	1.26701	0.168301	3.32871
SPAG9	PROTEIN_CODING	2	-1.42699	-1.93728	-3.01766	0.136131
MIS12	PROTEIN_CODING	2	0.111468	1.32475	-0.397446	2.75449
ECT2	PROTEIN_CODING	2	-1.70169	-1.70589	-1.48238	1.66886
CNOT1	PROTEIN_CODING	2	1.23402	1.61619	-0.501298	2.6429
SACM1L	PROTEIN_CODING	2	-1.16057	0.751682	-3.52925	-0.385132
PKMYT1	PROTEIN_CODING	2	0.382492	2.69156	-0.22638	2.89763
C7orf55-LUC7L2	PROTEIN_CODING	6	-0.108501	1.28347	2.29554	5.41036
RPS13	PROTEIN_CODING	2	-0.939014	2.5548	-2.6468	0.466214
BDH2	PROTEIN_CODING	2	-1.26129	-1.6635	-0.975676	2.1357
DNAJC25-GNG10	PROTEIN_CODING	5	0.404684	0.193969	-1.4775	1.63208
NARFL	PROTEIN_CODING	2	-0.986534	-0.170534	-2.0252	1.08204
DTD1	PROTEIN_CODING	2	1.57381	0.0950089	-1.38333	1.70478
CDK4	PROTEIN_CODING	2	-1.80721	-3.26467	-2.55421	0.52117
SRP54	PROTEIN_CODING	2	1.24888	-1.48625	-2.16169	0.910567
MMGT1	PROTEIN_CODING	2	-0.450733	-0.504902	-0.127629	2.93108
CFAP36	PROTEIN_CODING	2	-0.662886	-0.0634775	-2.04835	1.0088
TBC1D3B	PROTEIN_CODING	2	-0.435001	-1.89318	-1.24528	1.78638
DNAJB6	PROTEIN_CODING	2	0.661412	-0.460316	-1.11304	1.91273
XPO4	PROTEIN_CODING	2	-8.97994	-1.06839	-0.730801	2.28915
GLOD4	PROTEIN_CODING	2	-1.03007	1.26356	0.142587	3.15855
ANKRD20A3	PROTEIN_CODING	2	-1.40256	-0.955686	-3.81006	-0.79595
TP53	PROTEIN_CODING	2	8.48236	3.41421	6.59296	9.60625
EIF5A	PROTEIN_CODING	2	-0.456048	-0.0218834	-1.28113	1.70833
IARS2	PROTEIN_CODING	2	0.817001	-1.81885	-3.18675	-0.199879
MYEF2	PROTEIN_CODING	2	-0.17332	-1.11908	-1.69388	1.28901
WDR61	PROTEIN_CODING	2	2.19414	4.84532	0.593129	3.56979
ONE_NON-GENE_SITE_11	CONTROL	2	0.3518	-0.400082	-3.77035	-0.795838
FBXO21	PROTEIN_CODING	2	-0.899771	-1.62141	-1.74265	1.23111
G6PD	PROTEIN_CODING	2	-1.45824	-0.923177	0.348405	3.32128
URI1	PROTEIN_CODING	2	0.534592	-0.350723	-0.612725	2.35772
GABPA	PROTEIN_CODING	2	-2.25109	-0.884662	-2.04775	0.915955
NCAPG	PROTEIN_CODING	2	-0.476517	-0.740352	-1.67541	1.2851
RNGTT	PROTEIN_CODING	2	1.05108	-0.358908	0.117414	3.05775
SAV1	PROTEIN_CODING	2	-2.24447	0.195498	3.19883	6.13456
RRP36	PROTEIN_CODING	2	-0.356702	0.161459	-1.49216	1.4403
LOC730183	PROTEIN_CODING	2	-0.328391	-2.01052	-1.89977	1.03127
ZNF486	PROTEIN_CODING	2	-0.853942	-0.534456	-1.64813	1.26859
LAMA3	PROTEIN_CODING	2	0.414593	0.873639	-1.15879	1.74561
GUK1	PROTEIN_CODING	2	-0.0602937	-1.5218	-0.556144	2.34539
C1orf109	PROTEIN_CODING	2	-1.0334	-0.895446	-3.25189	-0.350387
NCBP1	PROTEIN_CODING	2	-0.136463	-1.94663	-1.57932	1.3204
BLCAP	PROTEIN_CODING	2	-0.471996	0.894019	-2.08023	0.817349
SARS	PROTEIN_CODING	2	-2.41425	-3.32964	-3.2553	-0.363618
ARL8B	PROTEIN_CODING	2	-0.381978	0.462715	-2.30797	0.581505
NASP	PROTEIN_CODING	2	0.132893	-1.69331	-2.15535	0.727524
ORAOV1	PROTEIN_CODING	2	1.67543	-0.283558	-1.11227	1.76382
HSPA9	PROTEIN_CODING	2	-0.291712	1.26871	-0.961422	1.89836
LOC107987382	PROTEIN_CODING	2	-0.0753577	-0.791301	-2.63423	0.213723
AHCY	PROTEIN_CODING	2	-1.7999	-1.16061	-1.69885	1.14834
EIF3H	PROTEIN_CODING	2	-0.084875	0.0823569	-0.805257	2.04025
NUMA1	PROTEIN_CODING	2	0.456422	-1.66215	-1.25624	1.57818
TUBGCP6	PROTEIN_CODING	2	-0.00339723	-0.613917	-2.31898	0.513224
LOC100130451	PROTEIN_CODING	2	2.98703	-1.03651	-1.00207	1.82692
LOC112268001	PROTEIN_CODING	2	-1.38489	-0.140755	0.140501	2.96102
CLEC7A	PROTEIN_CODING	2	-2.10154	-1.08076	-1.35847	1.45618
PHKG1	PROTEIN_CODING	2	0.382884	-0.35191	-1.13609	1.67702
FIBP	PROTEIN_CODING	2	-0.497241	-1.26499	0.221306	3.03258
PHYKPL	PROTEIN_CODING	2	-0.230387	-0.463514	-0.9046	1.89164
WFDC8	PROTEIN_CODING	2	-2.73877	-0.512073	-0.923648	1.87191
DEFB112	PROTEIN_CODING	2	0.195402	1.16845	-1.03464	1.76061
DNAJC25	PROTEIN_CODING	4	-0.137558	-0.47535	-1.793	0.999233
ATP2A2	PROTEIN_CODING	2	-4.06527	-2.94088	-1.01821	1.77063
ZNF268	PROTEIN_CODING	2	-2.91189	-1.99129	-1.88645	0.891361
YWHAE	PROTEIN_CODING	2	-3.00575	-0.783762	0.78626	3.55427
PPP1CB	PROTEIN_CODING	2	-1.37476	-3.02584	-3.75653	-0.99375
YTHDC2	PROTEIN_CODING	2	-0.529891	-3.32796	-1.30494	1.45451
ATP6AP2	PROTEIN_CODING	2	-1.58049	-0.832463	-1.7063	1.0463
SNRPC	PROTEIN_CODING	2	1.68834	2.9345	1.80888	4.56068
LOC402096	PROTEIN_CODING	2	0.939711	1.51705	-1.26174	1.48834
CHMP4B	PROTEIN_CODING	2	1.4991	-2.56602	-2.04834	0.69942
EIF3E	PROTEIN_CODING	2	0.450492	-1.85496	-3.56836	-0.832152
EIF2A	PROTEIN_CODING	2	-2.34286	1.05512	-0.997174	1.73254
TNFSF13B	PROTEIN_CODING	2	2.0832	0.696415	-1.02678	1.69789
CNOT4	PROTEIN_CODING	2	-3.66751	-0.750209	-0.555938	2.16635
CDK1	PROTEIN_CODING	2	-1.89716	-3.0491	-3.21769	-0.496663
NPM1	PROTEIN_CODING	2	-1.32965	-1.96582	-4.30888	-1.58798
PIWIL1	PROTEIN_CODING	2	0.303132	0.670227	0.486129	3.20644
PCDHB9	PROTEIN_CODING	2	-1.24343	-2.03075	-1.19268	1.51713
RTP5	PROTEIN_CODING	2	-0.630847	-0.495655	-0.941135	1.76184
GNA12	PROTEIN_CODING	2	-0.682806	0.176091	-1.87964	0.823285
USP9X	PROTEIN_CODING	2	-4.57578	-0.465335	-0.876807	1.8242
TOR1AIP2	PROTEIN_CODING	2	-2.19343	-1.34176	-2.84559	-0.144626
TPPP	PROTEIN_CODING	2	-1.14925	0.104497	-2.25199	0.448409
USP21	PROTEIN_CODING	2	0.106167	-0.525044	-2.29024	0.40693
MZB1	PROTEIN_CODING	2	-1.44673	-0.129235	-1.98109	0.715968
PCBP2	PROTEIN_CODING	2	-0.0383157	-0.98984	-1.24702	1.44811
LOC100132202	PROTEIN_CODING	2	-0.999809	0.462299	-1.1657	1.52519
B3GAT3	PROTEIN_CODING	2	-1.14157	-0.0757065	-2.04418	0.640703
MRPL15	PROTEIN_CODING	2	0.150718	-0.96323	-0.0760095	2.60519
POLR3E	PROTEIN_CODING	2	-2.54221	-1.27197	-3.39362	-0.716192
TMEM59L	PROTEIN_CODING	2	0.0806964	0.0917488	-2.49083	0.186065
ZNF735	PROTEIN_CODING	4	-0.174521	0.258859	-0.585051	2.08578
CHRNA4	PROTEIN_CODING	2	-0.124808	0.0966714	-0.662523	2.00355
GTF3C5	PROTEIN_CODING	2	-1.70295	-1.46162	-2.73252	-0.0676453
DPH2	PROTEIN_CODING	2	0.583505	-0.206839	1.39401	4.05647
RPL7A	PROTEIN_CODING	2	0.739305	0.91287	-0.818436	1.84104
COX7A2	PROTEIN_CODING	2	1.14582	-0.641869	-1.27782	1.38137
PPP1R2	PROTEIN_CODING	2	-1.85291	-0.866552	-1.77528	0.883495
SSH3	PROTEIN_CODING	2	0.374438	-0.658933	0.109237	2.76386
HPX	PROTEIN_CODING	2	0.20932	-0.803091	-1.26095	1.3903
MRPL14	PROTEIN_CODING	2	0.51617	-1.73709	-3.54233	-0.895932
SLC35B1	PROTEIN_CODING	2	-0.611421	-0.571973	-2.9488	-0.304945
PBK	PROTEIN_CODING	2	0.53664	-0.625777	-1.01982	1.62362
SLC7A1	PROTEIN_CODING	2	1.15804	-1.568	-0.927529	1.71384
VPS4A	PROTEIN_CODING	2	-0.220134	-1.21506	-1.61674	1.02419
NSD1	PROTEIN_CODING	2	-1.67674	0.505034	1.2224	3.86159
NRXN1	PROTEIN_CODING	2	0.0841325	-0.982397	-1.96533	0.670104
ACTG1	PROTEIN_CODING	2	-1.31541	-2.26242	-1.5884	1.04372
SAP25	PROTEIN_CODING	2	0.228925	-0.0974261	-0.87304	1.75794
ERVW-1	PROTEIN_CODING	2	-2.03984	-1.56341	-2.6751	-0.0470604
SRBD1	PROTEIN_CODING	2	-3.40153	-0.46052	-2.84205	-0.217252
CFAP20	PROTEIN_CODING	2	1.75584	-0.484568	-3.56529	-0.941371
TGIF2-C20orf24	PROTEIN_CODING	2	-2.11313	-0.434089	-1.96544	0.654521
DPH5	PROTEIN_CODING	2	2.8668	1.0008	2.21675	4.83229
LOC112268260	PROTEIN_CODING	2	0.117612	-2.33099	-3.11227	-0.497451
KLK8	PROTEIN_CODING	2	1.07159	1.21407	-0.992153	1.61482
PSG4	PROTEIN_CODING	3	-2.7661	-0.608597	-1.2654	1.33494
HS1BP3	PROTEIN_CODING	2	-1.29979	-0.160381	-1.61775	0.9808
SMNDC1	PROTEIN_CODING	2	-0.550588	-0.616419	-3.46803	-0.870669
BTAF1	PROTEIN_CODING	2	-3.02139	-0.692167	1.49906	4.09279
RGPD2	PROTEIN_CODING	5	-1.57924	-1.43867	-4.41455	-1.82438
FAM98B	PROTEIN_CODING	2	0.384497	0.387608	-1.65034	0.938864
PPIAL4F	PROTEIN_CODING	4	-2.40249	-0.378082	-0.176469	2.40906
PPIAL4E	PROTEIN_CODING	4	-2.40249	-0.378082	-0.176469	2.40906
PPIAL4D	PROTEIN_CODING	4	-2.40249	-0.378082	-0.176469	2.40906
IGLL5	PROTEIN_CODING	2	-0.160864	-1.23148	-1.31794	1.26518
MOB1A	PROTEIN_CODING	2	-1.365	0.728429	0.876538	3.45577
CHD8	PROTEIN_CODING	2	0.108982	0.363021	2.67272	5.24943
GLTP	PROTEIN_CODING	2	-2.03963	0.419292	-0.778993	1.79673
TIGD3	PROTEIN_CODING	2	-2.07392	-3.72156	-2.72382	-0.152058
DCAF13	PROTEIN_CODING	2	1.10387	-2.41525	-2.29286	0.278244
UQCRFS1	PROTEIN_CODING	2	-0.531434	-0.221452	-0.827665	1.73795
NHLRC2	PROTEIN_CODING	2	-3.97441	-3.98407	-3.03484	-0.471997
SDC4	PROTEIN_CODING	2	-1.92038	-0.130022	-1.02446	1.53636
EID2	PROTEIN_CODING	2	-1.31966	0.235058	-1.76074	0.797544
BTBD8	PROTEIN_CODING	2	-3.02844	-2.14524	-1.20288	1.3539
REX1BD	PROTEIN_CODING	2	1.77546	0.81524	-0.745895	1.80835
TRAF3IP3	PROTEIN_CODING	2	-0.233481	0.379982	0.141828	2.69222
FDPS	PROTEIN_CODING	2	-1.80112	-1.71104	-1.69322	0.856436
SOX6	PROTEIN_CODING	2	-0.0864144	0.605468	-1.86437	0.684786
ARL5B	PROTEIN_CODING	2	0.0377722	-0.629845	-0.965278	1.57996
KXD1	PROTEIN_CODING	2	-0.0639942	-0.615346	-1.61957	0.922107
LIX1L	PROTEIN_CODING	2	0.190001	-0.811544	-1.80396	0.731436
HSCB	PROTEIN_CODING	2	0.973234	0.438914	-2.27362	0.260611
MGEA5	PROTEIN_CODING	2	-4.34294	-0.308125	-2.79003	-0.256332
PGS1	PROTEIN_CODING	2	1.15417	0.685127	-2.2856	0.244952
GIMAP4	PROTEIN_CODING	2	-0.0638436	0.224856	-0.154021	2.37131
EIF3J	PROTEIN_CODING	2	-0.694625	-4.13329	-0.949251	1.57572
VPS41	PROTEIN_CODING	2	-1.55805	0.58327	-1.24918	1.27357
HIST1H3F	PROTEIN_CODING	2	-0.332112	-1.05491	-3.60921	-1.0868
ANKHD1-EIF4EBP3	PROTEIN_CODING	4	-2.75137	-1.52972	-1.37221	1.14952
ANKHD1	PROTEIN_CODING	4	-2.75137	-1.52972	-1.37221	1.14952
TLCD1	PROTEIN_CODING	2	-1.27736	0.665146	-1.03228	1.48691
SRP9	PROTEIN_CODING	2	-0.178977	-0.209037	-1.48317	1.0359
RCE1	PROTEIN_CODING	2	-1.1271	0.947529	0.656621	3.17487
RNPC3	PROTEIN_CODING	2	-0.139791	1.51984	-2.42202	0.0957065
TARDBP	PROTEIN_CODING	2	-2.48258	-0.339482	0.871935	3.38892
NAE1	PROTEIN_CODING	2	1.84913	-0.406375	-1.26559	1.25119
PPP2R1A	PROTEIN_CODING	2	-2.1532	-0.623685	-2.52999	-0.0171091
HIST1H2BL	PROTEIN_CODING	2	0.957062	-1.76213	-0.51712	1.99268
TWISTNB	PROTEIN_CODING	2	-3.22323	-0.525988	-1.33374	1.17581
TLK2	PROTEIN_CODING	2	-1.1991	-1.56836	-2.95707	-0.449127
ZC3H6	PROTEIN_CODING	2	-2.03319	-0.587474	-1.97797	0.529258
CEP55	PROTEIN_CODING	2	-1.05015	-0.84788	-1.32754	1.17968
DKC1	PROTEIN_CODING	2	-0.937495	-1.8891	-3.2574	-0.753433
GNAS	PROTEIN_CODING	2	-6.27822	0.0867639	-0.143901	2.3588
NLGN3	PROTEIN_CODING	2	0.0313558	-1.43696	-0.891673	1.61041
POLR2G	PROTEIN_CODING	2	2.28723	0.258237	0.273836	2.77495
AKIRIN2	PROTEIN_CODING	2	1.53853	1.54469	-1.56415	0.93511
TM7SF2	PROTEIN_CODING	2	-0.278436	-0.965387	-1.61458	0.880945
TASP1	PROTEIN_CODING	2	-1.29463	-0.248414	0.0279769	2.52339
COX4I1	PROTEIN_CODING	2	-3.21449	-1.72084	-3.08914	-0.596955
TMEM248	PROTEIN_CODING	2	0.299459	-0.411707	0.449642	2.94
OR1N1	PROTEIN_CODING	2	-0.572443	0.181028	-0.121925	2.36477
NUTM2F	PROTEIN_CODING	4	0.20763	0.0809479	-1.94078	0.543108
GHR	PROTEIN_CODING	2	-1.16047	1.24221	-0.708368	1.77134
BSPH1	PROTEIN_CODING	2	-0.922974	-1.1	-1.9627	0.515413
MT4	PROTEIN_CODING	2	-1.28732	-0.644692	-0.816075	1.6614
KRT17	PROTEIN_CODING	2	-0.813128	0.469686	0.108158	2.58386
EIF5B	PROTEIN_CODING	2	-2.16841	-2.42979	-3.04506	-0.570433
NAA30	PROTEIN_CODING	2	-0.44168	-0.55906	-0.209387	2.26025
EEF1B2	PROTEIN_CODING	2	-0.198528	0.521271	-0.879859	1.5883
PIP4K2B	PROTEIN_CODING	2	-1.27063	-0.463183	-1.43168	1.03391
NT5C1B-RDH14	PROTEIN_CODING	4	-0.494244	1.00864	-0.355237	2.10462
NT5C1B	PROTEIN_CODING	4	-0.494244	1.00864	-0.355237	2.10462
FARSA	PROTEIN_CODING	2	-1.85325	-3.46027	-4.20812	-1.75039
PRAMEF5	PROTEIN_CODING	3	0.727394	2.8344	-0.172259	2.28037
FAM72D	PROTEIN_CODING	5	-3.11206	-2.40189	-2.43756	0.0111905
FAM72C	PROTEIN_CODING	5	-3.11206	-2.40189	-2.43756	0.0111905
HADHA	PROTEIN_CODING	2	-2.38003	-0.0116896	-2.09582	0.352308
LRRTM2	PROTEIN_CODING	2	0.417627	-0.0412753	-0.0567176	2.39049
PSPH	PROTEIN_CODING	2	-0.546508	-0.283765	-1.25043	1.19644
RELA	PROTEIN_CODING	2	-0.146709	0.896077	-0.641492	1.80346
MED20	PROTEIN_CODING	2	3.57039	2.1368	-2.69356	-0.249435
LOC100996318	PROTEIN_CODING	2	-0.389065	-1.92111	-3.08583	-0.642432
DAGLA	PROTEIN_CODING	2	-0.455339	0.407575	-0.806366	1.63299
CCDC69	PROTEIN_CODING	2	-0.7911	0.357999	-1.2984	1.13993
SNRPB	PROTEIN_CODING	2	4.27838	-0.371125	-0.506498	1.92766
FLRT1	PROTEIN_CODING	2	0.533839	-1.91371	-2.57817	-0.144826
ETFBKMT	PROTEIN_CODING	2	0.858302	-1.13973	-1.86433	0.566576
KIAA0391	PROTEIN_CODING	2	-1.89764	-0.34367	-2.5086	-0.0850474
POLR2J2	PROTEIN_CODING	4	1.05517	3.17578	-1.09211	1.32939
LOC105375106	PROTEIN_CODING	2	1.11526	-0.92203	-0.514238	1.9065
CLK3	PROTEIN_CODING	2	-0.044788	-0.00238719	0.0516896	2.4683
ZNF727	PROTEIN_CODING	2	0.600736	0.031929	-1.37129	1.04405
MTFR1	PROTEIN_CODING	2	-0.447139	-0.132084	-1.06903	1.34569
KRT16	PROTEIN_CODING	2	-1.95371	-4.16296	-3.37737	-0.962791
POLR2F	PROTEIN_CODING	2	0.0441396	-1.81723	-3.46929	-1.05534
PCDHGA1	PROTEIN_CODING	2	-0.245898	-0.230337	-1.00682	1.40495
LOC102724135	PROTEIN_CODING	2	0.309498	0.192784	-1.29133	1.11533
C16orf46	PROTEIN_CODING	2	-0.595862	-0.751397	-2.15045	0.253748
THOC7	PROTEIN_CODING	2	-1.68884	-4.21296	-2.94156	-0.542993
CYB561D1	PROTEIN_CODING	2	0.130557	-0.127253	-0.509883	1.88238
CDKN1A	PROTEIN_CODING	2	-0.307089	-0.753436	-0.20789	2.18208
MDC1	PROTEIN_CODING	2	-2.14439	-2.35276	-4.45252	-2.0655
TFDP1	PROTEIN_CODING	2	-1.33285	-1.94867	-2.18416	0.198898
GNPTAB	PROTEIN_CODING	2	-0.858636	-0.674515	-0.0441843	2.33851
IFI30	PROTEIN_CODING	2	2.22972	0.577316	-2.30044	0.0820788
RBM22	PROTEIN_CODING	2	1.00154	-1.20439	-2.60314	-0.228466
TMEM171	PROTEIN_CODING	2	-0.141789	0.628621	-1.20705	1.16723
LDLR	PROTEIN_CODING	2	-1.30306	-0.152772	-1.26521	1.1087
CTBP1	PROTEIN_CODING	2	-3.42094	-0.674534	-0.640776	1.73286
CIT	PROTEIN_CODING	2	-2.80034	1.11367	-0.477384	1.88601
AQP7	PROTEIN_CODING	2	-1.55469	-0.196293	-1.02143	1.34178
JUP	PROTEIN_CODING	2	0.106774	-0.709328	-0.995715	1.36677
FADS2	PROTEIN_CODING	2	-0.105476	-0.123648	-0.43221	1.93026
CHST10	PROTEIN_CODING	2	0.0643265	-1.16922	-1.30511	1.05596
RPP40	PROTEIN_CODING	2	-0.559283	-1.6853	-3.11237	-0.755936
SELENOT	PROTEIN_CODING	2	-2.25241	0.00341808	-1.18215	1.17087
ARNT	PROTEIN_CODING	2	-2.82457	-2.20643	-1.76861	0.579804
RAP1GAP2	PROTEIN_CODING	2	-0.582944	-0.0645871	-2.08283	0.264403
HIST1H2BB	PROTEIN_CODING	2	-1.81876	0.0554897	-1.03989	1.30721
NFYB	PROTEIN_CODING	2	-0.28471	1.00406	1.54633	3.89301
TMEM115	PROTEIN_CODING	2	-0.39626	0.070131	-1.27742	1.06507
BIRC8	PROTEIN_CODING	2	-0.0778165	-0.607767	-1.09362	1.24782
PIGF	PROTEIN_CODING	2	-0.4357	-0.470388	-1.03434	1.301
MCHR1	PROTEIN_CODING	2	-1.40175	-0.050724	-1.04197	1.29213
SLC6A8	PROTEIN_CODING	2	1.04347	0.653929	-1.22984	1.10392
MRE11	PROTEIN_CODING	2	-0.305265	-0.924868	-3.64435	-1.31303
CCT5	PROTEIN_CODING	2	0.200429	-0.803444	0.176902	2.506
ORC1	PROTEIN_CODING	2	0.0131429	1.62858	-0.291195	2.03585
GAGE10	PROTEIN_CODING	3	-1.21866	0.424549	-0.848156	1.47559
CCSAP	PROTEIN_CODING	2	0.203184	-0.696174	-1.30731	1.01455
AVP	PROTEIN_CODING	2	-0.134394	0.578498	-0.838419	1.4812
ZNF718	PROTEIN_CODING	3	0.253294	0.875275	-0.98467	1.33354
BRIX1	PROTEIN_CODING	2	-0.0431306	0.895537	0.52047	2.83729
METTL18	PROTEIN_CODING	2	-0.0269725	-0.137052	-1.06165	1.25338
ACLY	PROTEIN_CODING	2	-1.78558	-2.00429	-3.0091	-0.695768
OR6X1	PROTEIN_CODING	2	-0.790152	1.07484	-1.6857	0.627328
RPL9	PROTEIN_CODING	2	-0.658131	-1.27612	-1.85376	0.456775
FOXN2	PROTEIN_CODING	2	-0.82413	-0.403319	-0.849696	1.4566
PANX1	PROTEIN_CODING	2	0.489588	0.00953238	-0.434319	1.87103
ANKRD17	PROTEIN_CODING	2	-4.10785	-0.631734	-2.55583	-0.251851
LIN7A	PROTEIN_CODING	2	0.0245948	1.0337	-0.449918	1.85343
SPIC	PROTEIN_CODING	2	0.461093	-0.281352	0.29269	2.59362
FGF4	PROTEIN_CODING	2	-0.359881	0.201426	-1.10943	1.19032
TXN2	PROTEIN_CODING	2	1.27594	0.81601	-2.17247	0.124224
TMEM63B	PROTEIN_CODING	2	-1.32462	-0.778509	-1.75842	0.534802
ACTR6	PROTEIN_CODING	2	-0.263064	-0.790469	-2.16155	0.131028
FAM185A	PROTEIN_CODING	2	0.250498	0.322997	0.0774352	2.36647
LSM14A	PROTEIN_CODING	2	-0.809227	-0.711145	-1.01476	1.27271
PLIN3	PROTEIN_CODING	2	-0.864273	0.825495	2.52459	4.80968
COX5B	PROTEIN_CODING	2	0.172595	-0.438988	-0.446472	1.83819
C1QTNF12	PROTEIN_CODING	2	0.563086	0.760012	0.789067	3.07337
PLRG1	PROTEIN_CODING	2	-1.07192	1.50393	-2.43921	-0.156379
CHTOP	PROTEIN_CODING	2	-0.878489	-1.44809	-2.02289	0.258521
PTPA	PROTEIN_CODING	2	-0.37802	3.18802	0.29364	2.57497
PRPF18	PROTEIN_CODING	2	0.102989	-0.0142445	-1.19677	1.08196
NLRP3	PROTEIN_CODING	2	-0.874749	-0.049603	-1.21382	1.06424
KCNJ2	PROTEIN_CODING	2	-1.09439	0.197223	-1.11636	1.16103
RAD21L1	PROTEIN_CODING	2	-0.110389	-0.643351	-0.470523	1.80544
CCER2	PROTEIN_CODING	2	0.31698	0.233227	-1.01144	1.26338
OR2T2	PROTEIN_CODING	3	-1.95791	1.4574	1.44616	3.71785
USP37	PROTEIN_CODING	2	0.800813	-0.420511	-3.06287	-0.791842
LOC100129098	PROTEIN_CODING	2	-0.308627	-0.511926	-1.04111	1.2298
RPL41	PROTEIN_CODING	2	-0.462924	-0.060855	-0.419736	1.85056
ZW10	PROTEIN_CODING	2	-0.305109	-1.615	-2.36712	-0.0972519
NEDD1	PROTEIN_CODING	2	-0.509311	0.0371469	-0.849365	1.41953
ZNF720	PROTEIN_CODING	2	-1.69578	-2.60198	-4.6926	-2.42461
IQCA1L	PROTEIN_CODING	2	-0.142739	-1.88431	-1.50046	0.766868
S100A7A	PROTEIN_CODING	3	-0.293874	1.16099	-0.413892	1.84967
LOC112268233	PROTEIN_CODING	2	-0.219899	-1.35501	-2.26364	-0.00151861
PYDC1	PROTEIN_CODING	2	-2.6695	-1.04958	-2.66105	-0.399317
SRGAP2	PROTEIN_CODING	3	-1.63571	-0.423738	-1.80206	0.456689
EXOSC5	PROTEIN_CODING	2	2.35571	0.731058	-0.683563	1.57254
PSMA5	PROTEIN_CODING	2	-4.63155	0.147832	-1.63823	0.617195
TBC1D10B	PROTEIN_CODING	2	-0.198172	-0.00332369	-4.04373	-1.78958
ATG12	PROTEIN_CODING	2	-1.68335	-1.41702	-1.54712	0.70569
QARS	PROTEIN_CODING	2	0.875897	-0.986266	-0.889704	1.36291
TARP	PROTEIN_CODING	2	-0.589397	-1.07092	-0.653297	1.59874
COX7A1	PROTEIN_CODING	2	-3.55332	-1.40952	-1.07755	1.173
PDCD6IP	PROTEIN_CODING	2	-0.31102	-2.8184	-1.48142	0.768288
HCN1	PROTEIN_CODING	2	0.710899	0.648931	-0.264991	1.98361
RPS25	PROTEIN_CODING	2	3.02521	-0.969887	0.27574	2.52431
SAFB2	PROTEIN_CODING	2	-0.695536	1.51741	0.12818	2.37648
PSG7	PROTEIN_CODING	3	-1.18106	-1.26876	-1.24796	1.00025
OR4K15	PROTEIN_CODING	2	-0.70708	-2.34196	-2.60163	-0.355928
ZBED4	PROTEIN_CODING	2	0.383582	-0.431523	-1.67198	0.573477
TGIF1	PROTEIN_CODING	2	1.81051	-0.0676909	-0.314205	1.92817
TH	PROTEIN_CODING	2	0.221991	0.616274	-0.0844866	2.1563
ADAM33	PROTEIN_CODING	2	-0.687318	-0.808662	-2.11643	0.123048
YKT6	PROTEIN_CODING	2	-0.105798	0.620062	-1.68195	0.554884
TBCD	PROTEIN_CODING	2	1.7044	1.01169	-0.272208	1.96409
CGB3	PROTEIN_CODING	4	-0.560149	2.54766	0.318766	2.555
SLC33A1	PROTEIN_CODING	2	-0.52284	0.7793	0.272004	2.5035
GAS2L3	PROTEIN_CODING	2	-0.812266	-0.60863	-0.908702	1.32181
UBE2V1	PROTEIN_CODING	4	2.13933	1.08047	-0.138304	2.09127
DPEP2NB	PROTEIN_CODING	2	-0.689553	-1.19864	-0.435462	1.79222
ARMC10	PROTEIN_CODING	2	-0.52179	0.251207	-1.2225	1.00411
OR1J2	PROTEIN_CODING	2	-0.27463	-0.718957	-1.4665	0.757456
PPIA	PROTEIN_CODING	2	-2.45633	-1.37354	-2.321	-0.0990253
POLR3K	PROTEIN_CODING	2	-0.690373	-0.395082	-0.809432	1.4124
RAPGEF1	PROTEIN_CODING	2	-1.08575	0.571594	-0.821994	1.39921
LOC645202	PROTEIN_CODING	4	-0.324901	-0.622827	0.374338	2.59414
SARM1	PROTEIN_CODING	2	-0.181227	-1.4596	-0.28333	1.93646
RIOK1	PROTEIN_CODING	2	-1.25105	0.0887322	-0.459369	1.75759
HIGD1B	PROTEIN_CODING	2	0.74803	1.44802	-1.17391	1.04164
TRADD	PROTEIN_CODING	2	-1.10248	-1.72476	0.0400145	2.25482
NSUN5	PROTEIN_CODING	2	-2.09175	-2.4632	-3.50099	-1.28668
SERTAD1	PROTEIN_CODING	2	-0.556811	0.0164335	-1.33252	0.88038
CALM2	PROTEIN_CODING	2	1.60078	-0.355023	-0.918578	1.29342
CD80	PROTEIN_CODING	2	-0.0834048	0.285676	-1.08146	1.12998
FDX1L	PROTEIN_CODING	2	-0.453515	-0.889999	-2.46024	-0.252659
BTBD10	PROTEIN_CODING	2	2.11377	0.734601	-1.027	1.17785
LIN7B	PROTEIN_CODING	2	-0.544524	0.285557	-1.20324	1.00124
BORA	PROTEIN_CODING	2	-0.745469	0.407258	-1.25726	0.944855
MATR3	PROTEIN_CODING	2	-1.05389	-0.924843	0.716134	2.91754
TTLL3	PROTEIN_CODING	4	1.06713	0.0300479	-1.73192	0.46894
OR4C5	PROTEIN_CODING	2	-0.346378	-0.428939	-2.26143	-0.0615797
IZUMO1R	PROTEIN_CODING	2	0.630271	-0.335726	-0.980053	1.21609
CARMIL3	PROTEIN_CODING	2	-0.0253151	0.230047	-0.637121	1.55814
RFX3	PROTEIN_CODING	2	-1.12645	0.10681	-1.48372	0.707389
PREB	PROTEIN_CODING	2	-0.790206	0.713471	-1.06966	1.12042
TRIM37	PROTEIN_CODING	2	0.140702	-0.183686	-2.30593	-0.119163
BATF3	PROTEIN_CODING	2	0.269417	-0.284972	-0.340382	1.84555
SCFD1	PROTEIN_CODING	2	-2.6154	-2.25582	-0.881276	1.30425
SLC30A9	PROTEIN_CODING	2	-0.538974	0.523572	-1.94417	0.241054
RPL14	PROTEIN_CODING	2	-1.03093	-1.05681	-2.42539	-0.240406
TSGA10IP	PROTEIN_CODING	2	-0.241259	-1.40821	-1.46557	0.717572
NUDT17	PROTEIN_CODING	2	-0.195802	0.198004	-1.03329	1.14707
SLC38A2	PROTEIN_CODING	2	0.00130342	0.145883	-0.499501	1.67793
LOC400499	PROTEIN_CODING	2	0.257554	1.54725	-1.02741	1.1495
GPR45	PROTEIN_CODING	2	-1.81959	0.294558	-1.42784	0.748908
ADO	PROTEIN_CODING	2	-0.343862	-0.597313	-0.693213	1.48247
ZNF226	PROTEIN_CODING	2	0.19995	0.124098	-1.91061	0.260487
CCDC110	PROTEIN_CODING	2	-0.925256	0.0888677	-1.29906	0.871761
LOC105374301	PROTEIN_CODING	2	-0.527881	-0.980652	-1.07085	1.09831
IQCB1	PROTEIN_CODING	2	-0.415098	-0.358333	-1.64844	0.520252
LOC107986729	PROTEIN_CODING	2	-1.28465	0.384321	-0.344807	1.82198
C1QTNF1	PROTEIN_CODING	2	-0.36229	-0.352732	-1.54894	0.617745
NUTM2D	PROTEIN_CODING	4	-0.669119	-0.0463402	-0.546634	1.61926
LAMTOR1	PROTEIN_CODING	2	2.37951	0.438843	-1.91052	0.253543
KRT6B	PROTEIN_CODING	4	-2.26992	-1.53738	-1.26093	0.901222
C5orf56	PROTEIN_CODING	2	-1.14016	0.411079	0.403931	2.56516
LINGO2	PROTEIN_CODING	2	-0.29642	-1.75496	-0.133184	2.02797
KDM1A	PROTEIN_CODING	2	-2.78656	-0.392558	1.90859	4.06671
CDC25A	PROTEIN_CODING	2	0.817076	0.771174	-1.50558	0.652334
LOXL1	PROTEIN_CODING	2	-1.29206	-1.26373	-1.5155	0.639272
MUC17	PROTEIN_CODING	2	-0.617699	1.13225	-1.72572	0.429007
ORC6	PROTEIN_CODING	2	0.0625534	0.161474	-1.74276	0.40934
MRPS18A	PROTEIN_CODING	2	-0.567243	-1.5985	-1.98476	0.166707
LOC101928095	PROTEIN_CODING	2	0.0715081	-0.428777	-1.73916	0.411508
DPM1	PROTEIN_CODING	2	-2.16578	-0.828264	-0.835125	1.31545
MBOAT7	PROTEIN_CODING	2	0.681152	-0.812929	-1.30596	0.8429
FAAP20	PROTEIN_CODING	2	-1.41123	-2.42176	-1.52127	0.627462
ZNF594	PROTEIN_CODING	2	-1.35358	-0.310252	-2.21041	-0.0618024
CYP4F3	PROTEIN_CODING	2	-0.744488	-1.44613	-1.51923	0.628699
KRTAP10-9	PROTEIN_CODING	2	-0.6694	-2.58399	-1.91115	0.231795
POLDIP2	PROTEIN_CODING	2	0.370001	-0.533296	-2.58397	-0.441187
TNFRSF25	PROTEIN_CODING	2	-2.20371	-0.652556	-0.70968	1.42982
PAIP1	PROTEIN_CODING	2	1.08621	-1.08026	-1.36138	0.777485
LOC107985184	PROTEIN_CODING	2	-0.84374	-1.35149	-0.739766	1.39817
LMNA	PROTEIN_CODING	2	0.0854145	-0.147535	-0.791263	1.34579
RUVBL1	PROTEIN_CODING	2	-2.00593	-1.72366	-1.52855	0.606421
OR10G8	PROTEIN_CODING	2	0.492351	-0.991372	-1.65518	0.479484
ILF3	PROTEIN_CODING	2	-0.348172	-2.01338	-2.56898	-0.434436
LIMS4	PROTEIN_CODING	5	-1.11294	0.344644	-0.663231	1.47021
LIMS3	PROTEIN_CODING	5	-1.11294	0.344644	-0.663231	1.47021
OR2T35	PROTEIN_CODING	4	-2.12477	0.395238	0.787801	2.9211
ASPHD1	PROTEIN_CODING	2	0.19019	-0.931198	-1.64607	0.486676
SMIM35	PROTEIN_CODING	2	1.72483	1.45778	0.947469	3.08021
DISP3	PROTEIN_CODING	2	-1.65239	0.822736	0.00114701	2.13119
TNKS1BP1	PROTEIN_CODING	2	1.02082	1.41005	0.430367	2.55974
GUCY1A1	PROTEIN_CODING	2	-0.838996	0.911485	-0.99337	1.13513
ZNF77	PROTEIN_CODING	2	0.932024	1.77049	0.0412381	2.16918
FCGR1B	PROTEIN_CODING	4	-0.208436	0.309709	0.545722	2.67325
PRRT4	PROTEIN_CODING	2	-2.39434	-2.49369	-1.38307	0.743873
MVD	PROTEIN_CODING	2	-0.868953	-1.69007	0.224129	2.34877
MTRNR2L7	PROTEIN_CODING	2	-0.314124	0.317684	-1.41717	0.707157
SHCBP1L	PROTEIN_CODING	2	-0.638985	0.851931	-0.201327	1.92247
RAC1	PROTEIN_CODING	2	-0.146298	-1.25341	-2.37296	-0.249967
PCDHB5	PROTEIN_CODING	2	-2.11037	-0.490334	-0.644672	1.47747
COQ10B	PROTEIN_CODING	2	0.180461	0.0762097	-1.97685	0.144388
TMEM249	PROTEIN_CODING	2	-0.304211	0.426475	-0.801548	1.31943
CCDC107	PROTEIN_CODING	2	-0.158696	-0.963293	-1.51072	0.610158
TOMM70	PROTEIN_CODING	2	-5.44563	-2.44722	-1.39103	0.728723
TSC1	PROTEIN_CODING	2	-4.41341	-0.955659	-2.36797	-0.250281
C2orf81	PROTEIN_CODING	2	-1.89082	-0.996127	-1.0459	1.0716
RHOG	PROTEIN_CODING	2	-0.894217	1.33642	-1.0706	1.04587
NPC1	PROTEIN_CODING	2	-0.273139	-1.72135	-0.596426	1.51986
ABRAXAS1	PROTEIN_CODING	2	-0.0156193	-0.114738	-0.957551	1.15869
ZNF251	PROTEIN_CODING	2	-0.570038	-0.346494	-0.0981938	2.01524
PIGB	PROTEIN_CODING	2	-0.662462	-0.197095	-0.497642	1.61558
RICTOR	PROTEIN_CODING	2	-0.412383	0.0703383	-1.35571	0.756214
ACBD5	PROTEIN_CODING	2	0.166944	-0.53501	-0.895505	1.21556
ARMH3	PROTEIN_CODING	2	-2.07629	-1.03984	-1.86448	0.245708
HAUS5	PROTEIN_CODING	2	-0.904664	1.4333	-1.73379	0.375439
SCD	PROTEIN_CODING	2	-1.32903	-0.545562	-0.875166	1.23404
MCTS1	PROTEIN_CODING	2	-0.882212	-0.892746	-1.23398	0.874852
EXOC2	PROTEIN_CODING	2	-0.292969	-1.78173	-1.78233	0.325918
ZCCHC7	PROTEIN_CODING	2	-1.19619	-0.654785	-2.39477	-0.287489
ABCC11	PROTEIN_CODING	2	-1.6329	1.15094	-0.494032	1.61299
CENPV	PROTEIN_CODING	2	-1.98594	-1.03036	-1.00202	1.10449
NUDCD1	PROTEIN_CODING	2	-1.99306	0.686089	-1.58276	0.523391
MRPS28	PROTEIN_CODING	2	0.229737	-1.95751	-2.37537	-0.269533
CCDC130	PROTEIN_CODING	2	-2.2561	-0.0383552	-1.65992	0.445168
PFDN5	PROTEIN_CODING	2	-3.6322	-2.04945	-2.02776	0.075345
UTP3	PROTEIN_CODING	2	0.224605	-1.80232	-0.953913	1.14834
UCK1	PROTEIN_CODING	2	-0.288382	-0.130986	-1.07981	1.02207
ATP6AP1	PROTEIN_CODING	2	-0.461993	-0.485315	-1.56888	0.532311
OAS3	PROTEIN_CODING	2	0.216749	-1.8148	-1.73597	0.362001
TBC1D3K	PROTEIN_CODING	2	-0.315331	-0.503979	-2.5252	-0.430194
AP3M2	PROTEIN_CODING	2	0.299241	0.830244	-0.680897	1.40601
ELP1	PROTEIN_CODING	2	0.782063	2.55041	-2.08148	0.00432715
POLR1B	PROTEIN_CODING	2	-0.51829	0.00736222	-3.49569	-1.41102
BAIAP2L1	PROTEIN_CODING	2	1.56288	-0.0756344	-0.552718	1.53142
BICDL2	PROTEIN_CODING	2	-0.203563	0.407727	-1.41267	0.67118
C16orf47	PROTEIN_CODING	2	-1.87186	-0.427726	-1.17307	0.910732
CDC37	PROTEIN_CODING	2	-0.880461	-0.0357738	-2.56551	-0.485092
ONE_NON-GENE_SITE_91	CONTROL	2	-0.878777	-0.653232	-0.79117	1.28437
LOC112267855	PROTEIN_CODING	2	-0.73356	-1.17683	-0.832024	1.24192
TYR	PROTEIN_CODING	2	0.161548	-0.496938	-1.11128	0.96096
EWSR1	PROTEIN_CODING	2	0.586783	0.560967	-1.3679	0.70434
ONE_NON-GENE_SITE_16	CONTROL	2	0.901132	1.03067	-0.191236	1.88039
NOP16	PROTEIN_CODING	2	-2.67798	1.47412	-1.10101	0.967877
ZNF383	PROTEIN_CODING	2	-0.919687	-0.650564	-2.37679	-0.30894
BCAT2	PROTEIN_CODING	2	-0.498648	-0.410544	-0.996108	1.07055
CD1E	PROTEIN_CODING	2	-1.05132	0.033202	-2.53424	-0.468377
CDRT15L2	PROTEIN_CODING	2	0.834004	0.337414	-1.48461	0.58047
KRT84	PROTEIN_CODING	2	1.31793	-0.571566	-0.485134	1.57945
WDR53	PROTEIN_CODING	2	0.370633	0.28761	0.292184	2.35667
SUCO	PROTEIN_CODING	2	-0.116194	1.21626	-1.26851	0.793574
SLBP	PROTEIN_CODING	2	-1.15528	-2.04568	-1.58854	0.473545
VAMP1	PROTEIN_CODING	2	-1.25753	-3.4928	-2.97388	-0.911867
CCL14	PROTEIN_CODING	2	-1.13863	0.0149981	-1.73067	0.33116
BATF	PROTEIN_CODING	2	0.6635	-0.326916	-1.1617	0.898304
PLPPR3	PROTEIN_CODING	2	-1.11169	-1.21651	-2.02921	0.027686
HIST1H2BA	PROTEIN_CODING	2	-0.929429	-0.318963	-0.683414	1.37317
ENTPD7	PROTEIN_CODING	2	-0.481971	-1.08853	-1.01281	1.043
COA5	PROTEIN_CODING	2	-1.48191	-0.107693	-1.70756	0.347426
IQCF6	PROTEIN_CODING	2	0.887458	-2.5744	-2.18144	-0.127529
BTNL10	PROTEIN_CODING	2	-0.258925	-0.180166	-0.0353317	2.01769
GLS	PROTEIN_CODING	2	-2.10551	0.828242	0.00445941	2.05719
QRSL1	PROTEIN_CODING	2	1.0038	1.09985	-2.06303	-0.0117217
FAM114A2	PROTEIN_CODING	2	0.392472	1.81822	-0.2097	1.83863
QRFP	PROTEIN_CODING	2	0.773976	-0.158597	-0.928137	1.11946
ELP3	PROTEIN_CODING	2	0.196444	-0.642327	-2.139	-0.091516
PUM1	PROTEIN_CODING	2	-0.802559	0.00378575	0.774938	2.8224
EIF5	PROTEIN_CODING	2	-2.41801	-0.562049	-1.65429	0.391758
SH3GLB1	PROTEIN_CODING	2	0.149075	0.372697	-0.795821	1.24983
PSG3	PROTEIN_CODING	3	-2.58838	-1.68274	-0.73343	1.31143
FCGR1A	PROTEIN_CODING	3	0.27013	0.437027	0.873913	2.91847
FOXE1	PROTEIN_CODING	2	-0.939456	-0.0323966	-1.6099	0.43382
PRSS22	PROTEIN_CODING	2	-0.936515	-0.305512	-1.66385	0.378967
RRP7A	PROTEIN_CODING	2	-2.20489	1.51883	-1.38522	0.656789
TNPO1	PROTEIN_CODING	2	-2.32151	0.904333	-1.69415	0.346276
CAPZA1	PROTEIN_CODING	2	-0.78471	-0.654787	-2.39588	-0.357014
MPZL1	PROTEIN_CODING	2	0.932573	1.15807	-1.09517	0.941975
SP1	PROTEIN_CODING	2	-4.4142	0.885264	0.895808	2.93153
GFRA1	PROTEIN_CODING	2	-1.45087	0.235725	-0.10019	1.93553
VPS37B	PROTEIN_CODING	2	-1.78833	-3.31945	-1.23933	0.795205
TTC30B	PROTEIN_CODING	2	0.600204	-0.349195	-0.348898	1.68491
CLCF1	PROTEIN_CODING	2	-0.148473	0.408169	-1.07909	0.953368
RUVBL2	PROTEIN_CODING	2	-0.0352577	2.16137	-1.18421	0.846482
NAP1L2	PROTEIN_CODING	2	0.63677	1.69463	-0.246214	1.78325
PDE4A	PROTEIN_CODING	2	3.09807	1.94484	0.321972	2.3513
LOC107987364	PROTEIN_CODING	2	1.10716	-0.472108	0.480362	2.50852
EHBP1L1	PROTEIN_CODING	2	1.00109	-0.273774	-1.27793	0.75009
COPS9	PROTEIN_CODING	2	-0.0642237	0.0114649	0.211623	2.23813
TERF2	PROTEIN_CODING	2	-2.86998	0.341065	-3.62668	-1.6013
ODAPH	PROTEIN_CODING	2	0.765144	-1.43935	-1.2758	0.749079
DND1	PROTEIN_CODING	2	0.347856	-1.85757	-2.51078	-0.486948
WFDC1	PROTEIN_CODING	2	-0.690861	-1.04794	-1.20878	0.813287
PGK1	PROTEIN_CODING	2	-1.29655	-0.292022	-0.610215	1.41136
DHRS4	PROTEIN_CODING	2	-0.669726	0.322522	0.258184	2.2787
UBAP1	PROTEIN_CODING	2	0.924883	-1.2128	-1.61355	0.406727
ONE_NON-GENE_SITE_200	CONTROL	2	-1.09659	-1.75379	-2.00049	0.0195033
ONE_NON-GENE_SITE_95	CONTROL	2	0.845891	-0.228627	-1.07507	0.944757
FLT3LG	PROTEIN_CODING	2	-1.36329	1.49958	-1.04578	0.973324
CDH12	PROTEIN_CODING	2	-1.0124	-0.420098	-0.895422	1.12059
VPS36	PROTEIN_CODING	2	-0.34199	0.140822	-1.14465	0.871225
LOC102724813	PROTEIN_CODING	2	-0.183885	1.45564	-0.912915	1.10252
PAK3	PROTEIN_CODING	2	-1.11121	0.0600319	-0.762967	1.25028
TMEM52B	PROTEIN_CODING	2	0.403001	0.0879525	-2.46362	-0.450974
METTL7B	PROTEIN_CODING	2	-0.342413	0.118761	-0.623633	1.38877
LHFPL1	PROTEIN_CODING	2	-1.21148	0.0191116	-1.53054	0.481343
LOC647264	PROTEIN_CODING	3	-0.815494	-1.68751	-1.4433	0.566884
ZNF217	PROTEIN_CODING	2	-2.37136	-0.986281	0.943584	2.95365
POLR2E	PROTEIN_CODING	2	1.18661	0.344381	-0.66755	1.33956
ZNF93	PROTEIN_CODING	2	-0.481046	-0.286765	-1.82361	0.183125
ZNF844	PROTEIN_CODING	2	0.235448	-0.483872	-2.39842	-0.393443
LIMS1	PROTEIN_CODING	6	-1.61496	0.169208	-0.660034	1.34394
GAGE2A	PROTEIN_CODING	6	-1.16592	-0.495877	-2.1645	-0.160653
NR4A1	PROTEIN_CODING	2	-1.00867	-1.13125	-1.64087	0.361833
CDC5L	PROTEIN_CODING	2	-0.0296937	-2.83322	-3.15455	-1.15351
SPI1	PROTEIN_CODING	2	-1.10573	-0.512406	-1.3448	0.656205
HK2	PROTEIN_CODING	2	0.316055	-0.454342	-0.355491	1.6454
PHF21B	PROTEIN_CODING	2	-0.314844	-1.04384	-1.46497	0.535012
ZNF318	PROTEIN_CODING	2	-0.162524	0.0740444	-1.00321	0.994398
LOC107987070	PROTEIN_CODING	2	0.332403	0.430103	-1.12137	0.874508
MTRNR2L1	PROTEIN_CODING	3	-2.78802	-0.944988	-0.558077	1.43734
SF3B5	PROTEIN_CODING	2	-0.112615	3.16954	-0.213281	1.7807
ONE_NON-GENE_SITE_9	CONTROL	2	-0.174352	0.341142	-1.86059	0.133013
PRDM15	PROTEIN_CODING	2	0.0664933	0.251182	-1.11386	0.878903
CASTOR3	PROTEIN_CODING	2	0.731249	-0.621433	-0.126434	1.86463
ZSCAN16	PROTEIN_CODING	2	0.513163	1.92562	-0.47024	1.51978
PDRG1	PROTEIN_CODING	2	-0.312265	1.54983	-1.41266	0.576443
TRMT44	PROTEIN_CODING	2	0.752131	1.5396	-1.74879	0.238112
DNAJC28	PROTEIN_CODING	2	-0.681771	-0.639247	-1.08139	0.904927
RDH16	PROTEIN_CODING	2	-0.140813	0.172963	-2.47968	-0.494433
OR3A1	PROTEIN_CODING	2	1.08179	-1.37871	-1.41605	0.568702
MARCH6	PROTEIN_CODING	2	-1.93541	-0.556571	-1.80379	0.179962
MTX3	PROTEIN_CODING	2	0.152869	-0.537674	-1.95448	0.0287656
IQCC	PROTEIN_CODING	2	-0.235923	-0.267345	-0.203588	1.77938
PGRMC1	PROTEIN_CODING	2	-1.49267	-0.762986	-1.24757	0.734725
ZNF112	PROTEIN_CODING	2	-0.989266	-0.551898	-2.22468	-0.24267
ABHD17C	PROTEIN_CODING	2	-1.98318	-1.21186	-1.8367	0.144401
INHA	PROTEIN_CODING	2	-0.0379187	-0.132629	0.735534	2.71253
DDX39B	PROTEIN_CODING	2	-7.31922	1.02053	1.67109	3.64689
MGAT4A	PROTEIN_CODING	2	0.222564	-0.820214	-1.25267	0.722739
ELMO2	PROTEIN_CODING	2	1.59229	-1.10124	-0.471521	1.50234
C1QTNF5	PROTEIN_CODING	2	2.00559	1.05442	0.207951	2.18181
MALT1	PROTEIN_CODING	2	-0.169688	-0.798238	-0.575663	1.39813
CILP2	PROTEIN_CODING	2	-1.37564	-0.762673	-2.3683	-0.400214
OR5AN1	PROTEIN_CODING	2	-0.532029	0.671775	-1.72349	0.244295
ILK	PROTEIN_CODING	2	-1.57848	-1.99046	-0.509266	1.45741
XRCC6	PROTEIN_CODING	2	1.61359	-0.20946	-0.0186429	1.94735
ARMC3	PROTEIN_CODING	2	-1.11278	-0.151864	-1.08715	0.878756
TTC8	PROTEIN_CODING	2	-1.2489	-1.22105	-1.08624	0.87582
SRGAP2C	PROTEIN_CODING	4	-1.84739	-1.24866	-1.46263	0.498401
RHOV	PROTEIN_CODING	2	-0.686436	-0.0126338	-1.28541	0.673564
NOTCH2	PROTEIN_CODING	6	-0.704809	0.666851	0.426488	2.38324
RBM19	PROTEIN_CODING	2	-0.73248	0.618307	-1.94689	0.00983939
NAPSA	PROTEIN_CODING	2	-0.976136	-0.22257	-1.50804	0.447497
CERS3	PROTEIN_CODING	2	-0.534493	-1.92721	-2.45232	-0.497496
GALNT11	PROTEIN_CODING	2	-0.0975873	-0.197698	-1.34011	0.614485
KPTN	PROTEIN_CODING	2	0.612979	2.31176	-0.824424	1.12734
LOC107985971	PROTEIN_CODING	2	-1.66225	-0.862975	-0.665667	1.2854
ANKAR	PROTEIN_CODING	2	0.604538	-0.658107	-0.838057	1.11243
EPS15	PROTEIN_CODING	2	1.55939	0.909393	1.35817	3.30773
SSTR5	PROTEIN_CODING	2	-0.627501	-1.03076	-1.30432	0.645155
GFOD2	PROTEIN_CODING	2	0.0638687	0.138685	-0.856534	1.09161
H2AFX	PROTEIN_CODING	2	-2.05391	-1.60113	-6.79745	-4.84984
DNMT1	PROTEIN_CODING	2	-0.165082	1.31065	2.05462	4.00046
KIF24	PROTEIN_CODING	2	0.278487	-0.172458	-1.71264	0.233038
LOC107984399	PROTEIN_CODING	2	-0.219102	-0.407919	-1.0408	0.904579
SOD1	PROTEIN_CODING	2	0.308218	1.83278	-1.23631	0.708888
IFNA5	PROTEIN_CODING	2	-0.208776	-1.55022	-1.23	0.713911
PRLHR	PROTEIN_CODING	2	0.293437	-0.501107	-0.219012	1.72267
MRPS30	PROTEIN_CODING	2	0.342684	-0.374611	-2.84792	-0.906523
LOC112268284	PROTEIN_CODING	2	-2.16984	-2.30007	-2.15363	-0.213064
CNOT10	PROTEIN_CODING	2	-4.99075	0.982133	-0.803524	1.13665
PLPPR4	PROTEIN_CODING	2	1.0102	0.223497	-0.86345	1.0755
OR52E5	PROTEIN_CODING	2	0.524268	0.814041	-0.311098	1.62609
BAHCC1	PROTEIN_CODING	2	-0.448211	-0.261357	-0.0798586	1.85635
DECR2	PROTEIN_CODING	2	-0.19915	-1.85408	-0.752517	1.18365
ZNF341	PROTEIN_CODING	2	-0.556054	-1.57691	-2.56009	-0.624149
ANAPC1	PROTEIN_CODING	8	-1.37894	-0.457369	-1.7925	0.142789
RUNDC3A	PROTEIN_CODING	2	-0.752867	0.210062	-2.57262	-0.637707
NEMP2	PROTEIN_CODING	2	-1.0242	-0.128238	-2.29475	-0.359867
CHMP7	PROTEIN_CODING	2	1.06524	0.321852	0.622333	2.55694
BUB1B	PROTEIN_CODING	2	0.441834	-0.0956289	-1.09009	0.844332
FAM72B	PROTEIN_CODING	7	-2.23882	-3.10595	-2.01429	-0.0822439
PIKFYVE	PROTEIN_CODING	2	0.0126688	1.17747	-0.515323	1.41658
CRLF1	PROTEIN_CODING	2	-0.284564	0.246457	0.417007	2.34699
POTEF	PROTEIN_CODING	4	-1.38012	-1.23833	-2.22216	-0.294954
GOLGA6L9	PROTEIN_CODING	2	-0.368851	-1.2637	-2.13904	-0.212662
NOP58	PROTEIN_CODING	2	1.06921	0.323548	-1.21481	0.711179
DRG1	PROTEIN_CODING	2	1.3908	0.810317	-0.600277	1.3245
RIN3	PROTEIN_CODING	2	-0.208255	-0.503423	-0.70405	1.2197
RIN2	PROTEIN_CODING	2	0.23339	-1.29395	-2.44527	-0.523538
ARR3	PROTEIN_CODING	2	0.848462	1.08898	0.81511	2.73645
UBA6	PROTEIN_CODING	2	-1.44703	0.52947	0.0848981	2.00536
CLASRP	PROTEIN_CODING	2	-1.4382	-1.05552	-1.90906	0.0107894
RPL37A	PROTEIN_CODING	2	-0.120036	3.57411	0.0979327	2.01674
NHLRC4	PROTEIN_CODING	2	-0.894611	0.211087	0.267962	2.18483
LZTFL1	PROTEIN_CODING	2	0.226338	-0.563893	-1.04294	0.873924
PPP1R21	PROTEIN_CODING	2	-0.274678	0.316138	-0.791243	1.12561
SEPT7	PROTEIN_CODING	2	-2.18305	-1.4022	-1.82168	0.0949859
ERF	PROTEIN_CODING	2	0.878626	1.15928	-0.905278	1.01129
LOC107984745	PROTEIN_CODING	2	0.197089	2.04701	0.0401121	1.9564
AMPD1	PROTEIN_CODING	2	0.0223064	-0.20988	-0.983235	0.93247
MTA2	PROTEIN_CODING	2	-2.39815	0.0202376	-2.32912	-0.413876
ZNF260	PROTEIN_CODING	2	0.778602	0.982644	-0.069645	1.84437
ZFP42	PROTEIN_CODING	2	-0.455058	-0.743651	-0.485	1.42831
SP2	PROTEIN_CODING	2	-2.34262	-0.922363	0.187715	2.10101
C20orf141	PROTEIN_CODING	2	0.446546	-0.501088	0.40754	2.31796
PDIA3	PROTEIN_CODING	2	-0.232517	-0.829969	-1.31272	0.596402
ZRANB1	PROTEIN_CODING	2	-1.26299	1.01431	-1.30662	0.601252
PTK2	PROTEIN_CODING	2	0.822979	1.67104	1.16364	3.07047
FUBP1	PROTEIN_CODING	2	-3.38058	-1.9826	-2.97728	-1.07102
SLC7A7	PROTEIN_CODING	2	-1.48453	0.11013	-0.0175468	1.88863
FOLH1B	PROTEIN_CODING	2	0.462413	-0.0368987	-0.954346	0.951502
LOC101929627	PROTEIN_CODING	2	-0.515219	-1.5649	-4.72831	-2.82299
LOC101929601	PROTEIN_CODING	2	-0.515219	-1.5649	-4.72831	-2.82299
LOC100288562	PROTEIN_CODING	2	-0.515219	-1.5649	-4.72831	-2.82299
BCAP31	PROTEIN_CODING	2	0.239344	0.747464	-0.86705	1.03547
TESK1	PROTEIN_CODING	2	1.72346	1.40543	-0.173093	1.72709
MED18	PROTEIN_CODING	2	0.402754	1.12102	1.76048	3.65808
ELMOD3	PROTEIN_CODING	2	-0.137338	0.50461	-1.24252	0.654793
TXLNB	PROTEIN_CODING	2	0.353691	-1.19092	-1.04288	0.853929
FDXR	PROTEIN_CODING	2	-2.90748	-1.80365	-0.274579	1.62173
SLC2A1	PROTEIN_CODING	2	0.316539	0.293996	0.0548904	1.95005
BRCC3	PROTEIN_CODING	2	-0.23365	0.307742	0.651946	2.5471
PCDHB3	PROTEIN_CODING	2	1.03671	-2.24398	-1.61569	0.27841
IBA57	PROTEIN_CODING	2	-1.36682	-0.894203	-1.68328	0.210192
LCE1C	PROTEIN_CODING	4	-1.11615	1.01097	0.223861	2.11722
FAM193B	PROTEIN_CODING	2	-0.574853	-2.95282	-1.83937	0.0532789
CARM1	PROTEIN_CODING	2	-1.18312	0.33231	1.32925	3.21999
PCNX4	PROTEIN_CODING	2	-1.18782	-1.21645	-1.37019	0.519837
PLEKHG5	PROTEIN_CODING	2	-0.978454	0.468169	0.310902	2.20033
OSBPL7	PROTEIN_CODING	2	-0.341669	-0.652107	-0.58801	1.30073
PFKFB1	PROTEIN_CODING	2	-1.2027	0.494314	-0.389335	1.49779
GFI1B	PROTEIN_CODING	2	-0.0735723	1.26767	-0.815871	1.07109
ZNF71	PROTEIN_CODING	2	0.555781	0.607331	-1.53371	0.350969
HS3ST3A1	PROTEIN_CODING	2	-0.770319	-0.218177	-1.73829	0.146069
RAB32	PROTEIN_CODING	2	1.03275	-0.254131	0.12461	2.00752
SLC35F3	PROTEIN_CODING	2	-1.55953	-1.03328	-1.56504	0.317652
TSSK4	PROTEIN_CODING	2	-1.25806	-2.38826	-2.70459	-0.822156
LARS2	PROTEIN_CODING	2	-0.35631	-0.0312404	-2.91181	-1.02972
DAPK2	PROTEIN_CODING	2	-1.3462	-0.310099	-1.20748	0.674546
TSEN2	PROTEIN_CODING	2	2.10709	0.552027	-1.25855	0.623125
ZNF253	PROTEIN_CODING	2	0.760038	1.5829	1.3362	3.2171
FCRL1	PROTEIN_CODING	2	0.42457	0.625329	0.237997	2.11849
VCX2	PROTEIN_CODING	3	-1.1173	0.0380655	-0.356679	1.52126
RAB5IF	PROTEIN_CODING	4	-2.51191	-1.6133	-1.84034	0.0372201
ARHGEF7	PROTEIN_CODING	2	0.30303	1.08563	-0.618924	1.2584
LIX1	PROTEIN_CODING	2	-1.56684	-2.25886	-1.88284	-0.0059252
ALG14	PROTEIN_CODING	2	1.21703	1.16198	0.540986	2.41632
FLCN	PROTEIN_CODING	2	-1.27237	-1.06925	-0.870098	1.00473
HIST3H2A	PROTEIN_CODING	2	1.17589	-0.31892	-1.14468	0.728131
RAD51B	PROTEIN_CODING	2	-0.977326	-0.937163	-6.66267	-4.79023
PNLIPRP2	PROTEIN_CODING	2	-1.47787	-0.424322	-1.56943	0.30281
CPLX4	PROTEIN_CODING	2	-0.79974	0.335839	-1.43825	0.433757
BCLAF1	PROTEIN_CODING	2	3.11606	0.47581	-0.16548	1.7051
LOC107987386	PROTEIN_CODING	2	1.86238	-0.279041	-0.276634	1.59387
SHBG	PROTEIN_CODING	2	-1.0887	-0.412427	-0.170141	1.69973
STK38	PROTEIN_CODING	2	-0.647409	-1.08763	-0.104852	1.76226
LUC7L3	PROTEIN_CODING	2	-0.809558	0.0385164	-0.60161	1.26251
RNF123	PROTEIN_CODING	2	0.0434867	0.321417	-0.333972	1.52916
RBM17	PROTEIN_CODING	2	0.523154	-1.24453	-1.4203	0.442551
FKBP8	PROTEIN_CODING	2	0.685042	-0.220685	-1.32307	0.539609
SIRT7	PROTEIN_CODING	2	-3.06406	-0.420142	-1.40076	0.461835
SIN3A	PROTEIN_CODING	2	-2.73092	-0.628836	-0.546803	1.31555
ASB15	PROTEIN_CODING	2	-0.173426	-0.207283	-2.29416	-0.431852
OPA3	PROTEIN_CODING	2	0.672434	-0.510071	-0.906889	0.955161
SRGAP2B	PROTEIN_CODING	4	-0.917775	0.461691	-0.557031	1.30457
CYP1A2	PROTEIN_CODING	2	-0.0516101	-0.688901	-0.576696	1.28427
MAFG	PROTEIN_CODING	2	0.188281	0.372922	0.0694648	1.92962
NYNRIN	PROTEIN_CODING	2	0.328934	-0.409611	-0.28834	1.5717
MPPE1	PROTEIN_CODING	2	0.541964	0.160886	0.759812	2.6195
NCOA4	PROTEIN_CODING	2	-0.7567	-0.689989	-0.417622	1.44129
G3BP1	PROTEIN_CODING	2	1.9648	0.315145	-0.710196	1.14783
TMEM265	PROTEIN_CODING	2	0.683574	-1.72955	-1.96568	-0.107714
CCDC140	PROTEIN_CODING	2	0.257648	-0.37948	-1.23349	0.624279
TRPC1	PROTEIN_CODING	2	-0.235105	-1.29058	-1.42853	0.428353
AMPH	PROTEIN_CODING	2	0.507306	1.4504	0.595329	2.45193
LOC101929400	PROTEIN_CODING	3	-0.939281	-2.20493	-0.789285	1.06716
MMP7	PROTEIN_CODING	2	-0.617189	-1.01484	-0.664642	1.19147
CPEB4	PROTEIN_CODING	2	-0.156445	-1.76634	-0.445487	1.40975
LOC101930420	PROTEIN_CODING	2	-0.81792	0.628452	-1.06984	0.784982
BECN2	PROTEIN_CODING	2	0.442043	-0.620678	-0.474621	1.37994
UBE2U	PROTEIN_CODING	2	-0.121691	-0.103538	-0.812527	1.03807
GNAQ	PROTEIN_CODING	2	-2.08215	-0.303966	-1.21183	0.638453
IL17RE	PROTEIN_CODING	2	-1.85523	-0.505175	-1.7257	0.12358
BCAS2	PROTEIN_CODING	2	0.924758	-0.570458	-1.53133	0.317092
POLA2	PROTEIN_CODING	2	0.673202	0.868244	-0.967807	0.879761
FABP12	PROTEIN_CODING	2	-0.58783	-0.175706	-0.262882	1.58408
FAM72A	PROTEIN_CODING	8	-1.70321	-2.35583	-1.72726	0.118417
OR5AS1	PROTEIN_CODING	2	0.226213	1.57868	0.155814	2.0013
AP1S1	PROTEIN_CODING	2	0.497365	-1.09557	-1.17936	0.665898
TAF7	PROTEIN_CODING	2	-3.32698	0.328748	-1.86009	-0.0155772
TIAL1	PROTEIN_CODING	2	-3.16457	0.0269849	-1.5899	0.254321
RAPGEF6	PROTEIN_CODING	2	1.91627	2.44766	0.541865	2.38602
CYFIP1	PROTEIN_CODING	2	-0.0806565	-1.60376	-2.60669	-0.764024
ONE_NON-GENE_SITE_138	CONTROL	2	0.0489869	-0.930262	-1.23481	0.607099
LOC107985792	PROTEIN_CODING	2	-0.0750771	0.288306	0.022512	1.86428
USPL1	PROTEIN_CODING	2	1.63509	-1.34842	-2.25008	-0.408644
LOC112268140	PROTEIN_CODING	2	1.02657	0.527695	-2.47819	-0.637828
LOC102724159	PROTEIN_CODING	3	-0.837452	1.02246	0.145267	1.98563
WDR92	PROTEIN_CODING	2	-0.899384	-2.66715	-3.22521	-1.38531
HS6ST3	PROTEIN_CODING	2	0.28933	0.484539	-1.69487	0.144889
POU4F1	PROTEIN_CODING	2	0.318446	-0.168349	-2.19089	-0.352527
ACSM4	PROTEIN_CODING	2	-0.0797139	0.562191	-1.42047	0.417801
ZNF10	PROTEIN_CODING	2	0.643473	0.490892	0.0157359	1.85241
NUDT4B	PROTEIN_CODING	4	1.9635	0.343252	0.0695845	1.90609
EMC6	PROTEIN_CODING	2	-0.22883	-0.0944833	0.567175	2.40356
PIDD1	PROTEIN_CODING	2	-2.72752	-1.6997	-0.157003	1.67925
TRIM49C	PROTEIN_CODING	6	0.773171	0.897378	-0.777733	1.05834
TRIM49	PROTEIN_CODING	6	0.773171	0.897378	-0.777733	1.05834
LOC112268076	PROTEIN_CODING	2	-0.500902	-1.57015	-1.77887	0.0568627
TBC1D5	PROTEIN_CODING	2	1.03683	1.07581	-0.279195	1.55544
NUDT4	PROTEIN_CODING	3	1.81644	0.686055	-0.127221	1.707
NXPE3	PROTEIN_CODING	2	-0.594177	-0.468819	-0.696988	1.13606
CFAP157	PROTEIN_CODING	2	0.482779	1.94711	0.152901	1.98588
ZSCAN21	PROTEIN_CODING	2	-0.337461	-0.722736	-1.56435	0.268091
HIST1H3D	PROTEIN_CODING	2	0.698846	-1.64011	-0.764532	1.0671
AMDHD1	PROTEIN_CODING	2	1.27887	-1.28268	-0.512499	1.31909
GIPC1	PROTEIN_CODING	2	-0.697631	-2.05272	-1.65746	0.173984
HIP1	PROTEIN_CODING	2	-0.0892205	-1.55439	-1.9499	-0.118524
IL1R2	PROTEIN_CODING	2	1.39612	-1.27019	-2.22627	-0.395114
PNRC2	PROTEIN_CODING	2	0.439258	1.96441	1.50436	3.33499
CLLU1OS	PROTEIN_CODING	2	0.457422	1.32409	-0.361152	1.46828
BACH1	PROTEIN_CODING	2	0.190654	-0.0605068	-0.94002	0.888824
ARID4B	PROTEIN_CODING	2	-1.75849	1.30762	1.52313	3.35162
WRB-SH3BGR	PROTEIN_CODING	4	1.3495	-0.307169	-1.20975	0.618139
SERINC3	PROTEIN_CODING	2	0.286075	0.671592	-1.35416	0.472151
GOLGA6D	PROTEIN_CODING	7	-0.295248	1.22393	0.168255	1.99349
OR2M3	PROTEIN_CODING	3	-0.812528	-1.29243	-2.23098	-0.406446
ARHGEF16	PROTEIN_CODING	2	-0.264477	0.559803	-0.921785	0.901578
BUD31	PROTEIN_CODING	2	-3.55368	-1.49275	-2.28778	-0.465209
MARCH9	PROTEIN_CODING	2	-0.243256	-1.35376	-0.296314	1.52591
HES5	PROTEIN_CODING	2	-0.289095	-0.235789	-1.22996	0.591792
NUTM2G	PROTEIN_CODING	3	-0.010061	-0.373585	-1.66363	0.154471
THBS2	PROTEIN_CODING	2	-0.759869	-0.891944	-1.39353	0.423508
FAM71E1	PROTEIN_CODING	2	0.0840367	-0.433698	-0.942216	0.874499
COX6A2	PROTEIN_CODING	2	-1.07429	0.367094	-1.59449	0.221859
POLR2J3	PROTEIN_CODING	6	0.255965	0.504423	-2.39899	-0.583414
POLR2J	PROTEIN_CODING	6	0.255965	0.504423	-2.39899	-0.583414
IPO7	PROTEIN_CODING	2	2.48598	-2.63648	-0.30789	1.50649
MT1HL1	PROTEIN_CODING	4	-0.672992	-0.595207	-1.10691	0.70699
HNRNPDL	PROTEIN_CODING	2	2.46426	-0.434276	-1.8669	-0.0531238
CENPU	PROTEIN_CODING	2	-0.411598	-2.30653	-2.35774	-0.544679
CDCA8	PROTEIN_CODING	2	-1.16414	-2.66878	-2.25197	-0.439785
PPP2CA	PROTEIN_CODING	2	-1.31175	0.420996	-2.52922	-0.718131
BRPF3	PROTEIN_CODING	2	0.079059	-0.00727942	-1.04436	0.766297
BTG3	PROTEIN_CODING	2	0.0563502	-0.665847	-2.10077	-0.291595
PGGT1B	PROTEIN_CODING	2	-0.820165	-0.440395	-2.74745	-0.938753
ATP5MF-PTCD1	PROTEIN_CODING	5	2.50776	1.65463	-1.93749	-0.129113
ZNF391	PROTEIN_CODING	2	0.845465	0.0209899	-0.45942	1.3488
TSC22D2	PROTEIN_CODING	2	-1.43377	-1.18684	-2.52591	-0.719857
DDX21	PROTEIN_CODING	2	0.516813	0.368269	-2.37651	-0.570532
GHRHR	PROTEIN_CODING	2	0.665223	0.577696	-1.7758	0.0299231
POLA1	PROTEIN_CODING	2	-1.06379	1.4499	-0.470993	1.33423
KHDC1	PROTEIN_CODING	2	-1.567	-0.281713	-0.568421	1.23669
PYGL	PROTEIN_CODING	2	0.26348	1.06069	-1.33304	0.471983
GFPT2	PROTEIN_CODING	2	-0.208324	-0.785917	-1.35379	0.450323
GNL3	PROTEIN_CODING	2	0.792302	0.684105	-0.242753	1.5613
SLC39A9	PROTEIN_CODING	2	-1.82493	-1.20865	-0.726397	1.07581
PAQR3	PROTEIN_CODING	2	-1.44641	0.204857	-1.63377	0.167056
DCAF8L2	PROTEIN_CODING	2	-0.260031	-0.0309411	-1.2704	0.529002
MPG	PROTEIN_CODING	2	-0.00201113	-0.177825	-0.226505	1.57265
AP1M2	PROTEIN_CODING	2	-1.69144	0.395844	0.0282901	1.82741
FAM213A	PROTEIN_CODING	2	-0.0839714	0.501947	-0.549202	1.24957
NT5DC2	PROTEIN_CODING	2	0.669632	0.00707899	-0.63052	1.16814
KLRC4	PROTEIN_CODING	2	1.36437	0.528936	0.126305	1.9249
SCG2	PROTEIN_CODING	2	0.540255	-0.986906	-0.719034	1.07952
OR2L8	PROTEIN_CODING	2	0.753675	0.454368	0.220841	2.01929
MASTL	PROTEIN_CODING	2	0.277029	-1.59131	-2.00586	-0.207601
RNASEH2A	PROTEIN_CODING	2	-1.75708	1.42934	-4.2051	-2.40692
LSM14B	PROTEIN_CODING	2	-0.603395	-0.314728	-0.474298	1.32371
MEDAG	PROTEIN_CODING	2	0.744716	-0.71118	-0.963837	0.834101
RAF1	PROTEIN_CODING	2	0.903634	-0.620727	-0.959795	0.836883
PDE7B	PROTEIN_CODING	2	-0.113938	-0.288147	-0.83207	0.964046
VPS33A	PROTEIN_CODING	2	-0.0965139	0.59947	-1.48916	0.306731
PGA5	PROTEIN_CODING	4	1.69916	1.15479	-1.41003	0.385301
KCTD4	PROTEIN_CODING	2	-0.879801	-1.23029	-0.993277	0.802037
TIGD5	PROTEIN_CODING	2	-0.161668	-0.381886	-0.446167	1.34847
ASDURF	PROTEIN_CODING	2	0.821868	0.0670274	-1.90229	-0.10779
SLFN12L	PROTEIN_CODING	2	0.79165	0.37532	-0.470329	1.32411
SH3PXD2A	PROTEIN_CODING	2	-2.22334	0.0560551	-0.809534	0.984743
TMEM39B	PROTEIN_CODING	2	0.522589	0.544753	-0.96103	0.832989
MTR	PROTEIN_CODING	2	-1.21894	-1.71306	-1.28625	0.506981
ONE_NON-GENE_SITE_184	CONTROL	2	-1.024	-0.468099	-0.479948	1.31316
BRWD1	PROTEIN_CODING	2	-0.536593	-0.428577	-0.795488	0.997601
TNFAIP3	PROTEIN_CODING	2	-1.88515	1.0446	-0.237515	1.55526
DPH1	PROTEIN_CODING	4	0.991592	-1.81327	1.04712	2.83954
ADCK5	PROTEIN_CODING	2	-0.88299	-1.68831	-1.84459	-0.0532979
PRR30	PROTEIN_CODING	2	-0.539939	-0.40691	-1.07539	0.715775
PCDHA13	PROTEIN_CODING	2	-0.976001	-2.31993	-1.52324	0.266763
RABGAP1L	PROTEIN_CODING	2	-0.575325	-0.998727	-0.191088	1.59663
CMC4	PROTEIN_CODING	2	0.286713	0.301554	-0.297491	1.48957
ROGDI	PROTEIN_CODING	2	-1.2188	-0.611748	-1.51818	0.268273
BTLA	PROTEIN_CODING	2	0.115055	0.306943	0.315136	2.10089
FMNL3	PROTEIN_CODING	2	1.09229	-1.01611	-1.16106	0.624405
LOC107986677	PROTEIN_CODING	2	-0.12788	0.402707	-0.642705	1.14152
ONE_NON-GENE_SITE_164	CONTROL	2	-0.178213	0.417092	-0.459687	1.32413
SLC35C2	PROTEIN_CODING	2	-0.394061	1.52934	-0.0673038	1.71592
GGNBP2	PROTEIN_CODING	2	0.491012	-2.03851	-2.6639	-0.881266
APC	PROTEIN_CODING	2	-1.10348	0.479172	-1.72847	0.0531223
EEA1	PROTEIN_CODING	2	-0.572073	-1.23296	-2.00433	-0.225024
NBPF10	PROTEIN_CODING	2	-2.94927	-0.55354	-1.20679	0.571952
ZDHHC7	PROTEIN_CODING	2	-1.49366	0.719653	-1.42021	0.35799
CENPT	PROTEIN_CODING	2	0.338292	1.31638	-1.30718	0.470914
AP2A1	PROTEIN_CODING	2	-0.597772	-0.228724	-1.16429	0.6133
CEP85	PROTEIN_CODING	2	-1.17092	0.680222	-1.12944	0.64658
ETF1	PROTEIN_CODING	2	-0.334112	-3.32673	-2.87521	-1.09997
TTC28	PROTEIN_CODING	2	0.779807	0.652256	-0.0237205	1.75084
TAS2R4	PROTEIN_CODING	2	-0.354411	0.418098	-0.25026	1.52384
ZNF530	PROTEIN_CODING	2	-1.24833	-0.51226	-1.39848	0.374861
AURKB	PROTEIN_CODING	2	0.406431	1.22231	-0.501209	1.2716
TUBB2A	PROTEIN_CODING	2	0.809996	-0.721033	-0.574562	1.19814
PVALEF	PROTEIN_CODING	2	0.361536	-0.861015	-1.38411	0.387674
ARHGEF11	PROTEIN_CODING	2	-0.0724654	-0.85828	-1.16659	0.603183
OR2T6	PROTEIN_CODING	2	-0.651093	-1.71292	-2.1985	-0.429005
LOC105377746	PROTEIN_CODING	2	-0.878208	-0.324699	-1.30282	0.465232
DDX20	PROTEIN_CODING	2	0.232747	0.227409	-3.12294	-1.35731
ZNF544	PROTEIN_CODING	2	-0.682791	0.822209	0.243711	2.00888
DACT3	PROTEIN_CODING	2	-0.240871	0.545578	-0.256089	1.50904
NKAPD1	PROTEIN_CODING	2	1.35293	1.10056	0.572938	2.33742
MRPL13	PROTEIN_CODING	2	-1.79592	-0.219578	-0.370079	1.39363
NCOA3	PROTEIN_CODING	2	0.0715518	-0.0803093	-1.77443	-0.0117293
PRR23B	PROTEIN_CODING	2	-0.929839	0.688078	-0.0764106	1.686
PATZ1	PROTEIN_CODING	2	-0.165546	-0.508803	-1.83792	-0.0761495
HYKK	PROTEIN_CODING	2	0.601338	0.212114	-1.52549	0.236168
PRR12	PROTEIN_CODING	2	0.718847	-0.428397	0.0263233	1.78793
SLC3A2	PROTEIN_CODING	2	-1.68557	1.19102	-0.500754	1.26081
MVB12A	PROTEIN_CODING	2	-0.553522	-0.23737	-0.117877	1.64304
PSMB7	PROTEIN_CODING	2	0.885805	2.59804	-0.396444	1.36415
PPP2R3C	PROTEIN_CODING	2	-2.99961	2.76147	3.6973	5.45761
KIF20A	PROTEIN_CODING	2	-0.167333	-0.424561	-1.36921	0.39104
STAG3	PROTEIN_CODING	2	-0.122441	0.274293	-0.370007	1.39023
LOXHD1	PROTEIN_CODING	2	-0.263187	-0.809794	-2.64011	-0.87988
MICAL2	PROTEIN_CODING	2	-0.268273	-1.11542	-0.806279	0.953382
GPS2	PROTEIN_CODING	2	0.9981	0.16802	-1.53586	0.221431
LOC401478	PROTEIN_CODING	2	-1.01212	-2.05782	-1.17612	0.58073
LIN28A	PROTEIN_CODING	2	0.576576	1.06051	-0.523107	1.23283
DPF3	PROTEIN_CODING	2	-1.26849	-1.23486	-0.733663	1.02131
PPP1R3A	PROTEIN_CODING	2	0.54368	-1.57926	-0.623565	1.13047
INO80	PROTEIN_CODING	2	-1.17912	-2.21078	-1.59056	0.162419
OOSP2	PROTEIN_CODING	2	-0.10334	1.56158	-1.00458	0.748197
METTL14	PROTEIN_CODING	2	0.382851	-0.860469	-2.50694	-0.754448
GBF1	PROTEIN_CODING	2	0.296577	2.68944	-0.668278	1.08327
THEM4	PROTEIN_CODING	2	0.754726	0.186394	0.075615	1.82698
NUAK1	PROTEIN_CODING	2	-1.2632	-0.495453	-1.28162	0.469618
TMCO3	PROTEIN_CODING	2	-0.874067	-1.91692	-2.3531	-0.602039
MRI1	PROTEIN_CODING	2	-1.43843	-0.0156914	-1.09016	0.660892
LRRC37B	PROTEIN_CODING	2	-1.02368	-0.235421	-0.57816	1.17166
THAP1	PROTEIN_CODING	2	-0.645878	0.231667	0.2789	2.02804
MFHAS1	PROTEIN_CODING	2	0.100531	0.0227044	-1.11179	0.637334
RPS6KA6	PROTEIN_CODING	2	-0.546577	-0.202337	-0.490605	1.25801
EAF1	PROTEIN_CODING	2	-1.06889	0.623491	-0.764107	0.984134
WASHC4	PROTEIN_CODING	2	-0.523572	0.279306	-0.25914	1.48823
RRAGB	PROTEIN_CODING	2	0.733301	0.180778	-1.38719	0.359914
RBMX2	PROTEIN_CODING	2	-1.09594	0.182381	-0.93471	0.811859
ZAR1L	PROTEIN_CODING	2	-0.709022	0.0947596	-1.71383	0.0325422
POM121L12	PROTEIN_CODING	2	-0.184099	-0.450268	-1.06043	0.683562
MCTP2	PROTEIN_CODING	2	-0.232472	-0.326774	-0.284368	1.4591
CHMP6	PROTEIN_CODING	2	-1.23659	0.242721	-3.40058	-1.65745
C6orf132	PROTEIN_CODING	2	0.0478963	-0.670814	-0.871611	0.871442
TFG	PROTEIN_CODING	2	0.985061	-1.65825	-3.19847	-1.45612
THEG	PROTEIN_CODING	2	0.465216	0.102312	0.170369	1.91254
KRR1	PROTEIN_CODING	2	1.12012	-1.24932	-0.918488	0.82343
ARRDC1	PROTEIN_CODING	2	0.585418	0.0126827	-0.573896	1.16802
TMEM74B	PROTEIN_CODING	2	-0.103977	-1.43281	-1.51888	0.222347
CITED4	PROTEIN_CODING	2	0.38221	-0.134951	-0.484199	1.25691
SNRNP40	PROTEIN_CODING	2	0.886734	0.461029	-1.23528	0.505789
ZNF274	PROTEIN_CODING	2	0.957023	0.708143	0.744544	2.48448
MSI1	PROTEIN_CODING	2	0.0737708	0.25817	-0.950463	0.789462
SUMO2	PROTEIN_CODING	2	-3.7614	1.5384	0.795414	2.53405
YTHDC1	PROTEIN_CODING	2	-0.337322	-0.435	0.215435	1.95239
LOC149373	PROTEIN_CODING	2	0.242989	0.602036	-1.7534	-0.0167976
IQCJ	PROTEIN_CODING	2	-1.08176	0.397294	0.0904574	1.8266
NGFR	PROTEIN_CODING	2	-0.627165	0.666631	-0.624708	1.11078
IGSF8	PROTEIN_CODING	2	-0.33657	-0.0193458	-0.341323	1.39311
POLR2I	PROTEIN_CODING	2	-3.44919	-3.56769	-1.19461	0.53932
SCAMP1	PROTEIN_CODING	2	1.08465	0.532364	0.164447	1.89699
TMCC2	PROTEIN_CODING	2	-0.735632	1.14864	-0.39697	1.33546
MARS	PROTEIN_CODING	2	-0.35128	-5.33192	-2.73514	-1.00373
PRB2	PROTEIN_CODING	3	0.39967	1.34923	0.1037	1.83448
ARHGEF39	PROTEIN_CODING	3	-1.07704	-0.993664	-1.78571	-0.0559284
TESPA1	PROTEIN_CODING	2	-1.98251	-1.66173	-0.502979	1.2263
DYNLRB1	PROTEIN_CODING	2	1.155	0.515946	2.07617	3.80376
RABL6	PROTEIN_CODING	2	-1.38508	0.0987698	0.245277	1.97176
CLRN1	PROTEIN_CODING	2	-0.789067	0.90766	-0.309672	1.41668
SKOR2	PROTEIN_CODING	2	-0.483007	-1.46341	-1.67975	0.0463771
ASNA1	PROTEIN_CODING	2	0.285146	0.495997	-0.671071	1.05463
ENTPD6	PROTEIN_CODING	2	-0.259865	-0.568561	-1.02397	0.701596
SLC6A16	PROTEIN_CODING	2	-0.274677	-0.863012	-0.804147	0.920927
LOC100506514	PROTEIN_CODING	2	0.679287	-0.686281	-0.50008	1.22444
ALG10	PROTEIN_CODING	3	-2.20115	-1.55673	-0.561395	1.16281
POP4	PROTEIN_CODING	2	-0.334096	-1.28302	-3.49584	-1.77194
ATP5MC1	PROTEIN_CODING	2	-2.21795	-0.408612	-1.26704	0.456114
PRAC1	PROTEIN_CODING	2	1.64115	-0.0957681	-0.595913	1.12664
CCDC96	PROTEIN_CODING	2	-1.18704	-0.265788	-0.501301	1.22023
SUCNR1	PROTEIN_CODING	2	0.533142	0.663827	-0.911527	0.80867
DPH6	PROTEIN_CODING	2	0.181778	-0.536047	-0.506781	1.2134
VGLL4	PROTEIN_CODING	2	-1.21282	-0.0354175	1.33626	3.05575
CSDE1	PROTEIN_CODING	2	0.207591	-2.23449	-2.09051	-0.371342
HMGB1	PROTEIN_CODING	2	-0.992722	0.430522	0.282183	2.00127
CATSPER3	PROTEIN_CODING	2	-0.672551	-1.03064	-0.757795	0.960876
KRAS	PROTEIN_CODING	2	-1.48582	0.180136	-0.13997	1.57783
RANGRF	PROTEIN_CODING	2	-0.735802	-0.571548	-0.426512	1.29022
RNF220	PROTEIN_CODING	2	-0.546218	-0.939285	-1.28606	0.430222
ARRB2	PROTEIN_CODING	2	1.58199	-0.000874888	-1.47834	0.237906
CUEDC2	PROTEIN_CODING	2	2.13748	0.19001	-0.31388	1.40227
ITGA2	PROTEIN_CODING	2	-0.939555	0.317916	0.363854	2.0775
TMEM196	PROTEIN_CODING	2	-0.220219	0.284543	0.340053	2.053
CRLF3	PROTEIN_CODING	2	-0.289822	-2.16071	-1.8881	-0.175796
ICA1L	PROTEIN_CODING	2	0.522225	-0.825784	-1.45911	0.253093
HSPB11	PROTEIN_CODING	2	0.0353146	0.562392	-0.98801	0.723903
HRASLS	PROTEIN_CODING	2	-0.178239	-0.199106	-0.135956	1.57572
IGBP1	PROTEIN_CODING	2	-0.587754	-2.27734	-1.88672	-0.176776
TMEM9B	PROTEIN_CODING	2	-0.310078	0.588806	-0.2979	1.41132
SLC9A9	PROTEIN_CODING	2	0.417558	-0.760173	-0.801401	0.907626
MINDY4B	PROTEIN_CODING	2	-1.80722	-1.64293	-1.80366	-0.0979252
SLC38A8	PROTEIN_CODING	2	-2.67922	-0.0467384	-1.93538	-0.230668
TRIQK	PROTEIN_CODING	2	0.292813	0.964729	-0.617687	1.08694
SDAD1	PROTEIN_CODING	2	0.564257	0.0548176	-2.34939	-0.644766
KRI1	PROTEIN_CODING	2	2.54259	-0.239238	1.58979	3.29439
FEN1	PROTEIN_CODING	2	0.422322	-0.271015	-3.13561	-1.43164
CEACAM6	PROTEIN_CODING	3	-0.408342	-0.682758	0.237274	1.94051
RPL17	PROTEIN_CODING	2	-0.487367	-2.76202	-3.7583	-2.05589
TRAK1	PROTEIN_CODING	2	1.26973	-1.09419	-0.281366	1.42101
VBP1	PROTEIN_CODING	2	-2.36357	-0.618216	0.631866	2.33403
TEX46	PROTEIN_CODING	2	-0.840237	-0.301031	-0.963814	0.737658
PPY	PROTEIN_CODING	2	0.156112	0.35439	-1.17983	0.521226
CFAP58	PROTEIN_CODING	2	-0.909998	-2.03464	-0.666417	1.03405
HIST1H4G	PROTEIN_CODING	2	-0.992019	-0.606929	-1.68423	0.0153199
MORF4L2	PROTEIN_CODING	2	-1.67989	-1.1114	-0.124773	1.57391
SDHAF4	PROTEIN_CODING	2	-2.83227	0.701215	1.33408	3.03256
RELT	PROTEIN_CODING	2	1.6782	0.525858	0.0342318	1.73248
MMP15	PROTEIN_CODING	2	-0.370634	1.17328	-0.808744	0.888744
CBX2	PROTEIN_CODING	2	-0.920828	-0.69042	-1.27056	0.426699
ZBTB3	PROTEIN_CODING	2	0.0445654	0.0633181	-0.686554	1.01069
DIS3	PROTEIN_CODING	2	-0.281425	-3.87324	-1.14128	0.555424
VEZF1	PROTEIN_CODING	2	-2.26624	1.04953	2.05447	3.75007
SFI1	PROTEIN_CODING	2	0.0459348	-0.941348	-2.1269	-0.432337
FHL3	PROTEIN_CODING	2	-0.142941	-0.440493	0.0199195	1.71441
SLC1A6	PROTEIN_CODING	2	-1.89643	-0.552379	0.463521	2.15745
SMARCC1	PROTEIN_CODING	2	-0.603145	-0.15282	-1.37023	0.323001
PAPOLB	PROTEIN_CODING	2	-1.55214	-0.218123	-0.641033	1.05186
CRKL	PROTEIN_CODING	2	-1.42885	0.0852657	0.0871818	1.77983
TPM3	PROTEIN_CODING	2	-0.901433	-3.72712	-2.19493	-0.502391
ZNF14	PROTEIN_CODING	2	1.37907	-0.822376	0.0244679	1.71456
PGP	PROTEIN_CODING	2	-0.343434	-0.111188	2.02898	3.71891
TOX4	PROTEIN_CODING	2	-4.6148	-1.64836	-0.71813	0.971739
TMEM229A	PROTEIN_CODING	2	0.0362149	-0.0171958	-1.13865	0.550734
NOTCH2NL	PROTEIN_CODING	4	-0.732134	0.357021	0.267555	1.95601
LOC100996717	PROTEIN_CODING	4	-0.732134	0.357021	0.267555	1.95601
GSTP1	PROTEIN_CODING	2	-0.0735447	0.313326	0.465225	2.15296
LOC112268004	PROTEIN_CODING	2	-1.1589	-0.0668737	-0.69287	0.994777
SPA17	PROTEIN_CODING	2	-1.24669	-0.348535	-0.903561	0.783302
CHEK2	PROTEIN_CODING	2	1.42312	0.508377	1.52281	3.20897
PLCZ1	PROTEIN_CODING	2	0.194952	0.35007	-0.752516	0.932882
RPA2	PROTEIN_CODING	2	-0.367125	0.467623	0.193805	1.87891
GIMAP2	PROTEIN_CODING	2	0.273588	-0.27614	-0.935716	0.74862
WDR91	PROTEIN_CODING	2	-1.21277	0.322548	-0.585554	1.09863
S100A7	PROTEIN_CODING	3	-0.0160444	1.16456	0.0155111	1.69966
KIF21B	PROTEIN_CODING	2	0.200824	-0.0325881	-1.30431	0.379645
GMPS	PROTEIN_CODING	2	1.62074	0.591256	0.0980328	1.78184
HFM1	PROTEIN_CODING	2	1.60262	0.119029	-0.553548	1.12869
IFITM3	PROTEIN_CODING	2	-0.52061	0.328669	-1.76868	-0.0874973
BTF3	PROTEIN_CODING	2	-0.795017	0.825893	0.344123	2.02464
PAIP2B	PROTEIN_CODING	2	-0.324682	-1.134	-0.59739	1.08194
ZNF843	PROTEIN_CODING	2	0.23189	0.792165	-0.949725	0.72946
FAM122B	PROTEIN_CODING	2	-0.216861	0.592281	-0.233771	1.44537
BHLHA15	PROTEIN_CODING	2	0.157393	0.364487	0.431982	2.11112
GNPTG	PROTEIN_CODING	2	0.333949	-1.63195	0.233693	1.91268
ROMO1	PROTEIN_CODING	2	0.975106	-0.221803	-0.40374	1.27481
SMIM10	PROTEIN_CODING	2	-0.168538	-0.156097	-0.616406	1.06169
WDFY3	PROTEIN_CODING	2	0.146644	0.756798	-1.01091	0.667185
DMAP1	PROTEIN_CODING	2	1.2946	-1.70195	-0.301383	1.37549
RUNDC3B	PROTEIN_CODING	2	-0.653192	0.481846	-0.77009	0.906171
C19orf71	PROTEIN_CODING	2	-1.95826	-1.56663	-1.44917	0.22697
UBE3B	PROTEIN_CODING	2	-1.67758	-2.40687	-2.64848	-0.973448
LOC107985320	PROTEIN_CODING	2	-1.64024	-3.3913	-2.82279	-1.14798
LOC107986803	PROTEIN_CODING	3	-2.1369	-5.25773	-3.21781	-1.54472
GLIPR1L2	PROTEIN_CODING	2	-0.509659	1.36047	-0.619346	1.05356
CYP8B1	PROTEIN_CODING	2	-0.970349	-0.514154	-0.318512	1.35233
PHF20L1	PROTEIN_CODING	2	-0.37414	-0.19243	-0.561479	1.10924
COQ8A	PROTEIN_CODING	2	-1.6963	-0.134251	-1.3789	0.290514
F3	PROTEIN_CODING	2	0.584209	-0.188732	-1.37386	0.294652
LETMD1	PROTEIN_CODING	3	-0.0319985	-1.18794	0.270581	1.93887
HINFP	PROTEIN_CODING	2	0.769014	-1.12467	-1.89237	-0.224883
ULK4	PROTEIN_CODING	2	-0.505834	-2.55912	-2.61644	-0.949359
LRRC8E	PROTEIN_CODING	2	-0.156624	-2.05328	-1.93581	-0.269304
SWI5	PROTEIN_CODING	2	0.601939	0.0641584	-2.95289	-1.2883
KLRG2	PROTEIN_CODING	2	0.337102	-1.09447	-0.0461028	1.61785
WDR44	PROTEIN_CODING	2	1.12801	-0.909939	-1.31885	0.344985
XRCC5	PROTEIN_CODING	2	-0.46906	-1.20172	-0.30436	1.35816
CAPG	PROTEIN_CODING	2	-0.488292	0.353312	0.0563856	1.71762
GPR17	PROTEIN_CODING	2	-0.171512	0.107977	-0.453761	1.20681
CMPK2	PROTEIN_CODING	2	-0.0989545	0.683241	-0.428251	1.23228
IST1	PROTEIN_CODING	2	3.32613	1.69507	0.762234	2.42277
SLC25A6	PROTEIN_CODING	2	1.63929	-0.220539	0.314922	1.97518
CELF1	PROTEIN_CODING	2	0.211249	1.93877	1.71095	3.37097
MBTPS2	PROTEIN_CODING	2	0.193337	-0.977968	-1.13841	0.521305
HIST1H1T	PROTEIN_CODING	2	0.409785	0.911092	-1.06505	0.594449
PHKA1	PROTEIN_CODING	2	-0.967528	-0.544158	-0.775665	0.883415
DPY30	PROTEIN_CODING	2	-1.47963	-1.3723	0.147236	1.80507
DTWD1	PROTEIN_CODING	2	-0.934488	0.434759	-0.126008	1.53148
STARD6	PROTEIN_CODING	2	0.133858	-0.152639	-0.245099	1.4121
ZNF724	PROTEIN_CODING	2	0.0118745	0.126986	-2.11257	-0.455848
PRSS53	PROTEIN_CODING	2	0.743662	0.0828953	-0.894567	0.761569
OR4N2	PROTEIN_CODING	2	0.616917	0.602794	-0.681905	0.972324
ZNF155	PROTEIN_CODING	2	0.380306	-0.28836	-0.413841	1.24033
NAXE	PROTEIN_CODING	2	-0.0622797	0.284159	0.432532	2.08623
PEX10	PROTEIN_CODING	2	0.142887	-0.969211	-1.25213	0.40129
PCYT2	PROTEIN_CODING	4	-2.35248	-1.79453	-1.1526	0.500683
POLRMT	PROTEIN_CODING	2	-1.54303	-0.874162	-2.3873	-0.734029
PIK3CD	PROTEIN_CODING	2	-1.26916	-1.11675	-1.3433	0.308901
NMNAT2	PROTEIN_CODING	2	-2.02186	-1.45595	-1.13427	0.516698
DCDC2	PROTEIN_CODING	2	0.444427	0.077755	-2.00718	-0.356332
CNN1	PROTEIN_CODING	2	-1.832	-1.88464	-1.53966	0.110942
OBP2B	PROTEIN_CODING	4	1.51148	1.17109	0.411108	2.06046
OBP2A	PROTEIN_CODING	4	1.51148	1.17109	0.411108	2.06046
NIPSNAP2	PROTEIN_CODING	2	-1.22215	-0.500188	-1.13128	0.517069
USP2	PROTEIN_CODING	2	0.418085	-1.12887	-0.0683555	1.57942
ANKRD30A	PROTEIN_CODING	2	-0.30468	-0.432739	-1.87451	-0.227583
ZNF3	PROTEIN_CODING	2	-0.516699	-1.30656	-1.82928	-0.182895
COA6	PROTEIN_CODING	2	-2.25004	-0.660164	-2.08857	-0.442431
UFM1	PROTEIN_CODING	2	-0.231679	0.212289	-1.31672	0.328772
TSLP	PROTEIN_CODING	2	-1.23562	-0.723103	-0.718205	0.927235
CCT4	PROTEIN_CODING	2	-1.41417	-1.9153	-0.980842	0.663943
LMNTD1	PROTEIN_CODING	2	-2.24241	-1.70641	-1.42712	0.217199
EPC1	PROTEIN_CODING	2	0.335364	-1.20177	-1.92715	-0.284169
PCSK5	PROTEIN_CODING	2	-0.914924	0.490527	-1.08968	0.55245
MPHOSPH8	PROTEIN_CODING	2	-0.915179	-0.973125	-1.00278	0.639208
GTF3C3	PROTEIN_CODING	2	0.0738108	0.769348	0.145665	1.78753
NGRN	PROTEIN_CODING	2	2.27483	2.0342	-0.238706	1.40309
CD72	PROTEIN_CODING	2	-0.109099	0.729085	-0.156776	1.48497
KIF1C	PROTEIN_CODING	2	-0.582926	1.05687	0.481729	2.12058
TRIM42	PROTEIN_CODING	2	-0.734971	-0.469525	-0.692416	0.945847
USP10	PROTEIN_CODING	2	2.3696	-0.183239	0.286662	1.92448
ESRP1	PROTEIN_CODING	2	-1.15419	0.952393	0.445279	2.08308
MRPL44	PROTEIN_CODING	2	1.32941	0.650607	0.594537	2.23129
TRIT1	PROTEIN_CODING	2	-0.728699	0.186729	0.334353	1.97105
SSC4D	PROTEIN_CODING	2	-1.7122	-0.129852	-0.755192	0.881003
LSS	PROTEIN_CODING	2	-0.57235	0.156099	-0.106931	1.52921
OR5L2	PROTEIN_CODING	2	-1.2406	-1.15666	-2.98561	-1.34959
MYO1F	PROTEIN_CODING	2	-0.798484	-0.84009	-0.514332	1.1216
TMEM14C	PROTEIN_CODING	2	-0.571661	-0.770195	-1.51768	0.117718
RRAGA	PROTEIN_CODING	2	0.0177002	-0.815776	-1.02065	0.614563
RPS7	PROTEIN_CODING	2	-3.85097	-2.33539	-2.82572	-1.19276
SNAPIN	PROTEIN_CODING	2	-0.888584	2.00771	1.52858	3.16143
LATS2	PROTEIN_CODING	2	-1.63124	1.38463	4.09175	5.72384
SYT4	PROTEIN_CODING	2	0.225216	-0.868727	-1.27616	0.355858
LOC105377650	PROTEIN_CODING	2	1.32381	0.851978	-0.508618	1.12313
PELP1	PROTEIN_CODING	2	-0.246891	0.48177	-2.54753	-0.917236
BBS12	PROTEIN_CODING	2	-0.10602	-1.99006	-2.22684	-0.599316
ZP3	PROTEIN_CODING	4	0.296896	-0.562305	-1.15852	0.468776
HYPK	PROTEIN_CODING	2	0.0931019	1.93366	-1.43315	0.194103
MTCL1	PROTEIN_CODING	2	-0.00396891	1.01243	-1.12267	0.504322
RAD51	PROTEIN_CODING	2	2.36464	0.383653	-2.20754	-0.581054
ORMDL2	PROTEIN_CODING	2	-0.423755	-0.859105	-0.524398	1.09997
GSDME	PROTEIN_CODING	2	-0.602459	0.526582	-0.291948	1.3322
LOC646588	PROTEIN_CODING	2	-1.58481	-0.381526	-0.100855	1.52321
ACTC1	PROTEIN_CODING	2	3.09872	0.246103	0.764724	2.38858
TTLL8	PROTEIN_CODING	2	-2.43353	0.130916	-0.342752	1.28074
UBE2D3	PROTEIN_CODING	2	-1.03814	-1.95361	-0.629363	0.993858
TTC9C	PROTEIN_CODING	2	-0.969456	-0.454831	-1.08278	0.540217
KLK7	PROTEIN_CODING	2	1.07629	-0.519662	-0.787508	0.835377
DHODH	PROTEIN_CODING	2	-0.370801	0.889426	-0.478641	1.14419
CPEB2	PROTEIN_CODING	2	-0.804707	-1.6944	-0.983554	0.639242
PEBP1	PROTEIN_CODING	2	0.927316	1.13413	0.286262	1.90905
ESRRA	PROTEIN_CODING	2	0.560397	-0.144248	0.308279	1.93031
TDG	PROTEIN_CODING	2	0.438438	-0.459344	-0.481422	1.14037
PGLYRP4	PROTEIN_CODING	2	-0.911224	-0.713835	-1.00464	0.617073
SASS6	PROTEIN_CODING	2	-0.983905	-0.307705	-0.753157	0.868014
MRPL41	PROTEIN_CODING	2	-0.547915	-2.90477	-1.79181	-0.170648
COQ10A	PROTEIN_CODING	2	-0.870861	-0.340423	-1.8862	-0.265377
LZTS2	PROTEIN_CODING	2	0.359855	0.338035	-0.666278	0.952903
MYOZ2	PROTEIN_CODING	2	-0.556379	0.450803	-0.045468	1.57362
PSKH2	PROTEIN_CODING	2	-1.14083	-0.744419	-1.3851	0.233919
NAA35	PROTEIN_CODING	2	-0.032262	-1.45893	0.514647	2.133
PSENEN	PROTEIN_CODING	2	-2.39722	0.137416	1.07872	2.69629
MEX3B	PROTEIN_CODING	2	1.11057	0.501723	0.500023	2.11687
LOC107987389	PROTEIN_CODING	2	-1.90602	-1.70882	0.75941	2.37587
SLC9A1	PROTEIN_CODING	2	0.514241	0.506859	0.773879	2.38964
RASL10B	PROTEIN_CODING	2	-0.797833	0.139962	-0.555667	1.0598
BABAM1	PROTEIN_CODING	2	-1.33692	-0.710384	-0.762636	0.852585
ISG20L2	PROTEIN_CODING	2	-4.47014	0.816186	-3.31992	-1.70514
ONE_NON-GENE_SITE_209	CONTROL	2	-0.833484	-0.435544	-0.983247	0.630897
KMT2A	PROTEIN_CODING	2	-2.4584	-0.784762	-1.39474	0.219227
AHCYL1	PROTEIN_CODING	2	1.69724	0.154287	-0.378911	1.23486
TIPARP	PROTEIN_CODING	2	0.29308	-1.08149	-1.56271	0.0507202
NEFL	PROTEIN_CODING	2	-0.427892	-3.16768	-1.1808	0.432163
F11R	PROTEIN_CODING	2	-0.971431	0.59727	0.135867	1.74873
ATP8A1	PROTEIN_CODING	2	-1.21095	-0.818088	-1.35294	0.259907
CDK5R1	PROTEIN_CODING	2	-1.09306	-0.0292651	-0.698529	0.91406
STARD3	PROTEIN_CODING	2	-2.52503	-2.37734	-1.47105	0.141093
RNF11	PROTEIN_CODING	2	-0.912698	-0.269772	-0.875319	0.736643
NOTCH1	PROTEIN_CODING	2	-0.623604	-0.56494	-0.663664	0.948063
IL26	PROTEIN_CODING	2	-0.607416	0.207759	-0.586915	1.0243
EHF	PROTEIN_CODING	2	0.643876	-0.324797	-0.280587	1.33039
EDA	PROTEIN_CODING	2	-0.276832	-0.0100723	-0.467261	1.14331
ANKRD6	PROTEIN_CODING	2	-0.181075	-0.414502	-0.748468	0.861838
KCNV2	PROTEIN_CODING	2	-1.78723	-1.12103	-0.774639	0.834387
PCDHB14	PROTEIN_CODING	2	-1.701	-0.983378	-0.859538	0.74947
IGDCC3	PROTEIN_CODING	2	-0.306644	-0.537498	-0.368991	1.23967
EXD1	PROTEIN_CODING	2	0.158431	0.835463	-0.0720224	1.53642
CELSR3	PROTEIN_CODING	2	-0.242587	-0.2263	-1.67703	-0.0694186
ZNF287	PROTEIN_CODING	2	0.687979	0.126551	-1.46646	0.141139
LGALS3	PROTEIN_CODING	2	-0.109917	0.141468	-0.131019	1.47628
IFIH1	PROTEIN_CODING	2	0.508572	0.663617	0.109725	1.716
ABHD5	PROTEIN_CODING	2	-0.245018	-0.290895	-2.06001	-0.453778
PER3	PROTEIN_CODING	2	-1.22764	0.135731	0.129469	1.73501
CDK12	PROTEIN_CODING	2	1.05066	0.027459	-0.428603	1.17625
AGRN	PROTEIN_CODING	2	-0.477551	0.412563	1.16312	2.76789
LOC107986800	PROTEIN_CODING	3	-0.621837	-0.37909	-1.87632	-0.271958
SSR1	PROTEIN_CODING	2	-2.1547	0.337517	-0.756409	0.847728
SPTBN1	PROTEIN_CODING	2	0.269097	-0.186725	-0.03375	1.57021
TMA7	PROTEIN_CODING	2	-0.0665236	-0.151962	-1.14008	0.46371
ZNHIT3	PROTEIN_CODING	2	0.640761	1.74501	-2.10099	-0.498206
DET1	PROTEIN_CODING	2	-2.04627	-1.30827	1.38091	2.98322
ELOF1	PROTEIN_CODING	2	-1.01108	1.59001	-1.92162	-0.319425
TNS2	PROTEIN_CODING	2	0.167015	0.673746	-1.72073	-0.11912
B3GALT4	PROTEIN_CODING	2	1.02243	0.863611	0.0816451	1.68071
MARK1	PROTEIN_CODING	2	0.911802	0.521078	-0.797222	0.801724
KIF26B	PROTEIN_CODING	2	-0.0935799	-1.22204	-0.754865	0.843564
RARG	PROTEIN_CODING	2	0.134242	1.0842	0.855114	2.45278
TRIP11	PROTEIN_CODING	2	0.67031	-0.100986	-0.642764	0.954122
DOLK	PROTEIN_CODING	2	-3.35137	-2.72556	-2.80509	-1.2085
LRG1	PROTEIN_CODING	2	-0.193235	-0.239306	-1.04005	0.556472
C9orf152	PROTEIN_CODING	2	-1.23408	-1.13498	-0.312347	1.28354
SLC38A5	PROTEIN_CODING	2	0.309581	-0.826966	-0.408632	1.18658
NCDN	PROTEIN_CODING	2	-1.1507	0.0629247	-0.185068	1.41
AGBL3	PROTEIN_CODING	2	0.952851	-0.996775	-2.13967	-0.544776
NAGS	PROTEIN_CODING	2	-1.20858	0.309641	-0.748002	0.84582
GTF2H2C	PROTEIN_CODING	4	-0.49061	-1.38609	-0.0255537	1.56804
OR4C46	PROTEIN_CODING	2	-0.224739	0.265098	0.134118	1.72731
CERK	PROTEIN_CODING	2	-0.183209	-0.414162	-1.09122	0.501842
COG3	PROTEIN_CODING	2	1.73699	1.2784	-0.112904	1.47954
CLCN5	PROTEIN_CODING	2	1.22541	-0.22681	0.607007	2.19926
RPL37	PROTEIN_CODING	2	0.765715	-1.42933	-2.81314	-1.22109
OR6C1	PROTEIN_CODING	2	-0.00728586	0.890265	-0.289795	1.30207
ARSB	PROTEIN_CODING	2	0.227443	-1.25867	-1.46002	0.131704
RIOX1	PROTEIN_CODING	2	0.884435	0.992748	0.731851	2.32354
KIAA1024L	PROTEIN_CODING	2	-2.28678	-0.885676	-1.69876	-0.107318
FAM104B	PROTEIN_CODING	2	-0.813576	-1.84893	-1.26272	0.328711
NEDD8-MDP1	PROTEIN_CODING	6	0.767339	-2.31833	-4.17096	-2.58077
OFCC1	PROTEIN_CODING	2	0.00718951	-1.32051	0.562625	2.15272
TBPL2	PROTEIN_CODING	2	0.225174	-0.153595	-1.86906	-0.279096
LOC107984876	PROTEIN_CODING	2	-1.04114	-1.26179	-1.83478	-0.244925
UBE3C	PROTEIN_CODING	2	0.0925303	0.235948	-1.03463	0.554911
PQBP1	PROTEIN_CODING	2	-0.204784	1.00765	-0.644273	0.943781
DNAJC8	PROTEIN_CODING	2	-0.854759	-0.700136	-2.85078	-1.2633
KRTAP9-8	PROTEIN_CODING	5	1.37039	-0.445778	-0.0201296	1.56697
DYNAP	PROTEIN_CODING	2	-0.89938	0.638316	-0.385807	1.2004
SIX5	PROTEIN_CODING	2	0.812105	0.665842	0.0110649	1.59708
C2orf72	PROTEIN_CODING	2	0.68658	1.50275	0.673995	2.25873
DUSP14	PROTEIN_CODING	2	-0.373443	0.622901	1.58008	3.16458
MAP3K21	PROTEIN_CODING	2	-0.192157	0.0346304	-1.48033	0.104008
NOM1	PROTEIN_CODING	2	-1.66261	0.102927	-2.70002	-1.11665
CEP250	PROTEIN_CODING	2	1.22417	1.05351	-0.3131	1.27016
SLC2A6	PROTEIN_CODING	2	-0.259901	1.15733	-1.29578	0.286614
SNORC	PROTEIN_CODING	2	-0.634017	-0.597581	-2.30701	-0.725029
ASIC1	PROTEIN_CODING	2	0.289427	-0.221886	-0.875999	0.704758
AGAP2	PROTEIN_CODING	2	0.288803	1.34631	-1.00085	0.579424
SRXN1	PROTEIN_CODING	2	0.988485	0.92061	-0.0169349	1.56295
ZNF595	PROTEIN_CODING	2	-0.531498	-0.499075	-1.10884	0.470507
LSG1	PROTEIN_CODING	2	-0.944343	-0.0295148	1.04233	2.62106
MAMSTR	PROTEIN_CODING	2	-1.04828	-0.119644	-1.08262	0.495917
KLHL15	PROTEIN_CODING	2	-1.6156	-0.79573	0.19593	1.77441
OPLAH	PROTEIN_CODING	2	-1.87377	0.0919107	-0.405449	1.17288
SELENOI	PROTEIN_CODING	2	-2.54724	-0.0449818	-0.552648	1.02466
NOC2L	PROTEIN_CODING	2	-0.389397	-2.82525	-1.84754	-0.271881
CPEB3	PROTEIN_CODING	2	-1.28168	-1.44139	-1.69838	-0.123269
FABP2	PROTEIN_CODING	2	-0.277033	-0.851808	-0.0258064	1.5493
EPHX1	PROTEIN_CODING	2	-0.232812	-0.736	-1.78634	-0.212184
ARL14EP	PROTEIN_CODING	2	0.899905	0.71893	-0.0129575	1.5597
COPZ1	PROTEIN_CODING	2	-0.121326	0.262589	-1.4091	0.160959
MPHOSPH10	PROTEIN_CODING	2	-1.48215	-0.604263	-3.35586	-1.78752
FRMD5	PROTEIN_CODING	2	-0.300705	0.68868	-1.15807	0.410193
RECQL	PROTEIN_CODING	2	1.88519	2.35526	-0.0794677	1.48783
MIA3	PROTEIN_CODING	2	-0.484732	-2.51321	-1.27279	0.29419
ZNF493	PROTEIN_CODING	2	-1.31125	-1.57408	-1.12287	0.444059
RTN1	PROTEIN_CODING	2	0.559716	0.799591	-1.34127	0.225543
CDS1	PROTEIN_CODING	2	0.0109636	-0.205718	-0.299024	1.26724
CEP95	PROTEIN_CODING	2	-1.13309	0.281282	-0.428044	1.13799
RPIA	PROTEIN_CODING	2	-0.10494	0.0213666	-0.633837	0.932159
ONE_NON-GENE_SITE_118	CONTROL	2	-1.02504	-1.32322	-0.523851	1.04189
MSN	PROTEIN_CODING	2	-0.509579	-0.650508	-0.590729	0.974891
CENPW	PROTEIN_CODING	2	0.122788	1.07349	-0.350327	1.21506
ACVR1C	PROTEIN_CODING	2	0.781771	-0.392981	-1.35395	0.21143
DAGLB	PROTEIN_CODING	2	-0.199898	0.532275	-2.36705	-0.801721
ABCA8	PROTEIN_CODING	2	0.709577	-0.27557	-1.24468	0.320284
LRRC46	PROTEIN_CODING	2	0.28861	0.901944	-0.340093	1.22455
APOBR	PROTEIN_CODING	2	-2.58709	-0.820743	-1.38029	0.18427
CT45A10	PROTEIN_CODING	4	-1.29376	-1.17212	-3.13344	-1.56918
EFHC1	PROTEIN_CODING	2	-0.226517	-0.593378	-1.30334	0.260413
RPLP0	PROTEIN_CODING	2	-0.834257	2.05757	0.403079	1.96659
RNF227	PROTEIN_CODING	2	-0.154287	0.0100121	0.808251	2.37105
OR6C65	PROTEIN_CODING	2	0.607514	0.379438	0.6955	2.25773
MRPL35	PROTEIN_CODING	2	-1.2278	-0.138082	-2.04637	-0.485156
LGALS9C	PROTEIN_CODING	4	-1.16234	-2.45763	-1.42625	0.134937
LOC107986805	PROTEIN_CODING	3	-1.35527	-1.18083	-0.312489	1.24853
BCL2L10	PROTEIN_CODING	2	1.85008	-0.790021	-0.632887	0.927547
SOWAHC	PROTEIN_CODING	2	-1.32762	-0.940732	-0.842163	0.718058
SNF8	PROTEIN_CODING	2	1.835	-1.16764	-0.102609	1.45701
KRT25	PROTEIN_CODING	2	-1.35767	0.381205	-0.140873	1.41823
RCOR1	PROTEIN_CODING	2	-0.307115	-0.213873	-1.26141	0.297443
FERD3L	PROTEIN_CODING	2	-2.36452	-0.70295	-0.304688	1.25393
CFHR5	PROTEIN_CODING	2	-0.542682	-0.134153	-1.2715	0.286955
BCAS1	PROTEIN_CODING	2	-0.446576	-0.955167	-1.27044	0.28767
C19orf18	PROTEIN_CODING	2	-0.713328	-0.18513	-1.16772	0.390197
NLRP9	PROTEIN_CODING	2	-1.70668	-0.941924	-1.3059	0.251609
HAUS7	PROTEIN_CODING	2	0.143947	-0.614593	-0.65233	0.905135
PRAMEF4	PROTEIN_CODING	5	0.93415	1.86137	-0.227969	1.32932
RDH10	PROTEIN_CODING	2	-0.148877	-0.903018	-1.96798	-0.410782
SREK1	PROTEIN_CODING	2	-1.42549	-1.00042	-1.72921	-0.172034
MTF1	PROTEIN_CODING	2	-1.8081	0.207492	-0.326535	1.2304
PRAMEF11	PROTEIN_CODING	5	1.22765	1.53529	-1.34183	0.213298
SLC11A1	PROTEIN_CODING	2	0.429774	0.840188	-0.343277	1.21173
IVD	PROTEIN_CODING	2	0.546959	0.287196	0.0292064	1.58415
C5orf66	PROTEIN_CODING	2	-0.699417	0.146289	-2.15929	-0.604721
CCDC47	PROTEIN_CODING	2	-3.4751	-1.85246	-0.786235	0.767154
TICAM2	PROTEIN_CODING	4	0.615192	0.240936	-0.839137	0.712927
ONE_NON-GENE_SITE_128	CONTROL	2	1.04632	1.53747	-0.159661	1.39204
AXIN1	PROTEIN_CODING	2	-1.09582	-0.328366	-3.10133	-1.54973
LPIN2	PROTEIN_CODING	2	-1.14954	0.450141	-0.445287	1.10579
MAGEC3	PROTEIN_CODING	2	-0.912939	-1.4592	-2.20046	-0.649398
PLEKHB1	PROTEIN_CODING	2	0.104646	0.859758	0.867212	2.41783
YY1	PROTEIN_CODING	2	-2.10671	-1.68174	-3.84119	-2.29157
CXXC1	PROTEIN_CODING	2	-2.73747	-1.46993	-2.05159	-0.502323
NEK1	PROTEIN_CODING	2	-1.80389	0.411922	-0.476771	1.07208
LRMDA	PROTEIN_CODING	2	0.401159	2.12646	2.62559	4.17408
GOT1L1	PROTEIN_CODING	2	0.359969	0.354161	-0.766565	0.781157
KIAA0408	PROTEIN_CODING	2	-0.237009	-0.528998	-0.995453	0.551905
LGALSL	PROTEIN_CODING	2	1.24243	-0.0179454	0.560305	2.10643
ELL	PROTEIN_CODING	2	-3.88838	-3.18156	-2.45003	-0.903915
BCR	PROTEIN_CODING	2	-0.0675156	-0.783384	-0.967643	0.577576
PTCD2	PROTEIN_CODING	2	-0.476221	-0.232877	-0.723752	0.821281
ZNF692	PROTEIN_CODING	2	0.450753	-0.387305	-0.585542	0.959442
BANF2	PROTEIN_CODING	2	2.14915	1.67987	0.459604	2.00431
TEX11	PROTEIN_CODING	2	0.786764	0.946947	-0.328119	1.21615
PAFAH2	PROTEIN_CODING	2	0.247636	0.713174	1.24418	2.78824
SLAMF6	PROTEIN_CODING	2	0.302277	0.62425	-0.979885	0.563821
SYT2	PROTEIN_CODING	2	-0.341667	-1.00518	-1.17439	0.368569
SUSD4	PROTEIN_CODING	2	0.757558	0.486886	-1.63933	-0.0964444
SRD5A2	PROTEIN_CODING	2	-0.145562	1.01242	-0.102227	1.44057
CYP27A1	PROTEIN_CODING	2	0.072501	0.561064	-0.76641	0.776095
KRIT1	PROTEIN_CODING	2	0.257413	0.861388	-0.515297	1.02713
RFNG	PROTEIN_CODING	2	-0.935104	-0.388423	0.151895	1.6938
TMED7-TICAM2	PROTEIN_CODING	5	1.2662	-0.482458	0.145563	1.68661
RFFL	PROTEIN_CODING	2	0.0922769	0.118495	-2.89827	-1.35728
UBTD1	PROTEIN_CODING	2	-0.218701	0.614228	-1.33509	0.205509
MAN2B2	PROTEIN_CODING	2	-0.613878	-0.907289	-1.48893	0.051359
MAP3K19	PROTEIN_CODING	2	0.0760527	1.04668	0.739714	2.27969
HAUS4	PROTEIN_CODING	2	0.220469	2.17576	-1.16314	0.37663
HEG1	PROTEIN_CODING	2	-0.768593	-0.439838	0.307211	1.84657
RAB14	PROTEIN_CODING	2	-1.46731	-0.412433	-1.03487	0.50333
MRPL33	PROTEIN_CODING	2	1.22284	-0.187946	-1.45891	0.0791991
DPY19L3	PROTEIN_CODING	2	-0.0328067	-0.577412	-1.22395	0.314109
CRK	PROTEIN_CODING	2	-1.27019	-1.1244	-0.416549	1.1205
SIX4	PROTEIN_CODING	2	-0.361457	-0.118222	-1.32705	0.209262
HAUS1	PROTEIN_CODING	2	0.997763	0.158386	0.217484	1.75362
ZHX3	PROTEIN_CODING	2	0.17157	-1.15852	-0.624292	0.911583
MRPS9	PROTEIN_CODING	2	-1.50305	-1.10914	-1.56938	-0.0336327
TEDDM1	PROTEIN_CODING	2	-0.738385	-0.50756	-1.25833	0.276971
DIS3L2	PROTEIN_CODING	2	-0.287699	-0.6631	-0.650044	0.884983
SLC1A2	PROTEIN_CODING	2	-0.683175	-0.775023	-1.25526	0.279056
ACSL3	PROTEIN_CODING	2	-0.68344	-1.39477	-2.00769	-0.473384
PRR7	PROTEIN_CODING	2	-1.09119	-0.535193	-1.18893	0.345162
COX6A1	PROTEIN_CODING	2	1.21485	1.53456	-0.548402	0.984888
RAB40B	PROTEIN_CODING	2	0.358713	0.244593	-0.355322	1.17795
NO_SITE_45	CONTROL	2	0.0261059	-0.0903081	-0.253895	1.27928
TRABD2B	PROTEIN_CODING	2	0.950886	0.387046	-0.00458652	1.52835
C16orf86	PROTEIN_CODING	2	0.110816	0.260775	-0.425507	1.10685
CDK9	PROTEIN_CODING	2	-0.506597	-0.538142	-0.838565	0.693261
ECM1	PROTEIN_CODING	2	-0.363092	-1.16812	-1.28955	0.242264
ABCA2	PROTEIN_CODING	2	-0.0377649	0.530995	-0.564142	0.967517
TMEM9	PROTEIN_CODING	2	1.32346	0.0668989	-1.01271	0.518489
SOWAHA	PROTEIN_CODING	2	0.701768	-1.33866	-1.6958	-0.165519
EED	PROTEIN_CODING	2	-0.228286	-1.52611	-0.993796	0.53615
BCL7C	PROTEIN_CODING	2	-0.883963	1.47534	-0.858283	0.671487
ROM1	PROTEIN_CODING	2	0.393694	0.655187	0.135326	1.66477
STPG1	PROTEIN_CODING	2	0.110989	-0.0254289	-0.750571	0.778596
ALOX12B	PROTEIN_CODING	2	0.849253	0.284137	-1.46509	0.0640735
DENND2A	PROTEIN_CODING	2	0.768521	0.518416	-0.852125	0.6769
PHB2	PROTEIN_CODING	2	-1.1964	-2.20026	-3.62289	-2.09444
POLR2D	PROTEIN_CODING	2	2.25949	-2.13501	-1.13431	0.393334
EPS15L1	PROTEIN_CODING	2	-2.59415	-0.421142	1.21255	2.73976
WDR77	PROTEIN_CODING	2	-2.63541	-5.09719	-3.58032	-2.0536
TP53I3	PROTEIN_CODING	2	-1.26815	-1.27324	-1.64087	-0.114234
VPS4B	PROTEIN_CODING	2	0.485109	-0.252624	-1.12399	0.402286
CCDC22	PROTEIN_CODING	2	-0.425023	0.71798	-0.660649	0.865532
MRPS27	PROTEIN_CODING	2	-1.27079	-0.155418	0.765206	2.29081
OXSM	PROTEIN_CODING	2	1.42098	0.413586	-0.86361	0.66196
OR2AP1	PROTEIN_CODING	2	-2.43982	-1.76176	-1.95563	-0.431479
SLC4A10	PROTEIN_CODING	2	0.418307	0.0806217	-0.901894	0.621796
XRN2	PROTEIN_CODING	2	-0.239101	-2.38359	-2.05563	-0.532054
POLR3A	PROTEIN_CODING	2	-2.12406	-1.67392	-0.484046	1.03919
SCLT1	PROTEIN_CODING	2	-0.141153	-1.17536	-1.57223	-0.049009
FNTA	PROTEIN_CODING	2	0.934773	-0.480924	-1.65629	-0.134409
PCDHGA2	PROTEIN_CODING	2	-0.322983	-1.52431	-0.887732	0.634025
REC8	PROTEIN_CODING	2	0.620508	0.732909	-0.86669	0.65449
RPL12	PROTEIN_CODING	2	0.104498	-2.22294	-1.53257	-0.0113935
LOC100996721	PROTEIN_CODING	2	-1.22817	0.441478	-1.07541	0.445032
ADGRL4	PROTEIN_CODING	2	-0.205977	-1.97606	-1.52996	-0.00962896
WDR38	PROTEIN_CODING	2	-0.791137	0.174737	0.156029	1.6754
TRPM7	PROTEIN_CODING	2	-2.19105	-2.53242	-1.89467	-0.37547
BCAT1	PROTEIN_CODING	2	0.689848	-0.0555443	-0.649617	0.869011
SEC61A1	PROTEIN_CODING	2	0.79029	1.21748	-0.301574	1.21696
RASSF9	PROTEIN_CODING	2	0.765842	-0.584304	-1.24204	0.276435
TMEM128	PROTEIN_CODING	2	0.0950203	-0.0582847	-0.828411	0.689634
PIN4	PROTEIN_CODING	2	-1.10946	-0.240434	-1.2675	0.249842
SLC26A8	PROTEIN_CODING	2	-0.147239	0.438629	-1.05232	0.463777
EFNA4	PROTEIN_CODING	2	-1.90034	-1.83554	-1.99213	-0.47631
ONE_NON-GENE_SITE_93	CONTROL	2	-0.543113	-0.63384	-1.28625	0.228842
DCAF1	PROTEIN_CODING	2	1.09352	-0.73381	-0.137268	1.37746
RBM25	PROTEIN_CODING	2	0.443384	-0.110499	-2.60797	-1.09346
CYTH2	PROTEIN_CODING	2	0.0401001	0.51058	0.624297	2.1384
CTBP2	PROTEIN_CODING	2	-3.31654	-0.515104	-0.0545288	1.45943
NLGN2	PROTEIN_CODING	2	1.23159	-0.108325	0.330479	1.8441
SLC35G4	PROTEIN_CODING	2	0.16506	-0.376269	-3.43753	-1.92394
PNPLA5	PROTEIN_CODING	2	-0.425592	-0.7149	-1.08352	0.429313
ST8SIA1	PROTEIN_CODING	2	-1.83327	-0.420511	-1.21335	0.299051
ONE_NON-GENE_SITE_19	CONTROL	2	-0.469195	-1.97453	-0.517087	0.99518
XCR1	PROTEIN_CODING	2	-1.14197	1.44928	-0.159198	1.35182
C21orf2	PROTEIN_CODING	2	-1.48142	0.927439	-0.172922	1.3377
CTU2	PROTEIN_CODING	2	1.85423	1.7114	0.642895	2.15274
SMUG1	PROTEIN_CODING	2	0.290451	0.411691	0.212912	1.72105
OPN4	PROTEIN_CODING	2	0.678669	1.22031	-0.512067	0.995462
REPS2	PROTEIN_CODING	2	0.521677	1.95441	0.378413	1.88538
ITGAV	PROTEIN_CODING	2	-1.93488	-1.82976	0.281269	1.78823
UNC93B1	PROTEIN_CODING	2	-0.480217	1.18458	1.21928	2.72569
CAPNS1	PROTEIN_CODING	2	-0.219001	0.803059	-0.326787	1.17941
IMMP1L	PROTEIN_CODING	2	-0.0545426	-0.904503	-1.6774	-0.172204
CCDC77	PROTEIN_CODING	2	-0.318803	0.0488564	-0.690202	0.814958
ACOT12	PROTEIN_CODING	2	-0.620307	-0.677456	-0.491566	1.01306
PTCD1	PROTEIN_CODING	4	2.90238	1.51025	-0.814664	0.689333
TFAP2C	PROTEIN_CODING	2	-1.32526	0.26674	0.609512	2.11321
CABCOCO1	PROTEIN_CODING	2	-1.94703	-0.140106	-1.05834	0.445346
ZNF461	PROTEIN_CODING	2	-0.384495	-1.43817	-2.23816	-0.734859
MED14	PROTEIN_CODING	2	0.508961	-4.20279	-1.9497	-0.446638
NFATC2	PROTEIN_CODING	2	0.778359	-1.80586	-0.816713	0.686241
MMD2	PROTEIN_CODING	2	0.658129	-1.55908	-0.797062	0.705819
ZNF227	PROTEIN_CODING	2	0.391357	0.192351	-1.05419	0.448224
RHBDD2	PROTEIN_CODING	2	-1.22268	0.849213	-0.75743	0.744361
ATL1	PROTEIN_CODING	2	0.269821	0.0695045	-0.797994	0.702958
ONE_NON-GENE_SITE_21	CONTROL	2	0.412492	1.0898	-0.7459	0.754883
SLCO5A1	PROTEIN_CODING	2	-0.0915652	-2.10736	0.280276	1.78082
TEDC1	PROTEIN_CODING	2	-0.122661	-0.676233	-2.05397	-0.55347
NXPE4	PROTEIN_CODING	2	0.509002	-0.752191	-0.305812	1.19411
LAMP5	PROTEIN_CODING	2	0.734956	-0.163583	-1.55888	-0.0593017
METRNL	PROTEIN_CODING	2	-1.34037	0.26664	-0.994581	0.503892
SHC2	PROTEIN_CODING	2	0.627023	1.45222	-0.560707	0.937732
ZC3HAV1	PROTEIN_CODING	2	-1.36002	0.228997	-0.260597	1.23768
SMAP2	PROTEIN_CODING	2	-1.3723	-0.439988	-0.977941	0.51972
NOMO1	PROTEIN_CODING	5	-3.44408	-0.817212	-0.989849	0.507087
PLD1	PROTEIN_CODING	2	-0.44751	-1.08084	-0.473603	1.02276
C2orf48	PROTEIN_CODING	2	-0.567675	0.068102	-1.31705	0.17921
LZTS3	PROTEIN_CODING	2	0.203889	-0.990805	-1.53535	-0.0392229
CFAP97D1	PROTEIN_CODING	2	-0.270214	-1.47254	-0.154565	1.34149
KIR2DL4	PROTEIN_CODING	2	-0.338205	-0.339809	-0.941092	0.551491
TPRG1L	PROTEIN_CODING	2	0.558775	0.768344	-0.224769	1.26668
RPL17-C18orf32	PROTEIN_CODING	6	-0.738368	-1.75039	-2.74184	-1.25115
HMGCL	PROTEIN_CODING	2	-0.817199	0.519612	-0.919182	0.571402
WDR6	PROTEIN_CODING	2	-2.1918	-1.79341	-1.60121	-0.110816
LOC102724485	PROTEIN_CODING	4	0.207985	-0.624834	-0.273329	1.21634
CCNYL3	PROTEIN_CODING	4	0.207985	-0.624834	-0.273329	1.21634
LAT	PROTEIN_CODING	2	-0.171552	-1.89892	-1.63712	-0.14766
OR2T7	PROTEIN_CODING	3	-0.573009	0.276521	-2.98747	-1.49828
CAPZA3	PROTEIN_CODING	2	-0.0316804	-0.370421	-1.39402	0.0943423
ANKRD53	PROTEIN_CODING	2	0.572931	1.67508	1.00306	2.49101
ONE_NON-GENE_SITE_63	CONTROL	2	-0.772552	-2.33816	-0.749274	0.738624
CFAP221	PROTEIN_CODING	2	0.548686	-0.101689	-1.63155	-0.143843
PNPLA7	PROTEIN_CODING	2	0.094594	-0.214705	-0.661777	0.825134
MFSD11	PROTEIN_CODING	3	0.618677	0.600717	1.09836	2.58453
KISS1	PROTEIN_CODING	2	-1.12832	-1.69529	-1.37398	0.111819
FLYWCH2	PROTEIN_CODING	2	-1.90629	-0.98222	-1.93328	-0.447743
ABCG5	PROTEIN_CODING	2	0.977255	0.604403	-0.420971	1.06359
DUSP10	PROTEIN_CODING	2	-0.808588	1.30697	-0.461534	1.02259
FKBP10	PROTEIN_CODING	2	0.594708	-0.850028	-1.64621	-0.162701
LMNB1	PROTEIN_CODING	2	0.189164	0.840726	0.360774	1.84408
ZNF41	PROTEIN_CODING	2	-0.81717	-0.481134	0.0687818	1.55171
CCL4	PROTEIN_CODING	3	0.989688	-0.467702	0.73346	2.21583
EPHA6	PROTEIN_CODING	2	-0.385039	0.325692	-1.11704	0.365277
OR2M2	PROTEIN_CODING	5	-2.41287	-1.1216	-2.21912	-0.737325
IDH3A	PROTEIN_CODING	2	-0.970259	-4.69805	-4.03905	-2.55751
SREBF2	PROTEIN_CODING	2	-0.919689	-1.52892	-1.0343	0.446681
EMC2	PROTEIN_CODING	2	-0.741922	-1.02216	-0.530208	0.950524
ACKR3	PROTEIN_CODING	2	-0.718126	0.749875	-1.39564	0.0846471
CLEC1A	PROTEIN_CODING	2	-0.557452	-1.10136	-1.88097	-0.400881
HPS3	PROTEIN_CODING	2	0.345553	0.397426	-1.47122	0.00801717
UBR4	PROTEIN_CODING	2	0.164697	-0.625615	-1.11328	0.365234
GAB4	PROTEIN_CODING	2	-0.641252	-0.703549	-1.69985	-0.221758
CCDC183	PROTEIN_CODING	2	-0.346735	0.760321	-0.295918	1.18213
KRTAP9-2	PROTEIN_CODING	3	0.864123	0.730376	-0.534098	0.94391
ZBTB38	PROTEIN_CODING	2	-0.737324	0.985036	0.593739	2.0711
LOC105375131	PROTEIN_CODING	2	-0.663671	-1.00137	-1.33044	0.146755
NPPA	PROTEIN_CODING	2	-1.45438	-0.486319	-2.41928	-0.942908
RASGRP1	PROTEIN_CODING	2	0.0268795	1.11999	0.691068	2.16729
DIMT1	PROTEIN_CODING	2	-2.23601	0.159964	-1.89695	-0.420851
PLCE1	PROTEIN_CODING	2	-0.989743	-0.245926	-0.865122	0.610888
LOC107987233	PROTEIN_CODING	2	0.0103001	1.78913	-0.732137	0.743422
RGL2	PROTEIN_CODING	2	-0.419545	0.0935151	0.109389	1.58475
TNFSF8	PROTEIN_CODING	2	-0.818714	-0.162895	-0.620736	0.85442
FAM86C1	PROTEIN_CODING	2	1.16243	1.33162	-0.0321049	1.44248
RPL27A	PROTEIN_CODING	2	3.58827	1.16448	0.823903	2.29829
MTREX	PROTEIN_CODING	2	-1.62286	-0.752936	-1.76079	-0.286407
ANXA6	PROTEIN_CODING	2	-0.100439	-0.952143	-0.44038	1.03338
PLD5	PROTEIN_CODING	2	0.839744	0.23191	-1.13247	0.341134
DDIT3	PROTEIN_CODING	2	-0.449177	-0.905297	-0.292591	1.18072
SNRPD3	PROTEIN_CODING	2	-1.19616	-1.68621	-1.21376	0.259438
MLXIP	PROTEIN_CODING	2	0.247174	-1.63126	-2.5688	-1.09566
RUFY3	PROTEIN_CODING	2	0.5533	-0.103209	0.734007	2.2063
MAEA	PROTEIN_CODING	2	1.10522	0.939498	-2.97868	-1.50681
LOC101929937	PROTEIN_CODING	2	-0.0201219	0.957683	-0.646912	0.824735
LOC105376341	PROTEIN_CODING	2	0.0434275	-0.785063	-1.04296	0.427938
P2RY6	PROTEIN_CODING	2	-0.041314	0.00428398	-0.0409277	1.42931
MDP1	PROTEIN_CODING	4	0.775039	-1.35161	-2.22795	-0.758465
HLA-B	PROTEIN_CODING	2	0.718804	0.0436209	-0.0922888	1.37694
COL28A1	PROTEIN_CODING	2	-0.231176	-0.275886	-1.17522	0.293732
ARL6	PROTEIN_CODING	2	0.0501358	-0.360924	-1.06549	0.403229
ALS2	PROTEIN_CODING	2	1.01878	-0.337405	-0.861445	0.607168
TMEM251	PROTEIN_CODING	2	-2.19529	-2.40291	-1.76186	-0.293343
WASL	PROTEIN_CODING	2	-1.54955	-2.96655	-1.88801	-0.419769
C12orf54	PROTEIN_CODING	2	-0.958796	1.02541	-0.727137	0.741103
TAS2R46	PROTEIN_CODING	2	-1.25623	-0.839515	-2.41437	-0.946594
DNAJC9	PROTEIN_CODING	2	-2.2709	-1.29507	-3.04627	-1.57906
GLUD2	PROTEIN_CODING	2	1.09823	-1.19069	-0.810019	0.656595
OR14C36	PROTEIN_CODING	2	-0.83441	-1.20288	-1.48694	-0.0207235
NEK2	PROTEIN_CODING	2	0.434074	0.760322	-0.039225	1.42644
ONE_NON-GENE_SITE_124	CONTROL	2	0.859707	-0.399925	-0.558221	0.906802
CASP2	PROTEIN_CODING	2	0.0613096	-1.41585	-1.53363	-0.0699153
OSBPL5	PROTEIN_CODING	2	-0.125649	0.674852	-0.108124	1.35507
OR51D1	PROTEIN_CODING	2	0.39017	-0.929986	-0.686733	0.776097
CLPX	PROTEIN_CODING	2	0.19892	0.853899	-0.624524	0.838196
VKORC1L1	PROTEIN_CODING	2	-4.88222	-0.170713	-1.61779	-0.15514
ATP2C2	PROTEIN_CODING	2	-0.0182724	-0.285455	0.198925	1.66021
C1orf105	PROTEIN_CODING	2	0.671938	1.01182	0.716562	2.17771
TLDC2	PROTEIN_CODING	2	-0.177714	-0.73551	-0.678165	0.7824
ZFX	PROTEIN_CODING	2	-2.07293	1.3437	1.28025	2.74046
CERS2	PROTEIN_CODING	2	-1.48538	0.912397	-0.505857	0.953114
PDIA4	PROTEIN_CODING	2	-0.912005	-0.639363	-1.46211	-0.00390287
RRN3	PROTEIN_CODING	2	-2.9793	2.35076	-1.04192	0.416118
GDF9	PROTEIN_CODING	2	-0.611476	-1.11326	-1.56126	-0.103889
TNS4	PROTEIN_CODING	2	-0.965943	-0.151715	-2.35761	-0.900827
USP19	PROTEIN_CODING	2	-0.091342	-0.595111	-0.124909	1.33144
GNAT1	PROTEIN_CODING	2	-1.47557	-1.23926	-0.787614	0.668686
ONE_NON-GENE_SITE_172	CONTROL	2	0.348148	-0.232768	-0.707485	0.748671
RPS27A	PROTEIN_CODING	2	-1.52687	-3.2287	-2.4754	-1.01944
SPRY2	PROTEIN_CODING	2	-0.862673	-1.30783	-2.16116	-0.705898
IL4	PROTEIN_CODING	2	0.250763	0.699586	0.268076	1.72294
STRAP	PROTEIN_CODING	2	-0.0170069	-2.41896	-1.2324	0.222355
KATNA1	PROTEIN_CODING	2	0.249005	0.658404	-0.344069	1.10904
MT1X	PROTEIN_CODING	2	-0.518386	-1.59347	1.05801	2.51014
GDAP2	PROTEIN_CODING	2	0.323347	0.721481	-0.746086	0.706009
B4GALT7	PROTEIN_CODING	2	-1.36819	0.402203	0.0866392	1.53873
FAM122A	PROTEIN_CODING	2	0.327187	-1.07487	-1.37471	0.0773626
CLPB	PROTEIN_CODING	2	1.56967	-0.0458916	-0.902755	0.549268
BRDT	PROTEIN_CODING	2	-0.997452	-0.171827	-2.34355	-0.892824
PRR11	PROTEIN_CODING	2	0.849446	0.922776	-0.929865	0.520824
NUTM2B	PROTEIN_CODING	4	0.520176	1.17498	-0.0349955	1.4153
WFDC10A	PROTEIN_CODING	2	-0.752264	-1.40948	-1.21406	0.236228
OR1N2	PROTEIN_CODING	2	0.0896329	2.67608	1.26721	2.71734
PRM1	PROTEIN_CODING	2	-1.53601	-0.172953	-1.54716	-0.0979801
SEC14L5	PROTEIN_CODING	2	0.275247	-0.135788	-1.61956	-0.171095
MS4A12	PROTEIN_CODING	2	0.606661	0.358215	-0.688002	0.760281
OR4K13	PROTEIN_CODING	2	-0.947357	-0.399138	-1.8412	-0.393813
SAXO2	PROTEIN_CODING	2	-0.911017	0.690158	0.325565	1.7719
WRB	PROTEIN_CODING	3	0.974971	-0.084124	-1.43889	0.00678404
LOC101929747	PROTEIN_CODING	2	-0.396324	-0.567375	-2.24154	-0.796345
KIF4A	PROTEIN_CODING	2	-0.758637	1.10677	-0.199323	1.24549
PRR23D2	PROTEIN_CODING	4	-1.99414	-0.885335	-1.41432	0.0294289
PRR23D1	PROTEIN_CODING	4	-1.99414	-0.885335	-1.41432	0.0294289
LINC00694	PROTEIN_CODING	2	0.435639	1.31481	-0.547826	0.895778
ANTXR1	PROTEIN_CODING	2	0.595236	0.760363	-0.0503657	1.39249
CLEC10A	PROTEIN_CODING	2	-0.295411	-1.41231	-0.505695	0.93711
ZBTB20	PROTEIN_CODING	2	-1.05462	1.26999	0.364406	1.80626
KLC3	PROTEIN_CODING	2	-0.160811	-0.231393	-0.819076	0.622707
EBI3	PROTEIN_CODING	2	-0.613494	-0.774947	-1.54081	-0.0996648
HSPBAP1	PROTEIN_CODING	2	-1.03454	-0.0405049	-0.304913	1.13531
VAV3	PROTEIN_CODING	2	-0.727046	-1.27926	-0.386147	1.054
LOC105379533	PROTEIN_CODING	4	0.0795997	0.102356	-1.04295	0.397126
LOC100507221	PROTEIN_CODING	4	0.0795997	0.102356	-1.04295	0.397126
FBXW12	PROTEIN_CODING	2	0.521176	0.412783	-0.97123	0.468165
MAN2B1	PROTEIN_CODING	2	1.3186	1.06977	0.402504	1.84183
SYT9	PROTEIN_CODING	2	0.172769	0.183447	-0.392036	1.04728
ASIP	PROTEIN_CODING	2	-0.327497	0.736883	0.624914	2.06418
TUBB8P12	PROTEIN_CODING	2	0.481287	0.751326	-0.563417	0.874189
HHIP	PROTEIN_CODING	2	-1.44375	0.0700634	-0.278344	1.15926
OR5AC2	PROTEIN_CODING	2	0.606462	0.0348585	-0.0714222	1.36591
THRSP	PROTEIN_CODING	2	0.0994555	-0.128607	-2.21837	-0.781207
CIPC	PROTEIN_CODING	2	-0.983673	0.75893	-1.05216	0.384864
CCDC188	PROTEIN_CODING	2	-0.625179	0.242536	-0.971761	0.464913
PDE6A	PROTEIN_CODING	2	-0.860809	-1.44344	-1.63742	-0.200872
HM13	PROTEIN_CODING	2	0.324585	1.20846	-0.0320426	1.40431
NDNF	PROTEIN_CODING	2	1.18183	2.34678	-0.258059	1.17742
MGAM2	PROTEIN_CODING	2	-0.120532	-1.05228	-0.889615	0.544917
LOC107987235	PROTEIN_CODING	2	-0.212287	1.06727	0.575303	2.00901
SAP30BP	PROTEIN_CODING	2	-2.29692	-1.27418	-1.23881	0.194868
CLEC4A	PROTEIN_CODING	2	-0.612689	1.2426	0.00676122	1.44042
GALK1	PROTEIN_CODING	2	-1.86651	0.160938	-0.342994	1.09055
RHOXF2B	PROTEIN_CODING	3	0.44057	0.0816434	0.0357434	1.46889
FOXJ2	PROTEIN_CODING	2	-1.25218	-0.00384696	-0.442007	0.990177
NF2	PROTEIN_CODING	2	-3.34297	0.638019	2.74954	4.18159
KCNK1	PROTEIN_CODING	2	-1.12553	0.287419	-1.35213	0.0797502
DCTN3	PROTEIN_CODING	2	-0.214675	0.327752	-0.211506	1.2202
CHRD	PROTEIN_CODING	2	0.324884	0.822832	-0.23579	1.19479
LOC105369209	PROTEIN_CODING	2	0.249946	0.8873	-2.23958	-0.809812
BOLL	PROTEIN_CODING	2	0.533555	0.624895	-0.691277	0.738437
CNBP	PROTEIN_CODING	2	1.71373	-0.0142922	-1.8112	-0.381742
PRPF6	PROTEIN_CODING	2	-2.21822	-0.81887	-0.628619	0.800758
OR10J4	PROTEIN_CODING	2	-0.75153	0.868385	0.495628	1.92485
DPPA4	PROTEIN_CODING	2	0.378092	-0.323878	-0.256154	1.17263
OSGEP	PROTEIN_CODING	2	1.44112	0.504771	-2.0908	-0.662138
NOP53	PROTEIN_CODING	2	-0.88797	0.971657	-2.07948	-0.650853
STPG2	PROTEIN_CODING	2	1.23982	-0.390824	-0.349824	1.07849
GSTZ1	PROTEIN_CODING	2	-0.431539	1.00726	0.1949	1.62317
ZMYM3	PROTEIN_CODING	2	-0.490813	0.56466	0.10331	1.53154
FAM209A	PROTEIN_CODING	2	0.70902	0.470828	-0.231676	1.19647
LRRC25	PROTEIN_CODING	2	-1.81207	-0.484019	-0.69985	0.728018
PYGM	PROTEIN_CODING	2	0.0350224	-0.18319	-0.0726017	1.35518
PHKG2	PROTEIN_CODING	2	-0.286415	-1.69586	-0.870888	0.556195
RFPL3	PROTEIN_CODING	2	-0.0963538	0.992471	-1.84123	-0.414395
CRIPT	PROTEIN_CODING	2	-0.959246	-0.10277	-2.26021	-0.833451
ONE_NON-GENE_SITE_216	CONTROL	2	-2.1053	-1.40807	-2.62965	-1.20356
LATS1	PROTEIN_CODING	2	-0.634409	0.403515	3.80915	5.23499
NUTM2E	PROTEIN_CODING	4	0.0320634	-0.390758	-0.670574	0.754724
PRUNE2	PROTEIN_CODING	2	0.215631	0.0743229	-0.193709	1.23156
STK40	PROTEIN_CODING	2	-2.51495	0.305303	0.293235	1.71766
AKR1C1	PROTEIN_CODING	3	0.301374	0.293436	-0.386671	1.03758
VPS53	PROTEIN_CODING	2	-1.19463	-0.129839	-0.144256	1.27983
RLN2	PROTEIN_CODING	3	1.36502	2.18438	-0.157699	1.26626
HEBP2	PROTEIN_CODING	2	-1.82658	0.105833	-0.469939	0.953324
ST8SIA5	PROTEIN_CODING	2	0.446218	0.88387	-0.2167	1.20651
MIER3	PROTEIN_CODING	2	-0.448738	0.015306	-1.64959	-0.226453
CCDC173	PROTEIN_CODING	2	1.24474	0.287017	-0.470014	0.952643
NNT	PROTEIN_CODING	2	0.590474	-0.235296	-1.23388	0.188776
TMEM191B	PROTEIN_CODING	4	-0.209678	0.31095	-0.635629	0.786129
RAB25	PROTEIN_CODING	2	0.408141	0.336526	0.608508	2.02883
VMP1	PROTEIN_CODING	2	-0.809084	-0.968738	0.873409	2.2933
PLVAP	PROTEIN_CODING	2	0.705015	1.27147	0.275817	1.69524
FAM160B1	PROTEIN_CODING	2	-0.741092	0.920548	-0.152936	1.26609
MPDZ	PROTEIN_CODING	2	-0.471581	0.45891	0.75529	2.17406
DDX59	PROTEIN_CODING	2	0.974537	-2.18954	-0.837404	0.581018
PXDN	PROTEIN_CODING	2	-0.992956	-0.16085	-0.856929	0.561373
ENAM	PROTEIN_CODING	2	-0.551149	0.603959	-0.702206	0.714543
ETNK1	PROTEIN_CODING	2	-0.703221	1.09152	-0.696112	0.720614
F11	PROTEIN_CODING	2	0.263132	-0.617582	-0.944953	0.471592
ZNF304	PROTEIN_CODING	2	-1.95697	-0.0281063	0.144631	1.56074
MAP3K11	PROTEIN_CODING	2	-0.44765	-0.0290973	-0.601742	0.813847
SOX5	PROTEIN_CODING	2	-0.818877	-1.1314	-1.40895	0.00651407
ONE_NON-GENE_SITE_241	CONTROL	2	-1.47946	-0.789851	-0.784003	0.629567
SH3GL2	PROTEIN_CODING	2	-1.41774	-0.605235	-0.854325	0.55903
YAE1D1	PROTEIN_CODING	2	2.17065	-0.511074	-1.6534	-0.240581
HELLS	PROTEIN_CODING	2	0.887404	1.29834	-1.0775	0.335297
CENPL	PROTEIN_CODING	2	-0.282936	-1.87459	-0.314232	1.09836
OR1M1	PROTEIN_CODING	2	0.84073	-1.09583	-1.19645	0.215831
SYNPO	PROTEIN_CODING	2	-0.758394	-0.939863	-0.648364	0.763182
CLPSL1	PROTEIN_CODING	2	0.82721	-0.350079	-1.25712	0.154416
SERHL2	PROTEIN_CODING	2	0.187889	0.717361	-0.876035	0.535095
PANK3	PROTEIN_CODING	2	0.430549	-0.363876	-0.111839	1.29773
BNIP3L	PROTEIN_CODING	2	-1.37284	-1.06334	-1.41328	-0.00385491
TBC1D15	PROTEIN_CODING	2	0.921597	1.08801	-1.07009	0.338457
MVP	PROTEIN_CODING	2	-0.242726	0.263885	-1.53879	-0.130864
DHX34	PROTEIN_CODING	2	-0.96704	-0.839123	-0.843024	0.564642
TLE2	PROTEIN_CODING	2	-0.667033	-1.51866	-1.03078	0.376759
TANGO6	PROTEIN_CODING	2	0.0780039	-0.873079	-0.099901	1.30541
FAM25A	PROTEIN_CODING	2	0.94655	-0.099863	-1.07509	0.330205
ONE_NON-GENE_SITE_166	CONTROL	2	-1.38585	-1.36547	-2.07355	-0.668285
RHOXF2	PROTEIN_CODING	4	0.217126	-0.0617913	0.105968	1.51118
PTPRU	PROTEIN_CODING	2	1.57517	0.0593201	-0.283632	1.12108
CDAN1	PROTEIN_CODING	2	0.408024	0.016092	-2.13728	-0.732901
NUDCD3	PROTEIN_CODING	2	1.21389	0.693331	-0.515921	0.88806
GFI1	PROTEIN_CODING	2	-0.103661	0.285812	0.698196	2.10186
GLDC	PROTEIN_CODING	2	0.296509	0.137636	-0.859765	0.543811
DNMBP	PROTEIN_CODING	2	0.494724	-0.546592	-0.495587	0.907732
SERP1	PROTEIN_CODING	2	-0.474103	0.091276	-0.847637	0.555637
HIST1H4L	PROTEIN_CODING	2	-0.672383	-0.411183	-0.962187	0.440735
DYNLRB2	PROTEIN_CODING	2	-0.658243	-1.56011	-1.33374	0.0678016
SLC4A2	PROTEIN_CODING	2	0.268976	1.09596	-1.22666	0.174557
SIGLEC6	PROTEIN_CODING	2	-1.31617	-0.721238	-1.14285	0.258354
GPR153	PROTEIN_CODING	2	1.70439	0.874586	-0.41564	0.985258
PLEKHF1	PROTEIN_CODING	2	0.137765	0.682467	0.293055	1.6931
CCDC97	PROTEIN_CODING	2	0.938782	-0.155652	-1.9625	-0.562597
ATP9A	PROTEIN_CODING	2	-0.05044	0.163403	-0.626197	0.773418
LAS1L	PROTEIN_CODING	2	-1.729	-1.21406	0.116688	1.51617
CNIH3	PROTEIN_CODING	2	0.649798	-0.0572734	-0.870386	0.528999
LCE1F	PROTEIN_CODING	4	-1.02863	1.18966	0.505447	1.90443
ALDH3A2	PROTEIN_CODING	2	0.377741	-0.405144	-0.0381155	1.3599
DTD2	PROTEIN_CODING	2	0.143729	-0.62592	0.0587636	1.45637
ONE_NON-GENE_SITE_24	CONTROL	2	-0.0204857	0.424262	0.190524	1.58771
POFUT1	PROTEIN_CODING	2	0.577407	0.917697	-1.43364	-0.036558
KRTAP12-2	PROTEIN_CODING	2	-0.220635	0.330664	-0.998618	0.397808
ACAD11	PROTEIN_CODING	2	-0.0620794	-0.205033	-0.661577	0.734427
WNT8A	PROTEIN_CODING	2	0.488604	-0.349626	0.832353	2.22832
KRTAP17-1	PROTEIN_CODING	2	-0.276656	0.0998014	-0.643882	0.751848
AARD	PROTEIN_CODING	2	-1.56154	-1.2127	-2.51794	-1.12318
KIN	PROTEIN_CODING	2	-0.659784	-1.30119	0.930729	2.32491
GRTP1	PROTEIN_CODING	2	1.53664	0.144135	0.0279862	1.42149
HHATL	PROTEIN_CODING	2	-0.413163	-0.658436	-1.02054	0.372851
OGDHL	PROTEIN_CODING	2	0.707521	0.332276	0.419388	1.81243
ERGIC2	PROTEIN_CODING	2	-0.0546512	0.666937	-0.449903	0.942601
FABP5	PROTEIN_CODING	2	1.47598	-0.183142	-2.55863	-1.16693
KIF1BP	PROTEIN_CODING	2	-0.931753	0.172544	0.0021145	1.39263
MT1H	PROTEIN_CODING	2	-1.25746	1.56695	-1.05348	0.336905
TC2N	PROTEIN_CODING	2	-1.07463	-0.311432	-0.329763	1.0606
RIPK3	PROTEIN_CODING	2	0.1055	1.24628	-0.306887	1.08343
BLNK	PROTEIN_CODING	2	-0.669425	-0.6267	-0.598803	0.791327
HOXA9	PROTEIN_CODING	2	1.01637	0.491636	-0.77241	0.617599
NISCH	PROTEIN_CODING	2	-0.0753177	0.387282	1.02442	2.41427
SPARC	PROTEIN_CODING	2	-0.474022	-0.416304	-1.12453	0.26472
MCIDAS	PROTEIN_CODING	2	1.67198	0.920544	-1.07868	0.309457
SFTPB	PROTEIN_CODING	2	-0.0758146	-0.910514	-0.617448	0.77054
MBTPS1	PROTEIN_CODING	2	-0.759203	-2.33919	-2.51834	-1.13051
EID3	PROTEIN_CODING	2	-0.773644	-1.81059	-1.4238	-0.0369684
SLC6A12	PROTEIN_CODING	2	0.303054	-1.21922	-0.430814	0.955745
COX6C	PROTEIN_CODING	2	-1.90501	-1.0902	-1.29529	0.0910475
MFAP2	PROTEIN_CODING	2	-0.381877	-1.34336	0.160073	1.54634
CASTOR2	PROTEIN_CODING	3	0.533817	-0.189926	-0.0393301	1.34677
SDHAF1	PROTEIN_CODING	2	-1.95199	0.540623	0.243563	1.62965
LDLRAD3	PROTEIN_CODING	2	-1.37666	0.68498	-0.265242	1.12076
LOC100289279	PROTEIN_CODING	2	0.164426	-0.621551	-0.0569605	1.32901
APEX1	PROTEIN_CODING	2	-2.45433	-0.432573	-1.16582	0.220076
DPP9-AS1	PROTEIN_CODING	2	-0.119876	1.40793	-0.776054	0.609567
GCFC2	PROTEIN_CODING	2	-0.313978	-0.271536	-0.35903	1.02515
ONE_NON-GENE_SITE_158	CONTROL	2	0.136874	-0.865296	-0.808596	0.575235
GDF7	PROTEIN_CODING	2	-0.528563	0.276406	-1.06749	0.31597
CMKLR1	PROTEIN_CODING	2	0.824113	-0.888286	-0.0561625	1.32614
NKX3-2	PROTEIN_CODING	2	-0.302256	0.151165	0.543831	1.92597
CXCR6	PROTEIN_CODING	2	0.195426	-0.928051	0.267475	1.64911
DMRTA1	PROTEIN_CODING	2	-2.57433	-2.89309	-1.06312	0.318324
BCDIN3D	PROTEIN_CODING	2	0.303633	-0.28961	-1.37928	0.00197835
BAZ1A	PROTEIN_CODING	3	-1.14287	0.15508	-0.668072	0.713119
GJA5	PROTEIN_CODING	2	-0.0906364	0.199313	-0.512886	0.8683
HIST1H2AH	PROTEIN_CODING	2	0.229296	1.13248	-1.65658	-0.275588
HOOK1	PROTEIN_CODING	2	0.903659	-1.41384	0.652516	2.03351
SLC22A8	PROTEIN_CODING	2	-0.306819	-0.384757	-0.979778	0.401123
GALNT2	PROTEIN_CODING	2	-0.210132	0.251587	0.134752	1.51544
PLEKHG6	PROTEIN_CODING	2	0.445143	-0.506543	-0.0522199	1.32825
DWORF	PROTEIN_CODING	2	-1.32916	-0.39732	-2.43866	-1.05886
RPL36A-HNRNPH2	PROTEIN_CODING	4	-0.986804	-1.10395	0.454053	1.83324
RPL36A	PROTEIN_CODING	4	-0.986804	-1.10395	0.454053	1.83324
NIM1K	PROTEIN_CODING	2	-1.35185	-1.86793	-0.296394	1.08262
MTNR1A	PROTEIN_CODING	2	0.31394	-1.56912	-0.706791	0.672083
MAP3K3	PROTEIN_CODING	2	-1.11452	-0.021636	-1.15696	0.221845
NPTX1	PROTEIN_CODING	2	0.781418	0.627352	2.40783	3.78624
AFDN	PROTEIN_CODING	2	0.285299	1.10167	-0.765785	0.612417
IGSF3	PROTEIN_CODING	2	-1.14845	-0.554548	-0.344197	1.03353
ARL16	PROTEIN_CODING	2	-0.313764	-0.916338	-0.303968	1.0731
C11orf16	PROTEIN_CODING	2	-0.66866	-2.61833	-1.06173	0.315335
CASQ1	PROTEIN_CODING	2	-1.81492	-0.191598	-2.07131	-0.694348
TOMM40	PROTEIN_CODING	2	-1.70765	-3.58686	-2.66204	-1.2852
SCAP	PROTEIN_CODING	2	-0.180248	-1.48452	-3.43732	-2.06049
RBKS	PROTEIN_CODING	2	0.115497	-1.49065	-0.816764	0.560027
SLC35G3	PROTEIN_CODING	2	-2.00493	-0.154302	-0.322372	1.05434
SH3D19	PROTEIN_CODING	2	0.226369	0.414329	-0.590903	0.7858
GPR180	PROTEIN_CODING	2	0.339744	-0.369068	-0.670224	0.70602
SKA3	PROTEIN_CODING	2	2.08324	0.444193	-1.1876	0.188487
SKP1	PROTEIN_CODING	2	-2.96473	-0.00761273	0.360742	1.73533
NO_SITE_52	CONTROL	2	0.289837	0.300268	0.994827	2.36925
ZIK1	PROTEIN_CODING	2	-0.647488	0.109667	1.10616	2.48051
RNF6	PROTEIN_CODING	2	1.03643	-0.784607	-0.873672	0.500587
SUPT5H	PROTEIN_CODING	2	-0.594518	0.0955992	-0.989932	0.383613
HOXC11	PROTEIN_CODING	2	0.194898	-1.04942	-0.589277	0.784161
UTP15	PROTEIN_CODING	2	-2.04482	-0.996993	-2.04557	-0.672199
JOSD1	PROTEIN_CODING	2	-0.230033	0.260336	-0.926586	0.446718
CAPN3	PROTEIN_CODING	2	0.289988	-1.5256	-1.04675	0.326419
UGCG	PROTEIN_CODING	2	1.48708	0.703536	-0.586818	0.785419
JMJD4	PROTEIN_CODING	2	0.116762	-0.0662329	-0.252552	1.11866
CCDC103	PROTEIN_CODING	2	2.19997	0.945654	-1.02597	0.344966
ZFYVE21	PROTEIN_CODING	2	-0.566684	0.241278	-0.0805848	1.2899
RASL11B	PROTEIN_CODING	2	0.304984	0.509875	-1.34862	0.0211457
HTT	PROTEIN_CODING	2	0.42458	0.644472	0.0341995	1.40316
MAD2L1BP	PROTEIN_CODING	2	1.70678	0.857172	-0.506487	0.861742
ZNF888	PROTEIN_CODING	2	0.596087	0.945748	-0.74506	0.622789
ALG13	PROTEIN_CODING	2	-0.460808	-0.25993	-0.605411	0.762024
HSD3B2	PROTEIN_CODING	2	0.690551	-0.489043	0.748348	2.11573
ONE_NON-GENE_SITE_173	CONTROL	2	0.115612	-0.923299	-0.937138	0.430204
KDM5C	PROTEIN_CODING	2	-1.15869	-1.23661	0.386918	1.75369
STAT6	PROTEIN_CODING	2	-1.02024	-0.502362	-1.62601	-0.259532
CASP7	PROTEIN_CODING	2	0.352036	0.413654	-0.247803	1.11838
SLC1A5	PROTEIN_CODING	2	0.708728	1.63167	-0.555579	0.81059
VEGFD	PROTEIN_CODING	2	-0.0761392	0.874872	0.483222	1.84903
CNPPD1	PROTEIN_CODING	2	-0.626243	-1.07466	-0.746436	0.619178
C9orf47	PROTEIN_CODING	2	-0.511627	1.24858	-2.28434	-0.919678
EPHA4	PROTEIN_CODING	2	0.434892	-0.741183	-1.01758	0.347036
PCDHB10	PROTEIN_CODING	2	-1.20972	0.382848	-1.55419	-0.190132
CAMK2B	PROTEIN_CODING	2	0.7383	-0.419993	-1.2496	0.114278
SMCR8	PROTEIN_CODING	2	0.45886	1.09484	-0.399726	0.96397
KRT39	PROTEIN_CODING	2	-1.4904	0.525409	-0.17757	1.18599
KLHDC9	PROTEIN_CODING	2	-1.015	-0.922668	-2.10057	-0.737128
NCSTN	PROTEIN_CODING	2	0.251287	-0.769175	0.651874	2.01531
ANGPTL8	PROTEIN_CODING	2	-0.723712	0.15761	0.228354	1.59107
RASSF1	PROTEIN_CODING	2	-0.493388	-0.454927	-1.21351	0.148997
ZNF688	PROTEIN_CODING	2	-0.358462	0.362648	-0.176717	1.18535
PLD3	PROTEIN_CODING	2	1.31848	1.23509	1.66907	3.03083
CHMP2A	PROTEIN_CODING	2	-1.85659	-0.443727	-2.11737	-0.755885
CAPSL	PROTEIN_CODING	2	-0.82673	-0.890827	-0.818584	0.542408
RNF150	PROTEIN_CODING	2	-0.54331	-0.0855173	-0.741177	0.619433
GADD45B	PROTEIN_CODING	2	0.980651	-0.247403	-1.47373	-0.113143
PAQR6	PROTEIN_CODING	2	0.134161	0.129294	1.12025	2.4805
MEPCE	PROTEIN_CODING	2	1.4004	0.703135	0.0136676	1.37367
C1RL	PROTEIN_CODING	2	-0.223436	-0.174478	-0.0900948	1.26968
RBM12	PROTEIN_CODING	2	0.896325	0.979985	0.568748	1.92843
SPDYA	PROTEIN_CODING	2	-0.180745	-0.375367	-1.64804	-0.288397
DZANK1	PROTEIN_CODING	2	-0.170218	-1.33205	-0.92811	0.430975
SLC9A5	PROTEIN_CODING	2	-0.824435	-1.19011	-1.22413	0.134753
ABCC2	PROTEIN_CODING	2	-0.157983	-0.606432	-1.00588	0.352695
ZMAT1	PROTEIN_CODING	2	-0.116481	-0.641466	0.108909	1.46735
SPNS1	PROTEIN_CODING	2	1.82419	-0.0412027	0.111562	1.46936
ZWILCH	PROTEIN_CODING	2	-0.834629	0.382595	-1.29015	0.0676354
ROR2	PROTEIN_CODING	2	0.616637	-0.0202297	-0.868211	0.489364
FCRL2	PROTEIN_CODING	2	-1.33961	-1.03519	0.196115	1.55315
ZNF672	PROTEIN_CODING	2	-1.39085	-1.49996	-0.384325	0.972243
FNBP4	PROTEIN_CODING	2	0.225264	1.39007	-1.63833	-0.281842
SCN3B	PROTEIN_CODING	2	-1.20209	-0.147103	-1.44644	-0.0908877
LRRFIP1	PROTEIN_CODING	2	0.129345	1.87313	-0.293304	1.06217
SEC23A	PROTEIN_CODING	2	-0.800058	-0.893729	-1.56911	-0.213727
NXPH3	PROTEIN_CODING	2	-1.28633	-0.145546	-1.80145	-0.446336
AWAT1	PROTEIN_CODING	2	0.445178	0.563519	-1.76631	-0.411382
MAST1	PROTEIN_CODING	2	-0.268502	0.436412	-0.86875	0.486147
HPSE2	PROTEIN_CODING	2	-0.819907	-0.400797	-0.564479	0.790022
ZNF639	PROTEIN_CODING	2	-0.887206	0.603102	-1.30684	0.0475776
KCNC3	PROTEIN_CODING	2	-0.649275	-0.417742	-0.327067	1.02734
SMC1A	PROTEIN_CODING	2	0.534007	3.10853	-0.66587	0.688492
GPR6	PROTEIN_CODING	2	-2.11424	-0.241978	0.243887	1.59746
CLDN9	PROTEIN_CODING	2	-0.105637	-0.318815	0.831242	2.18468
PCDHB4	PROTEIN_CODING	2	0.671865	0.803872	0.293612	1.647
DNLZ	PROTEIN_CODING	2	0.99894	-0.142497	-1.32288	0.0304787
CFAP161	PROTEIN_CODING	2	-0.427448	0.859671	-1.31329	0.0399405
VCX3A	PROTEIN_CODING	6	-1.89437	-0.833233	-0.806538	0.546493
EIF5AL1	PROTEIN_CODING	2	1.40315	-1.34572	-1.64485	-0.291844
BSCL2	PROTEIN_CODING	2	-1.06355	1.83419	-1.20291	0.150058
C11orf94	PROTEIN_CODING	2	1.26579	-0.852746	-2.03653	-0.683758
TNFAIP8L3	PROTEIN_CODING	2	0.466599	0.538551	-0.934857	0.417312
KRTAP10-11	PROTEIN_CODING	2	0.119932	1.12184	0.122626	1.47475
SH2B3	PROTEIN_CODING	2	-0.0637092	-0.024922	1.19221	2.5439
ZSCAN12	PROTEIN_CODING	2	1.03153	0.750543	0.0266708	1.37832
SLC2A11	PROTEIN_CODING	2	0.414782	-0.02817	-1.91204	-0.560921
SORBS2	PROTEIN_CODING	2	-0.553342	-0.277968	-0.498406	0.852064
EML5	PROTEIN_CODING	2	0.143925	1.34803	-1.41794	-0.0675125
ADAM10	PROTEIN_CODING	2	-0.0938859	-1.33392	-2.27357	-0.92324
CA4	PROTEIN_CODING	2	0.49495	-0.61992	-0.990838	0.359117
DPYSL2	PROTEIN_CODING	2	-0.735462	0.584193	0.828829	2.17871
PPP3CC	PROTEIN_CODING	2	0.270281	0.105041	0.199526	1.54878
METAP2	PROTEIN_CODING	2	-0.209121	-0.953233	1.03303	2.38157
EDNRA	PROTEIN_CODING	2	-0.468131	-1.25893	-0.894051	0.454389
NME4	PROTEIN_CODING	2	0.0316147	0.74296	-1.68212	-0.333771
ZNF284	PROTEIN_CODING	2	-0.551297	0.178485	-0.812969	0.535171
ERVFRD-1	PROTEIN_CODING	2	-0.129059	-0.261355	-0.627849	0.719475
FAM149A	PROTEIN_CODING	2	0.703722	-0.927065	-1.38791	-0.0406568
CTNNA1	PROTEIN_CODING	2	1.08525	0.000353801	0.69612	2.04327
THBS3	PROTEIN_CODING	2	0.833112	0.604605	-1.2599	0.0869398
RPS2	PROTEIN_CODING	2	-2.07014	-3.54621	-4.63701	-3.29021
NBPF26	PROTEIN_CODING	2	-3.54714	0.853174	-0.371501	0.975211
SLC41A2	PROTEIN_CODING	2	1.36786	1.31428	0.123067	1.46978
MTMR14	PROTEIN_CODING	2	-1.01341	1.15655	1.32313	2.66908
CCL24	PROTEIN_CODING	2	0.137397	0.511696	0.0507856	1.39653
PKDREJ	PROTEIN_CODING	2	-0.134106	-1.28192	-1.61657	-0.270993
NBPF1	PROTEIN_CODING	3	-1.80259	0.663355	1.38476	2.73022
KRTAP3-2	PROTEIN_CODING	2	0.22231	1.29963	-0.75654	0.588836
CDH17	PROTEIN_CODING	2	-0.632521	-0.968736	0.0444101	1.38969
PCDHGA10	PROTEIN_CODING	2	0.357546	-0.39232	-0.921387	0.423802
ZCCHC13	PROTEIN_CODING	2	-1.86369	0.0640377	-0.754477	0.590554
SCYL3	PROTEIN_CODING	2	0.255351	-0.117663	0.579983	1.92496
TUBG1	PROTEIN_CODING	3	-1.312	-1.17241	-1.43368	-0.0888935
OR51I1	PROTEIN_CODING	2	0.0297585	0.0458489	0.00176661	1.34648
ASTL	PROTEIN_CODING	2	1.55569	-0.399795	-1.50651	-0.162064
PCDHA5	PROTEIN_CODING	2	0.051376	-0.101913	-0.00117783	1.34269
ANKMY2	PROTEIN_CODING	2	-0.952431	0.508708	-0.221882	1.12166
SECISBP2L	PROTEIN_CODING	2	-0.396026	-0.992623	-0.311465	1.03159
BTBD3	PROTEIN_CODING	2	0.115041	1.33392	-0.494104	0.848782
HIC1	PROTEIN_CODING	2	-1.37123	0.197782	0.591217	1.934
SEC62	PROTEIN_CODING	2	-0.395411	0.244327	0.755714	2.09841
ZBTB4	PROTEIN_CODING	2	-0.589627	-0.365609	-1.17637	0.166283
UMAD1	PROTEIN_CODING	2	0.965206	0.878147	0.134546	1.47664
OR5T2	PROTEIN_CODING	2	-0.59423	-1.1058	-0.302192	1.03964
ABCD1	PROTEIN_CODING	2	1.46684	-0.336898	-0.989187	0.352534
HCFC1R1	PROTEIN_CODING	2	-1.02883	-1.44935	-1.31648	0.0251193
TAL1	PROTEIN_CODING	2	-1.60003	-0.694017	-0.309759	1.03117
ONE_NON-GENE_SITE_81	CONTROL	2	0.633125	1.26962	0.33288	1.67344
PRKG1	PROTEIN_CODING	2	-0.0120874	-0.567857	-1.22851	0.111699
C19orf47	PROTEIN_CODING	2	-1.57897	-0.599461	-1.10233	0.236253
BTG2	PROTEIN_CODING	2	2.28365	1.42685	1.37744	2.71591
COL27A1	PROTEIN_CODING	2	-1.26762	-1.07379	-0.958614	0.37975
VN1R5	PROTEIN_CODING	2	0.58254	-1.38243	-2.09327	-0.754978
UBA5	PROTEIN_CODING	2	-1.59302	-0.334004	-0.117998	1.21983
GARNL3	PROTEIN_CODING	2	-0.170789	-0.550714	-0.647838	0.689979
NFAT5	PROTEIN_CODING	2	-0.039967	0.370466	-0.269837	1.06795
BIRC6	PROTEIN_CODING	2	-0.570512	0.535209	0.42158	1.75933
OR13F1	PROTEIN_CODING	2	-1.47881	-1.30754	-1.42552	-0.0878583
LOC107985911	PROTEIN_CODING	2	-0.73646	1.7189	-1.98857	-0.651304
CNKSR1	PROTEIN_CODING	2	1.88392	1.76394	1.62847	2.9653
CSMD1	PROTEIN_CODING	2	-0.384627	-0.672449	-0.0243074	1.31242
CRCP	PROTEIN_CODING	2	-0.800572	-1.7615	-1.50215	-0.165881
HOXB1	PROTEIN_CODING	2	0.324831	0.442138	-0.588509	0.74757
C16orf45	PROTEIN_CODING	2	0.144085	0.392894	0.496617	1.8323
C16orf92	PROTEIN_CODING	2	-0.910369	0.909478	-0.3114	1.02416
HEBP1	PROTEIN_CODING	2	0.536534	-0.233404	0.00901231	1.34415
PPP5C	PROTEIN_CODING	2	-0.398426	0.73373	0.32599	1.66039
CFAP52	PROTEIN_CODING	2	0.0337777	-1.66571	-0.724287	0.609982
SVOP	PROTEIN_CODING	2	-1.22064	-0.683852	-0.892071	0.441848
POLR3C	PROTEIN_CODING	2	1.84912	1.32396	0.128681	1.46258
SRCIN1	PROTEIN_CODING	2	-1.29148	-0.149443	0.284553	1.61749
COP1	PROTEIN_CODING	2	-2.87386	1.69516	2.11964	3.45248
TTC4	PROTEIN_CODING	2	1.53933	-2.24973	-1.88613	-0.553307
DPH7	PROTEIN_CODING	2	2.6125	1.0429	1.51224	2.84444
GPD2	PROTEIN_CODING	2	0.871574	0.244097	-0.560804	0.771323
KREMEN2	PROTEIN_CODING	2	-2.01491	-1.50512	-1.28597	0.0455934
NO_SITE_80	CONTROL	2	0.0729268	0.247755	-0.663688	0.667682
RET	PROTEIN_CODING	2	0.852236	0.230686	0.0611433	1.39221
METTL27	PROTEIN_CODING	2	-0.175027	0.292545	-1.00208	0.328179
BARX1	PROTEIN_CODING	2	-0.157996	0.666966	-0.320587	1.0094
ZBTB48	PROTEIN_CODING	2	0.0230442	0.0234555	-1.68497	-0.355522
PSMD13	PROTEIN_CODING	2	1.68237	-0.429101	-0.636393	0.692178
TCAP	PROTEIN_CODING	2	0.347147	-0.146911	-1.0409	0.287018
COG7	PROTEIN_CODING	2	0.612383	1.2227	-0.124767	1.20241
MECR	PROTEIN_CODING	2	-2.15426	2.58825	-0.132519	1.19448
SOX4	PROTEIN_CODING	2	1.84155	-0.493803	-0.199416	1.12726
ATP8A2	PROTEIN_CODING	2	-1.52227	-0.928005	-1.45071	-0.124188
PEX11A	PROTEIN_CODING	2	0.0164748	0.601278	-1.08873	0.237654
ALG1	PROTEIN_CODING	2	4.03068	0.751972	1.04938	2.37569
TRABD	PROTEIN_CODING	2	-0.803474	-1.69153	-2.71161	-1.38539
PSMD6	PROTEIN_CODING	2	-2.7012	-0.558045	-3.19566	-1.87004
LRP5	PROTEIN_CODING	2	0.579537	-1.44691	-0.653397	0.671672
DYRK1B	PROTEIN_CODING	2	1.68908	0.819676	-0.108902	1.21515
LOC107983947	PROTEIN_CODING	2	0.319722	0.145609	0.433513	1.75708
RASA2	PROTEIN_CODING	2	-0.733571	-0.085007	-1.21241	0.110808
CENPH	PROTEIN_CODING	2	-1.62721	-1.27686	-1.37261	-0.0494958
RXFP4	PROTEIN_CODING	2	-0.333362	-0.0675222	-0.145356	1.17758
OTOA	PROTEIN_CODING	2	-0.0975833	0.60151	0.326566	1.64923
CCNK	PROTEIN_CODING	2	-2.22485	-2.5916	-2.04592	-0.723715
NPIPB6	PROTEIN_CODING	4	0.417936	0.77409	-0.628704	0.692167
FOXS1	PROTEIN_CODING	2	1.44206	-0.52265	-0.321193	0.999323
LFNG	PROTEIN_CODING	2	-1.24347	-1.38402	-1.10331	0.217007
NOXA1	PROTEIN_CODING	2	1.39899	0.702412	0.867693	2.18769
MED26	PROTEIN_CODING	2	0.987222	1.69557	1.86378	3.18295
SHOX2	PROTEIN_CODING	2	-1.87038	-2.37191	-1.32411	-0.00495231
OR5T3	PROTEIN_CODING	3	0.830148	-0.208055	-0.609831	0.708821
PRRC2C	PROTEIN_CODING	2	-1.28952	-1.69158	-1.62582	-0.307253
ZNF106	PROTEIN_CODING	2	0.296015	-0.224482	0.0183845	1.33653
SPESP1	PROTEIN_CODING	2	-1.38213	1.22808	-1.05317	0.264632
WTAP	PROTEIN_CODING	2	3.23043	-0.696304	0.20105	1.51837
PCLO	PROTEIN_CODING	2	0.0722121	-1.60805	-0.81027	0.506934
SLC6A15	PROTEIN_CODING	2	-1.15232	-0.562584	-1.07758	0.23869
COX15	PROTEIN_CODING	2	-2.77308	-1.81436	0.0444533	1.36042
KRTAP3-3	PROTEIN_CODING	4	-0.175519	-0.260279	-1.64147	-0.326138
RAB31	PROTEIN_CODING	2	0.201941	-0.854867	-0.559428	0.755261
CNPY1	PROTEIN_CODING	2	-0.38423	-0.321371	0.707841	2.02202
ARHGEF6	PROTEIN_CODING	2	-0.260843	1.024	-0.28747	1.02648
KPRP	PROTEIN_CODING	2	-0.929879	0.365434	-1.21151	0.101435
PRKCZ	PROTEIN_CODING	2	1.80805	2.31689	0.0265424	1.3392
WDR93	PROTEIN_CODING	2	0.292623	0.0714782	-0.751288	0.561312
TTI2	PROTEIN_CODING	2	1.60447	-1.73744	-0.247043	1.0655
APOH	PROTEIN_CODING	2	0.240456	0.542811	-0.541881	0.77042
GOLGA6A	PROTEIN_CODING	4	-0.411703	0.147269	-0.93262	0.378718
OR5T1	PROTEIN_CODING	3	-0.438085	-1.06947	-0.717764	0.593036
PLA2R1	PROTEIN_CODING	2	-0.0238746	0.621379	-0.482731	0.827725
EXOSC4	PROTEIN_CODING	2	-0.112723	0.647015	-1.02369	0.286718
OR2T4	PROTEIN_CODING	2	-1.36792	-0.238879	-2.95632	-1.64602
GOT1	PROTEIN_CODING	2	0.485995	0.355374	-0.160222	1.15004
MAFA	PROTEIN_CODING	2	0.284429	-0.59493	-1.56352	-0.253286
IL33	PROTEIN_CODING	2	-2.23305	0.423137	0.662766	1.97297
PLD2	PROTEIN_CODING	2	-1.09233	-0.96668	-1.19698	0.112961
STX3	PROTEIN_CODING	2	-0.841936	1.48684	0.374992	1.68461
TRPV6	PROTEIN_CODING	2	0.98823	0.0168241	-0.318177	0.991392
FZR1	PROTEIN_CODING	2	0.0980118	-1.61282	-3.35956	-2.05061
FOXRED1	PROTEIN_CODING	2	-3.21353	-0.453934	-0.829847	0.479045
ELP6	PROTEIN_CODING	2	1.78907	-4.79186	0.307268	1.61508
SSFA2	PROTEIN_CODING	2	0.873573	0.00368288	-0.214111	1.0933
FAM241A	PROTEIN_CODING	2	0.349074	-0.00319602	-0.615609	0.691608
FAM229B	PROTEIN_CODING	2	-0.324031	0.748194	-0.0146077	1.29194
PRKX	PROTEIN_CODING	2	0.758873	0.213353	-0.443418	0.862739
OR2AG2	PROTEIN_CODING	2	-0.478124	-0.0914503	-1.00239	0.303643
AGO1	PROTEIN_CODING	2	0.149753	-0.777252	0.164587	1.4697
ADAM11	PROTEIN_CODING	2	-0.563903	0.294142	-1.16076	0.144231
FOXJ1	PROTEIN_CODING	2	-1.72868	0.0394034	-0.412331	0.892072
UAP1	PROTEIN_CODING	2	-2.41212	1.09404	-0.681616	0.621947
ARMC2	PROTEIN_CODING	2	-0.218915	0.0379059	-0.928621	0.374629
GK5	PROTEIN_CODING	2	0.240157	-0.516912	-1.76526	-0.462119
SLC24A1	PROTEIN_CODING	2	0.453114	0.153867	-0.543421	0.759556
FGFR3	PROTEIN_CODING	2	-1.32652	-0.023961	-1.64064	-0.337884
KRT5	PROTEIN_CODING	2	-0.146207	0.0541707	0.00885511	1.31148
NO_SITE_227	CONTROL	2	0.499149	-0.291385	-0.529209	0.772961
WDR4	PROTEIN_CODING	2	1.42751	-0.117684	0.598089	1.89994
ZNF235	PROTEIN_CODING	2	-0.0518783	-0.55488	-1.19758	0.103539
ELP5	PROTEIN_CODING	2	0.221782	0.590542	-0.603143	0.697465
CXorf58	PROTEIN_CODING	2	-0.561012	-1.52608	-1.42497	-0.125014
GMFG	PROTEIN_CODING	2	0.27235	0.171326	-1.57906	-0.279562
TMIGD3	PROTEIN_CODING	2	0.277128	0.298048	-1.07035	0.228986
WDR87	PROTEIN_CODING	2	1.43873	-1.43437	-0.168081	1.13097
INSR	PROTEIN_CODING	2	-0.16239	0.2101	0.466613	1.76558
ABHD10	PROTEIN_CODING	2	0.496428	0.194493	-0.302891	0.996054
TIMM17B	PROTEIN_CODING	2	0.24969	0.637354	-0.411689	0.887244
CLCN4	PROTEIN_CODING	2	0.590967	-1.21639	-0.375607	0.923248
PPP1R11	PROTEIN_CODING	2	-0.907489	-2.6178	-0.970932	0.327774
DNAJB11	PROTEIN_CODING	2	0.791953	0.468413	0.264148	1.56195
SMIM10L2A	PROTEIN_CODING	2	0.114293	-0.359711	-0.210731	1.08702
LAMTOR3	PROTEIN_CODING	2	-0.205422	0.349212	-1.18971	0.107962
DESI2	PROTEIN_CODING	2	-0.196896	1.97696	-0.0312477	1.26613
PLA2G6	PROTEIN_CODING	2	-0.397571	1.28439	0.596637	1.89346
AIM2	PROTEIN_CODING	2	0.0051611	1.73133	0.156004	1.45251
GMNN	PROTEIN_CODING	2	-0.419217	-0.773519	0.0130994	1.30936
AHSP	PROTEIN_CODING	2	1.05209	-0.589398	-0.030133	1.26605
TRAF6	PROTEIN_CODING	2	0.517811	-0.146373	0.476415	1.77209
RPS21	PROTEIN_CODING	2	0.977827	-1.40536	-0.590716	0.704591
FBXL18	PROTEIN_CODING	2	-0.0412951	-0.498547	-0.624663	0.670238
SEMA4G	PROTEIN_CODING	2	-0.960491	-1.39146	-1.14502	0.149247
LOC112268270	PROTEIN_CODING	2	0.00781889	-0.0565232	-0.323767	0.970209
KLC1	PROTEIN_CODING	2	0.767757	0.649358	0.270902	1.56437
CYP51A1	PROTEIN_CODING	2	-1.44674	-0.0166183	0.955497	2.24889
KCNJ13	PROTEIN_CODING	2	-0.0527981	-0.854503	-0.92664	0.366726
TAF8	PROTEIN_CODING	2	-1.78946	-0.60979	0.254462	1.54711
KRTAP2-4	PROTEIN_CODING	6	-0.701744	-0.0974928	-1.0722	0.220371
KRTAP2-3	PROTEIN_CODING	6	-0.701744	-0.0974928	-1.0722	0.220371
SPG11	PROTEIN_CODING	2	-0.344642	-1.55872	-0.770024	0.522547
TOGARAM2	PROTEIN_CODING	2	-1.58184	-0.112887	-1.52539	-0.233372
C3orf18	PROTEIN_CODING	2	0.314982	-1.14859	-0.962535	0.32947
ZBTB7B	PROTEIN_CODING	2	-0.40636	-0.209474	0.622495	1.91439
PPARA	PROTEIN_CODING	2	0.0851888	0.361421	-0.891191	0.40061
PRKACG	PROTEIN_CODING	2	-0.898846	-0.46774	-0.288846	1.00238
DEPDC1	PROTEIN_CODING	2	-0.647969	0.601109	0.38661	1.67776
FLI1	PROTEIN_CODING	2	-0.232611	-0.118227	-0.92615	0.364772
RRP12	PROTEIN_CODING	2	-0.0935198	-2.87006	-2.6804	-1.38984
NIPA2	PROTEIN_CODING	2	-0.128685	-0.0765279	-1.05906	0.231473
CYP4Z1	PROTEIN_CODING	2	-0.597639	1.27908	0.267478	1.55779
NOL6	PROTEIN_CODING	2	-1.88979	-2.9512	-4.65563	-3.36539
CELA2B	PROTEIN_CODING	2	-0.19654	0.207408	-0.782977	0.507144
ASCL5	PROTEIN_CODING	2	-0.683815	-2.575	-0.97806	0.311244
ZNF852	PROTEIN_CODING	2	-0.306167	0.769746	-0.0272623	1.26143
OPCML	PROTEIN_CODING	2	-0.928708	0.129268	-0.206222	1.08236
GRIN2B	PROTEIN_CODING	2	1.87697	1.35623	-0.0877448	1.20081
[truncated: 18,499 more rows]
