# Supplementary material for: Genetic screens in isogenic mammalian cell lines without single cell cloning
Source: Nat Commun. 2020 Feb 6;11:752. doi: 10.1038/s41467-020-14620-6 (PMC7005275; doi:10.1038/s41467-020-14620-6)
Supplement: Supplementary file 7 — Supplementary Data 4 [file 41467_2020_14620_MOESM7_ESM.xlsx]

## Sheet: Sheet1
Gene Symbol
